# Supplementary material for: Evening complex component ELF3 interacts with LUX proteins to repress soybean root nodulation
Source: Plant Biotechnol J. 2025 Mar 17;23(6):2194–206. doi: 10.1111/pbi.70053 (PMC12120873; doi:10.1111/pbi.70053)
Supplement: Supplementary file 2 — Table S1 List of primers used in this study. Table S2 Difference SNPs/indels within the candidate interval. Table S3 High‐Quality SNPs after filtering. Table S4 High‐Quality InDel after filtering. Table S5 Clean data statistics. Table S6 Reference sequence alignment results. Table S7 Annotation of ChIP‐seq peaks in root of soybean. Table S8 KEGG pathway analysis of genes overlapping between ChIP‐seq and RNA‐seq data. Table S9 Significantly differentially expressed genes in the root after USDA110 treatment. Table S10 ChIP‐seq traces the chromatin state of target genes. [file PBI-23-2194-s002.xlsx]

## Sheet: Table S1
Table S1. List of primers used in this study.
Primers for the amplification of full-length CDS
INN1-T1-F	TGGTCTCGTGCAAGTCACCACCTGGGCACCCGGTTTTAGAGCTAGAAATAGC
INN1-T2-R	TGGTCTCGGTCTGGTGGAACTGCACCAGCCGGGAATCGAA
INN1-T2-F	TGGTCTCGAGACACTCATCCGTTTTAGAGCTAGAAATAGC
INN1-T3-R	TGGTCTCGTAGGAGTGAGTTTGCACCAGCCGGGAATCGAA
INN1-T3-F	TGGTCTCGCCTACAGGCTCTGTTTTAGAGCTAGAAATAGC
INN1-T4-R	TGGTCTCGAAACTCTGTATCGGACTGCCCATCTGCACCAGCCGGGAATCGAA
Primers for the amplification of full-length CDS
pTF101-INN1-HA-F	GACTCTAGACTTAAGCCTAGGATGAAGAGAGGGAAGGAT
pTF101-INN1-HA-R	ATCGTATGGGTACATACGCGCACTGAGTCATTCTGTTT
pTF101-LUX1-Flag-F	AGAGAACACGGGGGACTCTAGAATGGGGGAAGAGGTGAAGAC
pTF101-LUX1-Flag-R	CTTTGTAGTCCATACGCGTTTTATCATTAGGAGCAAGGT
pTF101-LUX2-Flag-F	AGAGAACACGGGGGACTCTAGAATGGGGGAAGAGGTGAAGAC
pTF101-LUX2-Flag-R	CTTTGTAGTCCATACGCGTTTTATCATTAGGAGCAAGGT
Primers for RT-qPCR
RT-hair-LUX11g-F	GATCTCACGCCTCTCTCTCAG
RT-hair-LUX11g-R	GTAGTTGTGGTTGTTGTTGGAG
RT-hair-LUX12g-F	TTCGGCCTTCAGCATCTC
RT-hair-LUX12g-R	TTGTTGTTGTTGGATGAGAAGG
RT-hair-ENOD40-F	AAGTTGGCCTTCCTTTGAGAA
RT-hair-ENOD40-R	GGGAACACAGACATGAAGGG
RT-LUX1-F	AATGGCCATGGTCATCTCCC
RT-LUX1-R	GCACCTTCTATAACATTGTA
RT-LUX2-F	AATGGTCATGGTCATGGGCA
RT-LUX2-R	ATGATGGTGATGGCTGACCT
Actin11-F	CGGTGGTTCTATCTTGGCATC
Actin11-R	GTCTTTCGCTTCAATAACCCTA
RT-INN1-F	TCAGAAGTGAGATTGATGTGCT
RT-INN1-R	CCTTGCAGATTCAACAAGACAA
RT-GmENOD40-F	AGAAGCATGGAGATAAAGGGGTG
RT-GmENOD40-R	GGAGTCCATTGCCTTTTCGTG
Primers for ChIP-qPCR
CHIP-qPCR-ENOD40-F1	AAAGTAAAGTGTGGGTGCCC
CHIP-qPCR-ENOD40-R1	ACCGCATACATACATACACTACA
CHIP-qPCR-ENOD40-F2	GGAGATCACTGCCATGTTTAGT
CHIP-qPCR-ENOD40-R2	GGGGCCAATTCAACTTTCCT
CHIP-qPCR-ENOD40-F3	CCATTTGAAAGTGGTGGGCA
CHIP-qPCR-ENOD40-R3	TGCTGAAAAGTAAGTTGGATCCT
CHIP-qPCR-ENOD40-F4	TCTAGTGGGGGTTGCCACAT
CHIP-qPCR-ENOD40-R4	TGGATGACTCACCAAGCAGTC
CHIP-qPCR-ENOD40-F5	CGCAATTCAAAACTCAAGTGCC
CHIP-qPCR-ENOD40-R5	AGAGTAACAGCGATGAACCTGA
CHIP-qPCR-ENOD40-F6	CCAGTCTATAGTCAAAACCATTTCA
CHIP-qPCR-ENOD40-R6	ACTTTCAAAGCATGTCAATGGAG
ChIP-GmELF1b-F	GTTGAAAAGCCAGGGGACA
ChIP-GmELF1b-R	TCTTACCCCTTGAGCGTGG
Primers for Map-based cloning
SM108-F	TTGACTGTTACTTAAAGTTTCCAAAA
SM108-R	CGAGTAAGGCTAGGCAGGTTT
SM164-F	CCAAGTAAAGTCTCAATTCAGCATA
SM164-R	ATGCAATTCAGGAGGAGACG
SM206-F	GGCAAAAGTCAAAAACATTGAA
SM206-R	TGACGAGATGGTCGAATGTA
SM234-F	TCCCTTATTTTCTTTTCATTCTAACA
SM234-R	CCCGCTCTGCATAAAACCTA
SM469-F	TTGCTTCAACTAGGGGTGGT
SM469-R	AAATTAACCCATCCTGCATGT
SM890-F	CAAACCATGTCTTTGCTTTGAA
SM890-R	TTGGTATTTGGTTTTCAGCTATGA
Primers for EMSA
probe-ENOD40-F	TTGACATTCATATCCTTTGTATTTCAATTAGATTAGATATGTTCTACGGA
probe-ENOD40-R	TCCGTAGAACATATCTAATCTAATTGAAATACAAAGGATATGAATGTCAA
cold-ENOD40-F	TTGACATTCATATCCTTTGTATTTCAATTAGATTAGATATGTTCTACGGA
cold-ENOD40-R	TCCGTAGAACATATCTAATCTAATTGAAATACAAAGGATATGAATGTCAA
m-probe-ENOD40-F	TTGACATTAAAAAACTTTGTATTTCAATTAGATTAAAAAAATTCTACGGA
m-probe-ENOD40-R	TCCGTAGAATTTTTTTAATCTAATTGAAATACAAAGTTTTTTAATGTCAA
Primers for transient expression assay
proINN1-GUS-F	GCTGGGCTGCAGTCTAGATATTTTCACTCGGGCAGGAT
proINN1-GUS-R	GACTGACCACCCGGGGATCCCCTTACACTTCCTAATCC
proLUX1-GUS-F	GCTGGGCTGCAGTCTAGAAAAGGCTAAGTTCGAACCTCA
proLUX1-GUS-R	CTGACCACCCGGGGATCCTCAGTTAGTTGTAACCGT
proLUX2-GUS-F	GCTGGGCTGCAGTCTAGATGGAGATGCTGTACAGACGT
proLUX2-GUS-R	CTGACCACCCGGGGATCCTCAGTTAGTTCTAACCGT
proENOD40-LUC/REN-F	CTATAGGGCGAATTGGGTACCCCATTTGAAAGTGGTGGGCA
proENOD40-LUC/REN-R	GCTCTAGAACTAGTGGATCCGCTTCTTCAAGAACCATGGA
Primers for RNAi
Ri-AscI-ENOD40-F	AGCGGCCGCACCGGCGCGCCAGCATGGAGATAAAGGGGTGTG
Ri-SwaI-ENOD40-R	GGGTAGATATCAATTTAAATCTTCTCAAAGGAAGGCCAACT
Ri-BamHI-ENOD40-F	GGGATCTTCACTCGGGATCCCTTCTCAAAGGAAGGCCAACT
Ri-AvrII-ENOD40-R	CCATAATACTCGAACCTAGGAGCATGGAGATAAAGGGGTGT
LUX-RNAi-AF(BamHI)	AGCGGCCGCACCGGCGCGCCCAGCTTCACAAGAGGTTCGT
LUX-RNAi-AR(AvRII)	GGGTAGATATCAATTTAAATCACAGGTGTCGACGCAAATA
LUX-RNAi-AF(AscI)	GGGATCTTCACTCGGGATCCCACAGGTGTCGACGCAAATA
LUX-RNAi-AR(SwaI)	CCATAATACTCGAACCTAGGCAGCTTCACAAGAGGTTCGT

## Sheet: Table S2
Table S2. Difference SNPs/indels within the candidate interval.
#Chr	Pos	Ref	Alt	M-pool	Depth	AlleDp	WT-pool	Depth	AlleDp	XL1	Depth	AlleDp	inn1	Depth	AlleDp	Effect	Codon_change	Gene_id
Gm04	3366815	C	CT	C,CT	5	2,3	C,CT	7	3,4	CT	5	0,5	C	4	2,0	UPSTREAM
Gm04	3659511	AT	A	A	22	1,21	AT	31	31,0	AT	14	14,0	A	14	0,14	UPSTREAM
Gm04	4069295	TTGCCCAGTGCTTAATCCCTG	T	T,TTGCCCAGTGCTTAATCCCTG	22	1,21	TTGCCCAGTGCTTAATCCCTG	16	16,0	TTGCCCAGTGCTTAATCCCTG	9	9,0	T	9	0,9	FRAME_SHIFT	cagggattaagcactgggcaa/	Glyma.04G050200.Wm82.a4.v1

## Sheet: Table S3
Table S3. High-Quality SNPs after Filtering
Chr	Pos	Ref	Alt	Mutant-pool	Depth	AlleDp	WT-pool	Depth	AlleDp	XLD	Depth	AlleDp	inn1	Depth	AlleDp	Effect	Codon_change	Gene_id
Gm01	23664	C	T	Y	10	4,6	Y	8	4,4	C	3	3,0	T	2	0,2	DOWNSTREAM
Gm01	84738	A	T	W	18	13,5	W	35	22,13	T	6	0,6	A	10	10,0	INTERGENIC
Gm01	2165218	T	A	A	9	0,9	W	15	1,14	T	1	1,0	A	10	0,10	UPSTREAM
Gm01	3321939	G	A	R	21	13,8	R	27	12,15	G	9	9,0	A	12	0,12	INTERGENIC
Gm01	8156045	C	T	Y	11	3,8	Y	10	3,7	C	6	6,0	T	4	0,4	INTERGENIC
Gm01	8288791	C	T	Y	11	2,9	Y	13	9,4	C	6	6,0	T	12	0,12	INTERGENIC
Gm01	9298738	C	T	Y	11	7,4	Y	14	3,11	T	7	0,7	C	14	14,0	INTERGENIC
Gm01	9929214	C	T	T	16	1,15	Y	8	3,5	C	1	1,0	T	8	0,8	INTERGENIC
Gm01	11563606	C	A	M	11	9,2	M	18	9,9	A	10	0,10	C	17	17,0	INTERGENIC
Gm01	13889862	G	A	R	10	8,2	G	7	7,0	A	5	0,5	G	12	8,4	INTERGENIC
Gm01	15179611	G	C	G	6	6,0	S	13	6,7	C	5	0,5	G	4	4,0	INTERGENIC
Gm01	16598341	T	G	K	11	10,1	T	11	11,0	G	2	0,2	T	9	9,0	INTERGENIC
Gm01	16731586	C	G	C	7	7,0	S	8	5,3	G	2	0,2	C	5	5,0	INTERGENIC
Gm01	17069090	G	T	K	16	14,2	G	21	21,0	T	2	0,2	G	16	16,0	INTERGENIC
Gm01	19403533	C	T	Y	9	5,4	Y	12	6,6	C	5	5,0	T	7	0,7	INTERGENIC
Gm01	22055817	C	T	Y	10	2,8	Y	24	15,9	C	6	6,0	T	14	0,14	INTERGENIC
Gm01	22103538	C	A	M	17	13,4	C	15	15,0	A	2	0,2	C	10	10,0	INTERGENIC
Gm01	22313929	A	G	R	13	9,4	R	14	12,2	A	5	5,0	G	2	0,2	INTERGENIC
Gm01	22668562	C	T	Y	11	5,6	Y	8	4,4	T	4	0,4	C	6	6,0	INTERGENIC
Gm01	22745169	G	A	G	8	8,0	R	8	4,4	A	3	0,3	G	9	9,0	INTERGENIC
Gm01	26381759	G	A	R	11	7,4	R	8	3,5	A	4	0,4	G	7	7,0	INTERGENIC
Gm01	28149277	C	T	T	6	0,6	Y	12	4,8	C	4	4,0	T	9	0,9	INTERGENIC
Gm01	32883367	C	T	Y	11	5,6	Y	19	8,11	C	5	5,0	T	7	0,7	INTRAGENIC
Gm01	33227322	T	C	Y	4	1,3	C	6	0,6	T	3	3,0	C	13	0,13	INTERGENIC
Gm01	37465282	G	A	R	14	3,11	R	28	12,16	G	10	10,0	A	12	0,12	INTERGENIC
Gm01	38976991	C	T	Y	7	2,5	Y	9	1,8	C	1	1,0	T	5	0,5	INTERGENIC
Gm01	40693313	A	G	R	15	11,4	R	18	11,7	G	11	0,11	A	10	10,0	UPSTREAM
Gm01	41648364	G	A	R	14	9,5	R	11	5,6	A	4	0,4	G	11	11,0	INTERGENIC
Gm01	43021174	G	A	R	5	3,2	R	4	2,2	G	3	3,0	A	3	0,3	INTERGENIC
Gm01	45583556	A	G	R	9	7,2	A	8	8,0	G	1	0,1	A	15	15,0	INTERGENIC
Gm01	46661637	C	T	Y	12	2,10	Y	20	9,11	C	11	11,0	T	14	0,14	INTERGENIC
Gm01	47364769	G	A	R	15	9,6	R	14	10,4	A	7	0,7	G	13	13,0	INTERGENIC
Gm01	47483433	C	T	Y	11	4,7	Y	14	9,5	C	5	5,0	T	7	0,7	DOWNSTREAM
Gm01	48750587	C	T	Y	9	4,5	Y	14	7,7	C	5	5,0	T	7	0,7	NON_SYNONYMOUS_CODING	Gtg/Atg	Glyma.01G143100.Wm82.a4.v1
Gm01	53867797	T	G	K	26	16,10	K	13	7,6	G	10	0,10	T	8	8,0	DOWNSTREAM
Gm01	53878193	G	A	R	19	5,14	A	9	0,9	G	10	10,0	A	6	0,6	DOWNSTREAM
Gm01	53879771	G	T	K	10	5,5	K	12	5,7	T	7	0,7	G	10	10,0	DOWNSTREAM
Gm01	53886893	A	G	R	12	3,9	R	18	9,9	A	8	8,0	G	13	0,13	UPSTREAM
Gm01	53892459	T	A	W	17	10,7	W	6	1,5	T	10	10,0	A	12	0,12	INTRON
Gm01	53892714	A	T	W	13	6,7	W	13	5,8	A	8	8,0	T	14	0,14	INTRON
Gm01	53892733	T	C	Y	9	6,3	Y	12	5,7	T	4	4,0	C	12	0,12	INTRON
Gm01	53892796	T	C	Y	9	3,6	Y	10	6,4	T	6	6,0	C	13	0,13	INTRON
Gm01	53892817	C	T	Y	10	4,6	Y	14	8,6	C	6	6,0	T	13	0,13	INTRON
Gm01	53892846	G	A	R	12	6,6	R	15	9,6	G	5	5,0	A	11	0,11	INTRON
Gm01	53892879	G	A	R	15	7,8	R	15	9,6	G	4	4,0	A	10	0,10	INTRON
Gm01	53893442	A	G	R	20	12,8	R	11	4,7	A	9	9,0	G	7	0,7	INTRON
Gm01	53893760	A	C	M	19	8,11	M	14	6,8	A	5	5,0	C	23	0,23	NON_SYNONYMOUS_CODING	Aag/Cag	Glyma.01G193200.Wm82.a4.v1
Gm01	53894342	T	G	K	17	12,5	K	23	14,9	G	6	0,6	T	25	25,0	NON_SYNONYMOUS_CODING	cTa/cGa	Glyma.01G193200.Wm82.a4.v1
Gm01	53895072	A	G	R	12	6,6	R	19	16,3	G	7	0,7	A	19	19,0	DOWNSTREAM
Gm01	53897952	A	T	W	15	5,10	W	12	4,8	A	6	6,0	T	10	0,10	DOWNSTREAM
Gm01	53898079	A	G	R	10	6,4	R	11	3,8	A	9	9,0	G	8	0,8	DOWNSTREAM
Gm01	53898524	G	A	R	12	5,7	R	17	10,7	A	6	0,6	G	13	13,0	DOWNSTREAM
Gm01	53898705	C	T	Y	9	3,6	Y	14	6,8	C	6	6,0	T	5	0,5	DOWNSTREAM
Gm01	53898761	G	A	R	11	7,4	R	12	5,7	G	6	6,0	A	2	0,2	DOWNSTREAM
Gm01	53900355	T	C	Y	17	12,5	Y	18	8,10	C	4	0,4	T	25	25,0	INTRON
Gm01	53900561	A	G	R	16	11,5	R	17	10,7	G	8	0,8	A	20	20,0	INTRON
Gm01	53900629	C	T	Y	8	5,3	Y	17	9,8	T	9	0,9	C	19	19,0	INTRON
Gm01	53900753	A	G	R	9	6,3	R	19	11,8	G	11	0,11	A	16	16,0	INTRON
Gm01	53903065	T	A	W	18	7,11	W	27	12,15	A	14	0,14	T	15	15,0	UPSTREAM
Gm01	53903140	G	A	R	24	7,17	R	25	16,9	A	13	0,13	G	10	10,0	UPSTREAM
Gm01	53903905	T	C	Y	17	7,10	Y	16	6,10	T	7	7,0	C	14	0,14	UPSTREAM
Gm01	53904593	G	T	K	10	8,2	K	23	13,10	T	9	0,9	G	12	12,0	UPSTREAM
Gm01	53907797	T	C	Y	21	14,7	Y	22	11,11	T	6	6,0	C	14	0,14	UPSTREAM
Gm01	53914500	C	T	Y	11	6,5	Y	21	10,11	C	9	9,0	T	17	0,17	DOWNSTREAM
Gm01	53933043	C	A	M	14	5,9	M	16	9,7	A	3	0,3	C	14	14,0	UPSTREAM
Gm01	53933057	T	C	Y	13	5,8	Y	14	7,7	C	3	0,3	T	14	14,0	UPSTREAM
Gm01	53933196	T	G	K	17	7,10	K	19	7,12	T	8	8,0	G	13	0,13	UPSTREAM
Gm01	53933780	C	T	Y	20	12,8	Y	28	16,12	C	10	10,0	T	17	0,17	UPSTREAM
Gm01	53934471	G	A	R	10	8,2	R	6	5,1	G	10	10,0	A	6	0,6	UPSTREAM
Gm01	53934507	G	A	R	9	3,6	R	6	1,5	A	7	0,7	G	9	9,0	UPSTREAM
Gm01	53934547	C	T	Y	15	4,11	Y	7	1,6	T	3	0,3	C	9	9,0	UPSTREAM
Gm01	53934553	G	A	R	14	4,10	R	7	1,6	A	3	0,3	G	9	9,0	UPSTREAM
Gm01	53934695	A	C	M	9	6,3	M	13	8,5	A	14	14,0	C	12	0,12	UPSTREAM
Gm01	53934708	G	T	K	6	4,2	K	13	8,5	G	15	15,0	T	12	0,12	UPSTREAM
Gm01	53934721	G	A	R	7	2,5	R	14	5,9	A	13	0,13	G	10	10,0	UPSTREAM
Gm01	53934779	C	T	Y	6	3,3	Y	15	4,11	T	10	0,10	C	11	11,0	UPSTREAM
Gm01	53934796	G	A	R	6	3,3	R	12	2,10	A	9	0,9	G	13	13,0	UPSTREAM
Gm01	53934888	G	A	R	12	7,5	R	22	11,11	A	8	0,8	G	17	17,0	UPSTREAM
Gm01	53935253	G	T	K	14	6,8	K	15	5,10	G	12	12,0	T	8	0,8	UPSTREAM
Gm01	53935625	T	A	W	15	8,7	W	22	12,10	T	16	16,0	A	22	0,22	UPSTREAM
Gm01	53935639	T	A	W	15	8,7	W	24	14,10	T	21	21,0	A	22	0,22	UPSTREAM
Gm01	53935790	A	T	W	20	10,10	W	22	6,16	A	12	12,0	T	15	0,15	UPSTREAM
Gm01	53935895	A	T	W	15	8,7	W	22	8,14	A	11	11,0	T	16	0,16	UPSTREAM
Gm01	53935981	A	C	M	12	5,7	M	30	11,19	A	9	9,0	C	13	0,13	UPSTREAM
Gm01	53936120	G	T	K	19	8,11	K	12	3,9	G	8	8,0	T	15	0,15	UPSTREAM
Gm01	53936404	T	C	Y	13	7,6	Y	21	5,16	T	11	11,0	C	17	0,17	UPSTREAM
Gm01	53936564	T	G	K	14	6,8	K	21	7,14	T	15	15,0	G	14	0,14	UPSTREAM
Gm01	53936589	T	A	W	15	7,8	W	21	3,18	T	16	16,0	A	20	0,20	UPSTREAM
Gm01	53936835	T	G	K	13	5,8	K	20	9,11	T	12	12,0	G	17	0,17	UPSTREAM
Gm01	53937341	A	G	R	24	11,13	R	32	16,16	A	10	10,0	G	17	0,17	UPSTREAM
Gm01	53937399	C	A	M	21	12,9	M	28	13,15	C	12	12,0	A	11	0,11	UPSTREAM
Gm01	53937460	C	T	Y	18	11,7	Y	19	8,11	C	15	15,0	T	15	0,15	UPSTREAM
Gm01	53937476	T	G	K	17	10,7	K	17	7,10	T	15	15,0	G	17	0,17	UPSTREAM
Gm01	53937495	A	T	W	16	10,6	W	15	8,7	A	13	13,0	T	17	0,17	UPSTREAM
Gm01	53937519	C	T	Y	15	11,4	Y	11	8,3	C	13	13,0	T	15	0,15	UPSTREAM
Gm01	53937536	C	T	Y	13	4,9	Y	11	2,9	T	11	0,11	C	12	12,0	UPSTREAM
Gm01	53937564	C	T	Y	8	7,1	C	8	8,0	C	19	19,0	T	9	0,9	UPSTREAM
Gm01	53937962	T	C	Y	20	10,10	Y	18	4,14	T	15	15,0	C	14	0,14	UPSTREAM
Gm01	53937997	C	T	Y	19	11,8	Y	21	16,5	T	13	0,13	C	17	17,0	UPSTREAM
Gm01	53938266	G	A	R	14	7,7	R	19	10,9	G	10	10,0	A	14	0,14	UPSTREAM
Gm01	53938305	T	A	W	14	7,7	W	22	11,11	T	8	8,0	A	14	0,14	UPSTREAM
Gm01	53938699	T	A	W	24	10,14	W	35	20,15	A	15	0,15	T	21	21,0	UPSTREAM
Gm01	53938723	C	A	M	26	11,15	M	41	23,18	A	16	0,16	C	20	20,0	UPSTREAM
Gm01	53938761	A	T	W	20	8,12	W	34	22,12	T	16	0,16	A	14	14,0	UPSTREAM
Gm01	53938882	G	A	R	10	3,7	R	30	19,11	A	13	0,13	G	13	13,0	UPSTREAM
Gm01	53941336	A	G	R	10	3,7	R	17	6,11	G	6	0,6	A	5	5,0	INTRON
Gm01	53943738	G	A	R	19	8,11	R	21	14,7	A	10	0,10	G	22	22,0	DOWNSTREAM
Gm01	53943758	G	A	R	20	8,12	R	21	14,7	A	11	0,11	G	24	24,0	DOWNSTREAM
Gm01	53943885	G	A	R	21	12,9	R	24	15,9	A	8	0,8	G	20	20,0	DOWNSTREAM
Gm01	53946361	A	C	M	16	8,8	M	11	9,2	C	4	0,4	A	13	13,0	DOWNSTREAM
Gm01	53949312	T	G	K	18	12,6	K	22	13,9	G	7	0,7	T	16	16,0	INTRON
Gm01	53949428	C	A	M	20	10,10	M	16	6,10	A	9	0,9	C	16	16,0	INTRON
Gm01	53949729	C	G	S	19	9,10	S	15	6,9	G	7	0,7	C	7	7,0	INTRON
Gm01	53949948	A	G	R	8	2,6	R	15	6,9	G	5	0,5	A	9	9,0	SYNONYMOUS_CODING	gcA/gcG	Glyma.01G193900.Wm82.a4.v1
Gm01	53950564	T	A	W	8	4,4	W	25	18,7	A	3	0,3	T	18	18,0	INTRON
Gm01	53950810	T	C	Y	8	3,5	Y	25	20,5	C	5	0,5	T	12	12,0	INTRON
Gm01	53951200	T	C	Y	9	4,5	Y	16	12,4	C	3	0,3	T	12	12,0	INTRON
Gm01	53951207	G	A	R	9	4,5	R	15	10,5	A	5	0,5	G	9	9,0	INTRON
Gm01	53951978	T	C	Y	11	5,6	Y	16	10,6	C	8	0,8	T	17	17,0	SYNONYMOUS_CODING	tcT/tcC	Glyma.01G193900.Wm82.a4.v1
Gm01	53952044	C	T	Y	11	5,6	Y	14	6,8	T	7	0,7	C	12	12,0	SYNONYMOUS_CODING	tcC/tcT	Glyma.01G193900.Wm82.a4.v1
Gm01	53952212	T	A	W	10	4,6	W	10	6,4	A	3	0,3	T	9	9,0	SYNONYMOUS_CODING	gcT/gcA	Glyma.01G193900.Wm82.a4.v1
Gm01	53952344	T	A	W	7	3,4	W	9	4,5	A	4	0,4	T	9	9,0	DOWNSTREAM
Gm01	53952370	T	A	W	9	4,5	W	12	6,6	A	4	0,4	T	10	10,0	DOWNSTREAM
Gm01	53953502	A	T	W	22	16,6	W	24	14,10	T	9	0,9	A	13	13,0	INTRON
Gm01	53954129	C	T	Y	14	9,5	Y	19	11,8	T	6	0,6	C	20	20,0	INTRON
Gm01	53954140	T	A	W	14	9,5	W	19	11,8	A	6	0,6	T	19	19,0	INTRON
Gm01	53954307	G	T	K	16	6,10	K	19	13,6	T	8	0,8	G	23	23,0	INTRON
Gm01	53954882	C	A	M	13	8,5	M	17	12,5	A	8	0,8	C	8	8,0	INTRON
Gm01	53955014	G	A	R	17	12,5	R	10	6,4	A	9	0,9	G	13	13,0	INTRON
Gm01	53955051	G	A	R	24	15,9	R	10	8,2	A	10	0,10	G	14	14,0	SYNONYMOUS_CODING	ggG/ggA	Glyma.01G194000.Wm82.a4.v1
Gm01	53955059	A	T	W	26	16,10	W	11	9,2	T	11	0,11	A	16	16,0	NON_SYNONYMOUS_CODING	gAc/gTc	Glyma.01G194000.Wm82.a4.v1
Gm01	53955243	G	T	K	20	13,7	K	10	8,2	T	10	0,10	G	10	10,0	INTRON
Gm01	53955292	C	T	Y	21	12,9	Y	8	5,3	T	15	0,15	C	13	13,0	INTRON
Gm01	53955481	C	T	Y	8	4,4	Y	16	9,7	T	10	0,10	C	8	8,0	DOWNSTREAM
Gm01	53955686	T	G	K	13	6,7	K	12	5,7	G	7	0,7	T	12	12,0	DOWNSTREAM
Gm01	53955749	G	A	R	16	7,9	R	15	8,7	A	7	0,7	G	16	16,0	DOWNSTREAM
Gm01	53955763	A	G	R	14	7,7	R	15	10,5	G	9	0,9	A	16	16,0	DOWNSTREAM
Gm01	53955894	A	G	R	15	10,5	R	20	12,8	G	9	0,9	A	14	14,0	DOWNSTREAM
Gm01	53955968	G	A	R	17	11,6	R	19	11,8	A	8	0,8	G	14	14,0	DOWNSTREAM
Gm01	53956131	A	G	R	21	7,14	R	13	7,6	G	9	0,9	A	12	12,0	DOWNSTREAM
Gm01	53956183	A	G	R	19	7,12	R	8	4,4	G	12	0,12	A	9	9,0	DOWNSTREAM
Gm01	53956239	G	A	R	15	7,8	R	10	6,4	A	15	0,15	G	7	7,0	UPSTREAM
Gm01	53956255	A	T	W	19	9,10	W	11	7,4	T	17	0,17	A	7	7,0	UPSTREAM
Gm01	53956355	A	G	R	28	12,16	R	18	10,8	G	9	0,9	A	14	14,0	UPSTREAM
Gm01	53956371	T	C	Y	29	10,19	Y	19	10,9	C	9	0,9	T	16	16,0	UPSTREAM
Gm01	53956418	G	C	S	23	9,14	S	15	7,8	C	6	0,6	G	15	15,0	UPSTREAM
Gm01	53956539	C	T	Y	26	7,19	Y	23	14,9	T	10	0,10	C	17	17,0	UPSTREAM
Gm01	53956662	G	A	R	14	6,8	R	24	15,9	A	11	0,11	G	18	18,0	UPSTREAM
Gm01	53956764	A	T	W	6	2,4	W	21	15,6	T	12	0,12	A	13	13,0	UPSTREAM
Gm01	53956991	T	G	K	11	3,8	K	16	8,8	G	9	0,9	T	19	19,0	INTRAGENIC
Gm01	53957533	T	C	Y	12	4,8	Y	16	10,6	C	3	0,3	T	9	9,0	SPLICE_SITE_REGION
Gm01	53957662	C	A	M	12	1,11	M	16	7,9	A	4	0,4	C	9	9,0	INTRON
Gm01	53957913	C	T	Y	11	5,6	Y	11	6,5	T	11	0,11	C	6	6,0	INTRON
Gm01	53957945	T	G	K	11	5,6	K	10	6,4	G	12	0,12	T	6	6,0	INTRON
Gm01	53958016	G	A	R	18	9,9	R	12	8,4	A	10	0,10	G	8	8,0	INTRON
Gm01	53958452	C	A	M	10	7,3	M	22	15,7	A	14	0,14	C	14	14,0	INTRON
Gm01	53959271	G	A	R	16	12,4	R	23	16,7	A	6	0,6	G	7	7,0	INTRON
Gm01	53959279	A	G	R	15	11,4	R	21	16,5	G	6	0,6	A	6	6,0	INTRON
Gm01	53959286	T	C	Y	14	10,4	Y	19	15,4	C	4	0,4	T	5	5,0	INTRON
Gm01	53959316	A	G	R	14	10,4	R	17	12,5	G	5	0,5	A	6	6,0	INTRON
Gm01	53959322	T	C	Y	14	9,5	Y	16	12,4	C	6	0,6	T	6	6,0	INTRON
Gm01	53959442	G	A	R	15	10,5	R	14	4,10	A	8	0,8	G	10	10,0	INTRON
Gm01	53959713	C	T	Y	11	7,4	Y	16	11,5	T	5	0,5	C	8	8,0	INTRON
Gm01	53960234	T	G	K	15	10,5	K	20	9,11	G	12	0,12	T	11	11,0	SYNONYMOUS_CODING	ggT/ggG	Glyma.01G194100.Wm82.a4.v1
Gm01	53960433	G	A	R	11	7,4	R	10	6,4	A	9	0,9	G	18	18,0	NON_SYNONYMOUS_CODING	Gca/Aca	Glyma.01G194100.Wm82.a4.v1
Gm01	53960654	A	G	R	16	11,5	R	28	20,8	G	8	0,8	A	14	14,0	INTRON
Gm01	53960940	G	A	R	21	11,10	R	24	17,7	A	12	0,12	G	23	23,0	INTRON
Gm01	53961081	A	T	W	16	9,7	W	15	9,6	T	9	0,9	A	22	22,0	SPLICE_SITE_REGION
Gm01	53961133	C	T	Y	21	12,9	Y	16	11,5	T	8	0,8	C	17	17,0	INTRON
Gm01	53961223	G	A	R	17	11,6	R	8	5,3	A	12	0,12	G	10	10,0	SYNONYMOUS_CODING	acG/acA	Glyma.01G194100.Wm82.a4.v1
Gm01	53961264	G	A	R	14	9,5	R	9	5,4	A	11	0,11	G	11	11,0	NON_SYNONYMOUS_CODING	aGc/aAc	Glyma.01G194100.Wm82.a4.v1
Gm01	53961694	T	C	Y	22	10,12	Y	12	5,7	C	8	0,8	T	7	7,0	DOWNSTREAM
Gm01	53961734	A	G	R	25	11,14	R	13	7,6	G	5	0,5	A	8	8,0	DOWNSTREAM
Gm01	53962437	T	C	Y	19	8,11	Y	19	14,5	C	12	0,12	T	24	24,0	DOWNSTREAM
Gm01	53962651	T	A	W	21	10,11	W	29	21,8	A	8	0,8	T	18	18,0	DOWNSTREAM
Gm01	53964477	T	A	T	5	5,0	W	17	14,3	A	6	0,6	T	9	9,0	UPSTREAM
Gm01	53966860	G	A	R	16	7,9	R	6	4,2	A	3	0,3	G	11	11,0	SYNONYMOUS_CODING	acG/acA	Glyma.01G194200.Wm82.a4.v1
Gm01	54004946	G	T	K	23	11,12	K	21	13,8	T	6	0,6	G	8	8,0	NON_SYNONYMOUS_CODING	Cag/Aag	Glyma.01G194700.Wm82.a4.v1
Gm01	54005158	T	A	W	12	8,4	W	17	13,4	A	6	0,6	T	17	17,0	UPSTREAM
Gm01	54005178	T	C	Y	9	6,3	Y	19	15,4	C	6	0,6	T	19	19,0	UPSTREAM
Gm01	54005210	G	A	R	10	4,6	R	24	3,21	G	6	6,0	A	15	1,14	UPSTREAM
Gm01	54005329	A	G	R	20	12,8	R	23	21,2	G	9	0,9	A	23	23,0	UPSTREAM
Gm01	54005339	G	A	R	20	12,8	R	22	20,2	A	8	0,8	G	24	24,0	UPSTREAM
Gm01	54005353	A	G	R	19	12,7	R	24	21,3	G	9	0,9	A	25	25,0	UPSTREAM
Gm01	54005394	G	A	R	15	11,4	R	23	21,2	A	10	0,10	G	21	21,0	UPSTREAM
Gm01	54005419	A	G	R	15	10,5	R	25	22,3	G	8	0,8	A	20	20,0	UPSTREAM
Gm01	54005490	A	G	R	15	11,4	R	25	21,4	G	9	0,9	A	18	18,0	UPSTREAM
Gm01	54005542	G	C	S	18	14,4	S	26	20,6	C	10	0,10	G	22	22,0	UPSTREAM
Gm01	54005647	G	A	R	21	16,5	R	22	14,8	A	10	0,10	G	20	20,0	UPSTREAM
Gm01	54005691	C	T	Y	22	15,7	Y	19	15,4	T	7	0,7	C	18	18,0	UPSTREAM
Gm01	54005746	C	G	S	27	18,9	S	19	14,5	G	13	0,13	C	16	16,0	UPSTREAM
Gm01	54005801	A	G	R	26	15,11	R	22	18,4	G	12	0,12	A	19	19,0	UPSTREAM
Gm01	54007000	C	A	C	5	5,0	M	17	9,8	A	4	0,4	C	5	5,0	UPSTREAM
Gm01	54007444	C	T	Y	12	6,6	Y	16	12,4	T	5	0,5	C	21	21,0	DOWNSTREAM
Gm01	54015382	T	C	Y	11	5,6	Y	11	5,6	C	6	0,6	T	13	13,0	UPSTREAM
Gm01	54015589	T	C	Y	20	11,9	Y	22	13,9	C	4	0,4	T	9	9,0	UPSTREAM
Gm01	54020853	T	C	Y	8	4,4	Y	20	11,9	C	15	0,15	T	13	13,0	UPSTREAM
Gm01	54025127	C	A	M	14	8,6	M	23	14,9	A	11	0,11	C	13	13,0	INTRAGENIC
Gm01	54065895	T	A	W	20	9,11	W	27	7,20	T	13	13,0	A	17	0,17	DOWNSTREAM
Gm01	54090930	T	G	K	10	6,4	K	17	11,6	G	8	0,8	T	19	19,0	UPSTREAM
Gm01	54104818	G	C	S	9	2,7	S	11	6,5	C	6	0,6	G	7	7,0	NON_SYNONYMOUS_CODING	Gat/Cat	Glyma.01G195900.Wm82.a4.v1
Gm01	54124170	T	C	Y	17	13,4	Y	22	14,8	C	11	0,11	T	10	10,0	DOWNSTREAM
Gm01	54145428	G	A	R	21	11,10	R	22	13,9	A	16	0,16	G	15	15,0	DOWNSTREAM
Gm01	54150181	A	T	W	14	9,5	W	21	13,8	T	13	0,13	A	29	29,0	INTERGENIC
Gm01	54150254	A	T	W	11	6,5	W	19	10,9	T	10	0,10	A	18	18,0	INTERGENIC
Gm01	54154252	A	G	R	12	3,9	R	15	11,4	G	6	0,6	A	10	10,0	INTERGENIC
Gm01	54155330	C	T	C	12	12,0	Y	19	11,8	T	16	0,16	C	14	14,0	INTERGENIC
Gm01	54155427	A	G	R	9	7,2	R	5	2,3	G	6	0,6	A	5	5,0	INTERGENIC
Gm01	54156303	T	G	K	20	10,10	K	10	6,4	G	13	0,13	T	23	23,0	INTERGENIC
Gm01	54156421	A	T	W	19	9,10	W	13	7,6	T	10	0,10	A	16	16,0	INTERGENIC
Gm01	54156474	T	A	W	19	9,10	W	16	9,7	A	12	0,12	T	15	15,0	INTERGENIC
Gm01	54156697	T	C	Y	15	5,10	Y	17	8,9	T	7	7,0	C	13	0,13	INTERGENIC
Gm01	54157000	T	C	Y	15	10,5	Y	20	10,10	C	14	0,14	T	22	22,0	INTERGENIC
Gm01	54157648	A	T	W	17	5,12	W	22	13,9	T	16	0,16	A	6	6,0	INTERGENIC
Gm01	54157787	A	G	R	14	8,6	R	18	10,8	G	12	0,12	A	3	3,0	INTERGENIC
Gm01	54157799	T	C	Y	13	7,6	Y	18	11,7	C	11	0,11	T	5	5,0	INTERGENIC
Gm01	54157838	C	A	M	14	8,6	M	17	8,9	A	12	0,12	C	8	8,0	INTERGENIC
Gm01	54158100	G	A	R	33	20,13	R	17	11,6	A	5	0,5	G	13	13,0	INTERGENIC
Gm01	54158121	G	A	R	34	21,13	R	14	9,5	A	5	0,5	G	13	13,0	INTERGENIC
Gm01	54158192	C	T	Y	24	13,11	Y	20	17,3	T	4	0,4	C	18	18,0	INTERGENIC
Gm01	54158281	T	C	Y	20	11,9	Y	24	17,7	C	3	0,3	T	22	22,0	INTERGENIC
Gm01	54158293	C	T	Y	21	11,10	Y	21	16,5	T	4	0,4	C	22	22,0	INTERGENIC
Gm01	54158351	A	G	R	24	15,9	R	17	10,7	G	8	0,8	A	18	18,0	INTERGENIC
Gm01	54158411	C	T	Y	20	11,9	Y	20	13,7	T	12	0,12	C	17	17,0	INTERGENIC
Gm01	54159272	T	A	W	13	10,3	W	25	19,6	A	8	0,8	T	13	13,0	INTERGENIC
Gm01	54159293	T	C	Y	15	12,3	Y	21	15,6	C	5	0,5	T	12	12,0	INTERGENIC
Gm01	54159377	A	G	R	15	9,6	R	26	18,8	G	5	0,5	A	11	11,0	INTERGENIC
Gm01	54160276	A	T	W	17	9,8	W	17	8,9	T	5	0,5	A	14	14,0	INTERGENIC
Gm01	54160931	A	G	R	6	1,5	R	15	11,4	G	7	0,7	A	7	7,0	INTERGENIC
Gm01	54161023	T	C	Y	4	1,3	Y	12	8,4	C	6	0,6	T	13	13,0	INTERGENIC
Gm01	54161260	G	A	R	15	12,3	R	20	9,11	A	10	0,10	G	24	24,0	INTERGENIC
Gm01	54161280	C	A	M	16	12,4	M	16	7,9	A	9	0,9	C	24	24,0	INTERGENIC
Gm01	54161315	T	G	K	17	10,7	K	17	8,9	G	9	0,9	T	23	23,0	INTERGENIC
Gm01	54161410	G	C	S	20	11,9	S	11	6,5	C	7	0,7	G	13	13,0	DOWNSTREAM
Gm01	54162252	G	A	R	18	11,7	R	21	15,6	A	7	0,7	G	15	15,0	DOWNSTREAM
Gm01	54162514	T	G	K	14	7,7	K	26	15,11	G	8	0,8	T	10	10,0	DOWNSTREAM
Gm01	54162597	A	C	M	10	5,5	M	28	16,12	C	9	0,9	A	8	8,0	DOWNSTREAM
Gm01	54162842	A	T	W	15	9,6	W	23	19,4	T	14	0,14	A	12	12,0	DOWNSTREAM
Gm01	54162865	C	A	M	15	10,5	M	21	18,3	A	13	0,13	C	14	14,0	DOWNSTREAM
Gm01	54163042	T	A	W	16	11,5	W	18	14,4	A	8	0,8	T	16	16,0	DOWNSTREAM
Gm01	54163072	C	T	Y	14	10,4	Y	17	13,4	T	6	0,6	C	19	19,0	DOWNSTREAM
Gm01	54163105	G	C	S	11	9,2	S	18	12,6	C	4	0,4	G	17	17,0	DOWNSTREAM
Gm01	54163544	G	A	R	25	18,7	R	26	14,12	A	11	0,11	G	18	18,0	DOWNSTREAM
Gm01	54163619	A	T	W	23	16,7	W	20	10,10	T	12	0,12	A	16	16,0	DOWNSTREAM
Gm01	54163644	A	G	R	21	17,4	R	18	8,10	G	13	0,13	A	17	17,0	DOWNSTREAM
Gm01	54163873	G	A	R	10	2,8	R	13	8,5	A	5	0,5	G	10	10,0	DOWNSTREAM
Gm01	54163938	C	A	M	10	3,7	M	15	9,6	A	11	0,11	C	7	7,0	DOWNSTREAM
Gm01	54164038	T	C	Y	9	2,7	Y	18	12,6	C	11	0,11	T	10	10,0	DOWNSTREAM
Gm01	54164140	C	T	Y	6	3,3	Y	17	11,6	T	9	0,9	C	7	7,0	DOWNSTREAM
Gm01	54164240	C	G	S	9	5,4	S	21	16,5	G	12	0,12	C	6	6,0	DOWNSTREAM
Gm01	54164384	A	T	W	10	6,4	W	22	15,7	T	9	0,9	A	11	11,0	DOWNSTREAM
Gm01	54164641	T	G	K	5	3,2	K	24	16,8	G	3	0,3	T	13	13,0	DOWNSTREAM
Gm01	54165058	T	C	Y	13	11,2	Y	19	10,9	C	8	0,8	T	7	7,0	DOWNSTREAM
Gm01	54165501	C	G	S	7	4,3	S	22	15,7	G	6	0,6	C	11	11,0	DOWNSTREAM
Gm01	54165744	T	C	Y	21	10,11	Y	20	13,7	C	9	0,9	T	9	9,0	DOWNSTREAM
Gm01	54166177	C	T	Y	15	5,10	Y	13	11,2	T	15	0,15	C	15	15,0	INTRAGENIC
Gm01	54166712	G	A	R	18	11,7	R	19	9,10	A	14	0,14	G	13	13,0	NON_SYNONYMOUS_CODING	gCt/gTt	Glyma.01G196200.Wm82.a4.v1
Gm01	54168624	C	T	Y	15	8,7	Y	19	10,9	T	10	0,10	C	14	14,0	UPSTREAM
Gm01	54168956	G	T	K	11	4,7	K	7	5,2	T	5	0,5	G	13	13,0	UPSTREAM
Gm01	54169357	C	G	S	17	10,7	S	14	9,5	G	9	0,9	C	11	11,0	UPSTREAM
Gm01	54169395	T	A	W	10	6,4	W	17	14,3	A	5	0,5	T	11	11,0	UPSTREAM
Gm01	54170428	A	T	W	16	11,5	W	19	11,8	T	6	0,6	A	9	9,0	UPSTREAM
Gm01	54170505	A	T	W	12	5,7	W	23	10,13	T	5	0,5	A	14	14,0	UPSTREAM
Gm01	54171998	C	T	Y	20	12,8	Y	24	14,10	T	15	0,15	C	23	23,0	DOWNSTREAM
Gm01	54172010	T	C	Y	18	11,7	Y	26	16,10	C	15	0,15	T	21	21,0	DOWNSTREAM
Gm01	54172021	G	C	S	15	8,7	S	26	16,10	C	17	1,16	G	17	17,0	DOWNSTREAM
Gm01	54172735	C	A	M	18	8,10	M	16	9,7	A	15	0,15	C	13	13,0	DOWNSTREAM
Gm01	54173095	C	T	Y	18	11,7	Y	22	14,8	T	10	0,10	C	14	14,0	DOWNSTREAM
Gm01	54173179	A	G	R	17	11,6	R	21	14,7	G	11	0,11	A	11	11,0	DOWNSTREAM
Gm01	54174363	C	T	Y	14	7,7	Y	25	18,7	T	10	0,10	C	12	12,0	DOWNSTREAM
Gm01	54174393	C	A	M	16	9,7	M	26	19,7	A	7	0,7	C	11	11,0	DOWNSTREAM
Gm01	54174435	G	A	R	14	11,3	R	25	13,12	A	8	0,8	G	9	9,0	DOWNSTREAM
Gm01	54174601	C	T	Y	20	15,5	Y	14	7,7	T	5	0,5	C	12	12,0	INTRAGENIC
Gm01	54174780	A	C	M	11	6,5	M	21	15,6	C	7	0,7	A	8	8,0	INTRAGENIC
Gm01	54175041	T	A	W	20	11,9	W	17	12,5	A	9	0,9	T	5	5,0	INTRON
Gm01	54175430	T	G	K	10	7,3	K	17	13,4	G	7	0,7	T	11	11,0	INTRON
Gm01	54175856	T	C	Y	21	11,10	Y	24	13,11	C	11	0,11	T	17	17,0	INTRON
Gm01	54175949	C	A	M	18	8,10	M	16	10,6	A	12	0,12	C	18	18,0	INTRON
Gm01	54176696	G	T	K	12	7,5	K	12	8,4	T	8	0,8	G	16	16,0	INTRON
Gm01	54176751	G	C	S	15	9,6	S	10	7,3	C	8	0,8	G	14	14,0	INTRON
Gm01	54176794	C	G	S	14	9,5	S	12	9,3	G	8	0,8	C	16	16,0	NON_SYNONYMOUS_CODING	Gaa/Caa	Glyma.01G196300.Wm82.a4.v1
Gm01	54176904	G	A	R	8	4,4	R	19	13,6	A	10	0,10	G	6	6,0	INTRON
Gm01	54178150	T	C	Y	8	4,4	Y	15	12,3	C	6	0,6	T	10	10,0	INTRON
Gm01	54178384	C	T	Y	11	7,4	Y	17	11,6	T	12	0,12	C	14	14,0	INTRON
Gm01	54178643	A	C	M	15	10,5	M	17	12,5	C	9	0,9	A	14	14,0	INTRON
Gm01	54178852	G	A	R	18	8,10	R	15	11,4	A	4	0,4	G	7	7,0	INTRON
Gm01	54179492	A	G	R	11	7,4	R	9	6,3	G	3	0,3	A	16	16,0	SYNONYMOUS_CODING	Ttg/Ctg	Glyma.01G196300.Wm82.a4.v1
Gm01	54179840	T	A	W	17	10,7	W	9	3,6	A	2	0,2	T	8	8,0	INTRON
Gm01	54179917	A	G	R	18	10,8	G	4	0,4	G	6	0,6	A	11	11,0	SYNONYMOUS_CODING	caT/caC	Glyma.01G196300.Wm82.a4.v1
Gm01	54180148	G	A	R	13	7,6	R	6	2,4	A	7	0,7	G	7	7,0	UPSTREAM
Gm01	54180183	G	A	R	12	7,5	R	8	4,4	A	8	0,8	G	8	8,0	UPSTREAM
Gm01	54180277	T	C	Y	4	2,2	Y	8	5,3	C	6	0,6	T	7	7,0	UPSTREAM
Gm01	54180727	T	A	W	21	14,7	W	31	17,14	A	23	0,23	T	21	21,0	UPSTREAM
Gm01	54180990	A	G	R	17	10,7	R	8	5,3	G	17	0,17	A	15	15,0	UPSTREAM
Gm01	54181121	G	C	S	12	6,6	S	12	6,6	C	4	0,4	G	12	12,0	UPSTREAM
Gm01	54181737	G	C	S	24	14,10	S	18	12,6	C	8	0,8	G	13	13,0	DOWNSTREAM
Gm01	54183180	C	G	S	15	10,5	S	21	8,13	G	8	0,8	C	12	12,0	INTRON
Gm01	54186360	G	C	S	17	6,11	S	20	13,7	C	7	0,7	G	11	11,0	SPLICE_SITE_REGION
Gm01	54186427	T	C	Y	15	6,9	Y	21	13,8	C	6	0,6	T	12	12,0	INTRON
Gm01	54186433	T	A	W	17	8,9	W	21	13,8	A	6	0,6	T	12	12,0	INTRON
Gm01	54186512	A	C	M	15	8,7	M	18	8,10	C	6	0,6	A	10	10,0	INTRON
Gm01	54186594	T	C	Y	10	5,5	Y	19	8,11	C	7	0,7	T	7	7,0	INTRON
Gm01	54186648	T	C	Y	7	3,4	Y	17	7,10	C	10	0,10	T	11	11,0	INTRON
Gm01	54186722	G	A	R	11	5,6	R	16	8,8	A	9	0,9	G	13	13,0	INTRON
Gm01	54186871	A	T	W	8	5,3	W	24	14,10	T	13	0,13	A	14	14,0	INTRON
Gm01	54186933	G	A	R	10	6,4	R	24	12,12	A	11	0,11	G	15	15,0	INTRON
Gm01	54186954	A	G	R	8	5,3	R	24	14,10	G	10	0,10	A	12	12,0	INTRON
Gm01	54187024	C	T	Y	12	8,4	Y	17	10,7	T	10	0,10	C	14	14,0	INTRON
Gm01	54187502	A	G	R	12	6,6	R	18	9,9	G	9	0,9	A	22	22,0	SYNONYMOUS_CODING	tgT/tgC	Glyma.01G196400.Wm82.a4.v1
Gm01	54188838	G	A	R	16	8,8	R	20	16,4	A	12	0,12	G	17	17,0	NON_SYNONYMOUS_CODING	gGc/gAc	Glyma.01G196500.Wm82.a4.v1
Gm01	54188942	G	A	R	17	8,9	R	18	10,8	A	8	0,8	G	13	13,0	NON_SYNONYMOUS_CODING	Gga/Aga	Glyma.01G196500.Wm82.a4.v1
Gm01	54189038	G	A	R	19	11,8	R	18	13,5	A	6	0,6	G	20	20,0	DOWNSTREAM
Gm01	54189594	T	A	W	13	7,6	W	25	15,10	A	9	0,9	T	23	23,0	DOWNSTREAM
Gm01	54189620	C	A	M	12	7,5	M	26	15,11	A	8	0,8	C	21	21,0	DOWNSTREAM
Gm01	54189711	A	G	R	14	6,8	R	20	8,12	G	8	0,8	A	23	23,0	DOWNSTREAM
Gm01	54189810	A	T	W	15	10,5	W	18	11,7	T	11	0,11	A	19	19,0	DOWNSTREAM
Gm01	54190676	T	A	W	12	7,5	W	17	10,7	A	3	0,3	T	9	9,0	DOWNSTREAM
Gm01	54190788	T	C	Y	12	6,6	Y	21	12,9	C	3	0,3	T	13	13,0	DOWNSTREAM
Gm01	54191249	T	C	Y	14	7,7	Y	23	15,8	C	8	0,8	T	19	19,0	DOWNSTREAM
Gm01	54191445	A	T	W	16	13,3	W	18	10,8	T	5	0,5	A	12	12,0	DOWNSTREAM
Gm01	54191794	T	A	W	16	7,9	W	7	3,4	A	9	0,9	T	10	10,0	DOWNSTREAM
Gm01	54191822	C	A	M	18	7,11	M	9	4,5	A	14	0,14	C	10	10,0	DOWNSTREAM
Gm01	54191908	G	C	S	19	9,10	S	11	6,5	C	9	0,9	G	15	15,0	DOWNSTREAM
Gm01	54192044	G	C	S	14	4,10	S	8	5,3	C	6	0,6	G	7	7,0	DOWNSTREAM
Gm01	54192072	A	G	R	11	3,8	R	11	7,4	G	5	0,5	A	8	8,0	DOWNSTREAM
Gm01	54192081	C	G	S	11	3,8	S	11	7,4	G	5	0,5	C	9	9,0	DOWNSTREAM
Gm01	54192220	A	G	R	10	6,4	R	10	7,3	G	4	0,4	A	15	15,0	DOWNSTREAM
Gm01	54192746	C	T	Y	22	13,9	Y	15	7,8	T	8	0,8	C	14	14,0	DOWNSTREAM
Gm01	54192989	C	T	Y	24	13,11	Y	20	12,8	T	8	0,8	C	10	10,0	DOWNSTREAM
Gm01	54192998	G	A	R	23	15,8	R	19	12,7	A	8	0,8	G	10	10,0	DOWNSTREAM
Gm01	54193491	A	G	R	23	15,8	R	34	19,15	G	18	0,18	A	15	15,0	DOWNSTREAM
Gm01	54194730	A	G	R	19	14,5	R	20	13,7	G	14	0,14	A	14	14,0	UPSTREAM
Gm01	54195011	C	T	Y	27	22,5	Y	17	14,3	T	9	0,9	C	11	11,0	UPSTREAM
Gm01	54195739	G	T	K	7	2,5	K	12	4,8	T	5	0,5	G	15	15,0	UPSTREAM
Gm01	54195980	G	T	K	14	3,11	G	9	9,0	T	12	0,12	G	12	12,0	UPSTREAM
Gm01	54196250	C	T	Y	7	3,4	Y	14	6,8	T	5	0,5	C	2	2,0	UPSTREAM
Gm01	54196475	A	T	W	10	7,3	W	18	10,8	T	8	0,8	A	12	12,0	UPSTREAM
Gm01	54196838	T	A	W	22	8,14	W	28	12,16	A	7	0,7	T	19	19,0	UPSTREAM
Gm01	54197096	T	A	W	14	6,8	W	10	3,7	A	12	0,12	T	10	10,0	UPSTREAM
Gm01	54201196	G	T	K	17	11,6	K	17	6,11	T	7	0,7	G	10	10,0	DOWNSTREAM
Gm01	54202229	A	G	R	20	7,13	R	23	7,16	A	9	9,0	G	15	0,15	DOWNSTREAM
Gm01	54202610	T	G	K	10	6,4	K	14	4,10	T	5	5,0	G	12	0,12	DOWNSTREAM
Gm01	54211207	G	A	R	12	5,7	R	19	5,14	G	6	6,0	A	8	0,8	DOWNSTREAM
Gm01	54211732	A	C	M	12	6,6	M	24	9,15	A	7	7,0	C	7	0,7	DOWNSTREAM
Gm01	54212071	T	C	Y	8	5,3	Y	29	13,16	T	10	10,0	C	14	0,14	DOWNSTREAM
Gm01	54212224	C	T	Y	11	6,5	Y	22	7,15	C	12	12,0	T	9	0,9	DOWNSTREAM
Gm01	54212290	G	C	S	11	4,7	S	25	9,16	G	10	10,0	C	9	0,9	DOWNSTREAM
Gm01	54212769	T	C	Y	13	7,6	Y	6	3,3	T	5	5,0	C	9	0,9	INTERGENIC
Gm01	54214378	T	C	Y	6	4,2	Y	19	5,14	T	4	4,0	C	7	0,7	INTERGENIC
Gm01	54216212	G	A	R	15	8,7	R	14	8,6	A	12	0,12	G	14	14,0	DOWNSTREAM
Gm01	54217631	T	G	K	13	6,7	K	30	13,17	T	10	10,0	G	14	0,14	DOWNSTREAM
Gm01	54218024	G	A	R	19	5,14	R	28	5,23	G	10	10,0	A	5	0,5	DOWNSTREAM
Gm01	54219076	G	A	R	12	3,9	R	29	11,18	G	5	5,0	A	11	0,11	DOWNSTREAM
Gm01	54220502	G	T	K	13	5,8	K	15	6,9	G	6	6,0	T	17	0,17	INTRON
Gm01	54224353	A	G	R	8	5,3	R	15	4,11	A	13	13,0	G	10	0,10	UPSTREAM
Gm01	54224601	G	A	R	11	3,8	R	19	4,15	G	7	7,0	A	13	0,13	UPSTREAM
Gm01	54225175	A	G	R	16	8,8	R	16	6,10	A	20	20,0	G	13	0,13	UPSTREAM
Gm01	54225367	A	C	M	17	9,8	M	10	2,8	A	11	11,0	C	11	0,11	UPSTREAM
Gm01	54225593	T	C	Y	12	5,7	Y	13	2,11	T	2	2,0	C	9	0,9	UPSTREAM
Gm01	54225630	G	T	K	11	3,8	T	14	0,14	G	2	2,0	T	10	0,10	UPSTREAM
Gm01	54226049	C	A	M	18	7,11	M	24	5,19	C	9	9,0	A	15	0,15	UPSTREAM
Gm01	54226562	T	C	Y	13	6,7	Y	22	7,15	T	15	15,0	C	14	0,14	UPSTREAM
Gm01	54226713	T	A	W	15	6,9	W	14	3,11	T	14	14,0	A	11	0,11	UPSTREAM
Gm01	54226726	A	C	M	14	6,8	M	13	5,8	A	16	16,0	C	11	0,11	UPSTREAM
Gm01	54227666	A	C	M	17	10,7	M	15	6,9	A	12	12,0	C	19	1,18	UPSTREAM
Gm01	54227709	C	T	Y	16	9,7	Y	17	6,11	C	11	11,0	T	21	0,21	UPSTREAM
Gm01	54229004	A	G	R	10	5,5	R	9	5,4	A	7	7,0	G	14	0,14	UPSTREAM
Gm01	54229964	T	C	Y	9	4,5	Y	24	9,15	T	8	8,0	C	16	0,16	UPSTREAM
Gm01	54229994	A	T	W	12	7,5	W	24	8,16	A	6	6,0	T	15	0,15	UPSTREAM
Gm01	54230736	A	C	M	8	3,5	M	19	7,12	A	4	4,0	C	14	0,14	INTRAGENIC
Gm01	54233095	G	T	K	16	8,8	K	22	11,11	G	5	5,0	T	14	0,14	DOWNSTREAM
Gm01	54233247	G	A	R	15	9,6	R	16	7,9	G	4	4,0	A	12	0,12	DOWNSTREAM
Gm01	54234022	T	A	W	22	8,14	W	32	14,18	T	4	4,0	A	25	0,25	DOWNSTREAM
Gm01	54234118	G	T	K	24	13,11	K	23	12,11	G	4	4,0	T	23	0,23	DOWNSTREAM
Gm01	54234204	T	A	W	22	12,10	W	17	8,9	T	6	6,0	A	17	0,17	DOWNSTREAM
Gm01	54234285	C	T	Y	14	7,7	Y	19	10,9	C	8	8,0	T	17	0,17	DOWNSTREAM
Gm01	54234349	A	G	R	16	10,6	R	17	9,8	A	12	12,0	G	17	0,17	DOWNSTREAM
Gm01	54234573	C	A	M	21	6,15	M	23	6,17	C	20	20,0	A	14	0,14	DOWNSTREAM
Gm01	54234675	A	T	W	21	8,13	W	16	7,9	A	17	17,0	T	10	0,10	DOWNSTREAM
Gm01	54234835	T	G	K	12	5,7	K	12	7,5	T	6	6,0	G	9	0,9	DOWNSTREAM
Gm01	54234942	T	C	Y	10	3,7	Y	13	8,5	T	11	11,0	C	12	0,12	DOWNSTREAM
Gm01	54235066	A	T	W	9	4,5	W	14	7,7	A	5	5,0	T	13	0,13	DOWNSTREAM
Gm01	54235763	A	G	R	11	6,5	R	14	8,6	A	10	10,0	G	7	0,7	DOWNSTREAM
Gm01	54235934	G	A	R	14	5,9	R	20	8,12	G	11	11,0	A	13	0,13	DOWNSTREAM
Gm01	54236379	C	T	Y	12	5,7	Y	17	7,10	C	10	10,0	T	14	0,14	DOWNSTREAM
Gm01	54236739	G	A	R	10	7,3	R	25	9,16	G	14	14,0	A	11	0,11	DOWNSTREAM
Gm01	54236776	C	T	Y	10	7,3	Y	25	7,18	C	15	15,0	T	15	0,15	DOWNSTREAM
Gm01	54236820	T	C	Y	7	5,2	Y	26	8,18	T	15	15,0	C	12	0,12	DOWNSTREAM
Gm01	54237309	C	T	Y	18	13,5	Y	15	2,13	C	8	8,0	T	16	0,16	DOWNSTREAM
Gm01	54238545	A	G	R	17	6,11	R	20	10,10	A	6	6,0	G	19	0,19	INTRON
Gm01	54238599	A	G	R	20	9,11	R	21	10,11	A	6	6,0	G	15	0,15	INTRON
Gm01	54238810	A	T	W	7	3,4	W	5	3,2	A	6	6,0	T	10	0,10	INTRON
Gm01	54239693	T	C	Y	11	5,6	Y	8	3,5	T	2	2,0	C	8	0,8	SYNONYMOUS_CODING	tcA/tcG	Glyma.01G197000.Wm82.a4.v1
Gm01	54243270	T	A	W	16	8,8	W	18	5,13	T	9	9,0	A	7	0,7	UPSTREAM
Gm01	54243706	T	G	K	14	7,7	K	11	4,7	T	4	4,0	G	12	0,12	UPSTREAM
Gm01	54244484	T	A	W	18	4,14	W	15	9,6	T	12	12,0	A	13	0,13	UPSTREAM
Gm01	54244696	A	C	M	22	7,15	M	12	5,7	A	13	13,0	C	19	0,19	NON_SYNONYMOUS_CODING	aAa/aCa	Glyma.01G197200.Wm82.a4.v1
Gm01	54244989	A	G	R	15	6,9	R	16	9,7	A	4	4,0	G	12	0,12	INTRON
Gm01	54247992	G	A	R	17	11,6	R	18	7,11	G	13	13,0	A	10	0,10	INTRAGENIC
Gm01	54248748	G	C	S	19	7,12	S	17	5,12	G	8	8,0	C	12	0,12	INTRAGENIC
Gm01	54248818	G	A	R	8	4,4	R	15	6,9	G	5	5,0	A	13	1,12	INTRAGENIC
Gm01	54249168	T	G	K	21	3,18	K	5	1,4	T	4	4,0	G	10	0,10	NON_SYNONYMOUS_CODING	aAg/aCg	Glyma.01G197300.Wm82.a4.v1
Gm01	54250322	G	A	R	10	3,7	R	12	4,8	G	1	1,0	A	7	0,7	UPSTREAM
Gm01	54250503	C	A	M	10	5,5	M	21	7,14	C	9	9,0	A	11	0,11	UPSTREAM
Gm01	54250517	A	T	W	14	6,8	W	21	7,14	A	9	9,0	T	13	0,13	UPSTREAM
Gm01	54250617	G	A	R	24	11,13	R	38	14,24	G	16	16,0	A	16	0,16	UPSTREAM
Gm01	54250815	T	A	W	28	12,16	W	22	9,13	T	13	13,0	A	23	0,23	UPSTREAM
Gm01	54250967	C	T	Y	33	15,18	Y	30	8,22	C	12	12,0	T	25	0,25	UPSTREAM
Gm01	54251053	C	T	Y	35	18,17	Y	19	7,12	C	13	13,0	T	22	0,22	UPSTREAM
Gm01	54251069	T	A	W	37	19,18	W	20	7,13	T	13	13,0	A	21	0,21	UPSTREAM
Gm01	54251255	A	C	M	15	11,4	M	20	5,15	A	10	10,0	C	12	0,12	DOWNSTREAM
Gm01	54251296	C	T	Y	13	8,5	Y	21	7,14	C	9	9,0	T	13	1,12	DOWNSTREAM
Gm01	54251382	G	T	K	8	5,3	K	16	8,8	G	5	5,0	T	5	0,5	DOWNSTREAM
Gm01	54251389	C	G	S	10	5,5	S	17	9,8	C	5	5,0	G	5	0,5	DOWNSTREAM
Gm01	54251442	A	T	W	9	4,5	W	12	6,6	A	8	8,0	T	4	0,4	DOWNSTREAM
Gm01	54251485	C	T	Y	11	4,7	Y	17	6,11	C	7	7,0	T	7	0,7	DOWNSTREAM
Gm01	54251552	T	C	Y	8	2,6	Y	20	7,13	T	3	3,0	C	12	0,12	DOWNSTREAM
Gm01	54251594	G	A	R	10	3,7	R	24	9,15	G	5	5,0	A	12	0,12	DOWNSTREAM
Gm01	54251631	T	C	Y	12	3,9	Y	19	9,10	T	6	6,0	C	10	0,10	DOWNSTREAM
Gm01	54251641	G	T	K	12	3,9	K	15	6,9	G	7	7,0	T	10	0,10	DOWNSTREAM
Gm01	54252087	T	C	Y	13	11,2	Y	17	5,12	T	7	7,0	C	9	0,9	DOWNSTREAM
Gm01	54252093	C	T	Y	11	10,1	Y	16	4,12	C	5	5,0	T	9	0,9	DOWNSTREAM
Gm01	54252298	G	A	R	8	4,4	R	15	6,9	G	7	7,0	A	14	0,14	INTRAGENIC
Gm01	54252600	A	C	M	9	6,3	M	19	8,11	A	6	6,0	C	15	0,15	INTRAGENIC
Gm01	54252688	T	G	K	11	7,4	K	16	4,12	T	8	8,0	G	10	0,10	STOP_LOST	tAa/tCa	Glyma.01G197400.Wm82.a4.v1
Gm01	54252778	C	A	M	15	11,4	M	13	4,9	C	6	6,0	A	11	0,11	NON_SYNONYMOUS_CODING	cGa/cTa	Glyma.01G197400.Wm82.a4.v1
Gm01	54252797	T	C	Y	13	10,3	Y	14	6,8	T	5	5,0	C	13	0,13	NON_SYNONYMOUS_CODING	Atg/Gtg	Glyma.01G197400.Wm82.a4.v1
Gm01	54253035	T	C	Y	20	13,7	Y	16	7,9	T	7	7,0	C	14	0,14	SYNONYMOUS_CODING	caA/caG	Glyma.01G197400.Wm82.a4.v1
Gm01	54253090	T	C	Y	20	10,10	Y	18	9,9	T	7	7,0	C	14	0,14	NON_SYNONYMOUS_CODING	cAc/cGc	Glyma.01G197400.Wm82.a4.v1
Gm01	54253187	A	T	W	16	10,6	W	14	4,10	A	6	6,0	T	14	0,14	NON_SYNONYMOUS_CODING	Ttt/Att	Glyma.01G197400.Wm82.a4.v1
Gm01	54253329	A	G	R	12	4,8	R	22	10,12	A	6	6,0	G	12	0,12	SYNONYMOUS_CODING	atT/atC	Glyma.01G197400.Wm82.a4.v1
Gm01	54253380	G	T	K	12	6,6	K	27	11,16	G	5	5,0	T	10	0,10	SYNONYMOUS_CODING	tcC/tcA	Glyma.01G197400.Wm82.a4.v1
Gm01	54253475	C	T	Y	18	9,9	Y	23	8,15	C	7	7,0	T	6	0,6	NON_SYNONYMOUS_CODING	Gcg/Acg	Glyma.01G197400.Wm82.a4.v1
Gm01	54253671	C	T	Y	21	11,10	Y	19	11,8	C	7	7,0	T	10	0,10	SYNONYMOUS_CODING	gtG/gtA	Glyma.01G197400.Wm82.a4.v1
Gm01	54253791	A	G	R	13	11,2	R	14	6,8	A	8	8,0	G	12	0,12	INTRON
Gm01	54253847	A	G	R	9	7,2	R	20	9,11	A	9	9,0	G	12	0,12	INTRON
Gm01	54253910	A	G	R	14	7,7	R	21	9,12	A	11	11,0	G	10	0,10	INTRON
Gm01	54253982	A	T	W	16	9,7	W	20	5,15	A	10	10,0	T	9	0,9	INTRON
Gm01	54253992	C	G	S	16	9,7	S	22	7,15	C	10	10,0	G	12	0,12	INTRON
Gm01	54254062	G	A	R	15	12,3	R	21	7,14	G	10	10,0	A	13	0,13	INTRON
Gm01	54254132	C	T	Y	10	8,2	Y	24	9,15	C	7	7,0	T	10	0,10	INTRON
Gm01	54254158	C	T	Y	11	8,3	Y	22	8,14	C	5	5,0	T	9	0,9	INTRON
Gm01	54254174	T	C	Y	11	6,5	Y	20	7,13	T	5	5,0	C	10	0,10	INTRON
Gm01	54254229	C	A	M	10	3,7	M	21	7,14	C	5	5,0	A	13	0,13	INTRON
Gm01	54254341	T	C	Y	8	3,5	Y	22	7,15	T	8	8,0	C	15	0,15	INTRON
Gm01	54254649	T	C	Y	11	5,6	Y	24	14,10	T	7	7,0	C	13	0,13	NON_SYNONYMOUS_CODING	Aca/Gca	Glyma.01G197400.Wm82.a4.v1
Gm01	54255145	T	G	K	13	4,9	K	25	8,17	T	12	12,0	G	9	0,9	INTRON
Gm01	54255501	T	G	K	15	11,4	K	17	9,8	T	6	6,0	G	13	0,13	UPSTREAM
Gm01	54255646	C	T	Y	10	4,6	Y	17	11,6	C	3	3,0	T	9	0,9	UPSTREAM
Gm01	54255779	A	T	W	11	5,6	W	23	8,15	A	2	2,0	T	13	0,13	UPSTREAM
Gm01	54255791	C	T	Y	11	5,6	Y	21	8,13	C	3	3,0	T	15	0,15	UPSTREAM
Gm01	54255829	T	A	W	13	3,10	W	21	8,13	T	4	4,0	A	17	0,17	UPSTREAM
Gm01	54255924	T	C	Y	20	8,12	Y	22	7,15	T	10	10,0	C	15	0,15	UPSTREAM
Gm01	54255945	A	C	M	19	9,10	M	23	7,16	A	11	11,0	C	13	0,13	UPSTREAM
Gm01	54255977	T	A	W	15	9,6	W	19	6,13	T	12	12,0	A	11	0,11	UPSTREAM
Gm01	54256090	A	T	W	7	4,3	W	12	4,8	A	8	8,0	T	15	0,15	UPSTREAM
Gm01	54257184	A	T	W	13	5,8	W	11	4,7	A	16	16,0	T	10	0,10	NON_SYNONYMOUS_CODING	Tgc/Agc	Glyma.01G197500.Wm82.a4.v1
Gm01	54257429	C	G	S	15	7,8	S	21	5,16	C	14	14,0	G	10	0,10	NON_SYNONYMOUS_CODING	aGc/aCc	Glyma.01G197500.Wm82.a4.v1
Gm01	54257858	T	G	K	15	2,13	K	23	12,11	T	14	14,0	G	20	0,20	INTRON
Gm01	54259083	G	C	S	12	6,6	S	17	5,12	G	4	4,0	C	9	0,9	NON_SYNONYMOUS_CODING	gCc/gGc	Glyma.01G197500.Wm82.a4.v1
Gm01	54259750	A	G	R	14	4,10	R	28	9,19	A	12	12,0	G	15	0,15	UPSTREAM
Gm01	54260135	C	T	Y	12	5,7	Y	27	10,17	C	19	19,0	T	21	0,21	UPSTREAM
Gm01	54260170	C	G	S	14	8,6	S	26	10,16	C	15	15,0	G	24	0,24	UPSTREAM
Gm01	54260302	A	T	W	10	7,3	W	27	10,17	A	14	14,0	T	22	0,22	UPSTREAM
Gm01	54260384	T	G	K	11	6,5	K	26	9,17	T	20	20,0	G	18	0,18	UPSTREAM
Gm01	54261016	A	T	W	11	7,4	W	17	12,5	A	4	4,0	T	25	0,25	INTRAGENIC
Gm01	54261449	C	T	Y	7	3,4	Y	20	10,10	C	4	4,0	T	11	0,11	INTRAGENIC
Gm01	54261930	G	T	K	12	8,4	K	17	7,10	G	6	6,0	T	4	0,4	INTRAGENIC
Gm01	54262010	A	T	W	7	4,3	W	16	6,10	A	3	3,0	T	4	0,4	INTRAGENIC
Gm01	54262063	G	C	S	8	2,6	S	14	5,9	G	2	2,0	C	5	0,5	INTRAGENIC
Gm01	54262568	A	G	R	9	4,5	R	18	8,10	A	4	4,0	G	11	0,11	SYNONYMOUS_CODING	gaT/gaC	Glyma.01G197600.Wm82.a4.v1
Gm01	54262736	T	A	W	14	5,9	W	19	13,6	T	7	7,0	A	12	0,12	INTRON
Gm01	54262870	G	A	R	9	6,3	R	25	10,15	G	8	8,0	A	16	0,16	INTRON
Gm01	54263512	C	T	Y	10	4,6	Y	9	3,6	C	10	10,0	T	11	0,11	SYNONYMOUS_CODING	gtG/gtA	Glyma.01G197600.Wm82.a4.v1
Gm01	54263643	T	C	Y	13	5,8	Y	19	6,13	T	2	2,0	C	11	0,11	NON_SYNONYMOUS_CODING	Agt/Ggt	Glyma.01G197600.Wm82.a4.v1
Gm01	54264225	A	G	R	15	8,7	R	11	5,6	A	17	17,0	G	13	0,13	NON_SYNONYMOUS_CODING	Tcc/Ccc	Glyma.01G197600.Wm82.a4.v1
Gm01	54265739	A	C	M	13	8,5	M	17	6,11	A	7	7,0	C	17	0,17	UPSTREAM
Gm01	54266170	G	C	S	11	8,3	S	24	9,15	G	9	9,0	C	13	0,13	UPSTREAM
Gm01	54266238	A	T	W	14	10,4	W	25	8,17	A	12	12,0	T	9	0,9	UPSTREAM
Gm01	54266458	T	A	W	11	7,4	W	17	6,11	T	11	11,0	A	8	0,8	UPSTREAM
Gm01	54266557	T	A	W	12	7,5	W	15	4,11	T	14	14,0	A	5	0,5	UPSTREAM
Gm01	54266653	T	C	Y	19	9,10	Y	13	5,8	T	17	17,0	C	8	0,8	UPSTREAM
Gm01	54267160	A	T	W	17	7,10	W	16	4,12	A	4	4,0	T	18	0,18	UPSTREAM
Gm01	54267476	A	G	R	17	10,7	R	13	3,10	A	10	10,0	G	12	0,12	UPSTREAM
Gm01	54267520	A	T	W	24	14,10	W	14	5,9	A	8	8,0	T	18	0,18	UPSTREAM
Gm01	54267959	C	T	Y	15	8,7	Y	17	6,11	C	7	7,0	T	14	0,14	UPSTREAM
Gm01	54268821	C	G	S	16	10,6	S	9	5,4	C	15	15,0	G	14	0,14	DOWNSTREAM
Gm01	54269443	A	G	R	9	4,5	R	21	6,15	A	8	8,0	G	18	0,18	DOWNSTREAM
Gm01	54269999	A	T	W	12	9,3	W	15	5,10	A	2	2,0	T	6	0,6	DOWNSTREAM
Gm01	54270388	T	C	Y	9	1,8	Y	18	8,10	T	10	10,0	C	6	0,6	DOWNSTREAM
Gm01	54270545	C	T	Y	12	7,5	Y	16	4,12	C	8	8,0	T	12	0,12	DOWNSTREAM
Gm01	54272491	A	G	R	13	8,5	R	17	5,12	A	9	9,0	G	9	0,9	INTRON
Gm01	54275278	T	C	Y	12	3,9	Y	20	9,11	T	8	8,0	C	13	0,13	INTRON
Gm01	54277768	A	C	M	15	5,10	M	21	8,13	A	10	10,0	C	12	0,12	DOWNSTREAM
Gm01	54277979	G	C	S	21	7,14	S	21	9,12	G	6	6,0	C	11	0,11	DOWNSTREAM
Gm01	54278290	C	T	Y	18	10,8	Y	15	6,9	C	10	10,0	T	11	0,11	DOWNSTREAM
Gm01	54279548	A	G	R	15	8,7	R	9	4,5	A	10	10,0	G	11	0,11	DOWNSTREAM
Gm01	54279652	G	A	R	18	8,10	R	20	7,13	G	10	10,0	A	11	0,11	DOWNSTREAM
Gm01	54280051	T	A	W	21	10,11	W	25	10,15	T	15	15,0	A	8	0,8	DOWNSTREAM
Gm01	54280070	A	G	R	21	10,11	R	19	7,12	A	13	13,0	G	8	0,8	DOWNSTREAM
Gm01	54280151	G	A	R	24	9,15	R	10	6,4	G	7	7,0	A	10	0,10	DOWNSTREAM
Gm01	54280749	G	C	S	9	6,3	S	16	9,7	G	7	7,0	C	8	0,8	DOWNSTREAM
Gm01	54297444	G	A	R	10	6,4	R	9	4,5	A	3	0,3	G	7	7,0	INTERGENIC
Gm01	54332393	C	T	Y	15	12,3	Y	23	12,11	C	6	6,0	T	13	0,13	UPSTREAM
Gm01	54368928	A	G	R	23	12,11	R	33	15,18	G	14	0,14	A	20	20,0	UPSTREAM
Gm01	54368945	T	C	Y	24	11,13	Y	33	13,20	C	16	0,16	T	19	19,0	UPSTREAM
Gm01	54369982	A	T	W	25	16,9	W	22	18,4	T	10	0,10	A	11	11,0	INTERGENIC
Gm01	54370075	A	T	W	22	13,9	W	18	12,6	T	6	0,6	A	10	10,0	INTERGENIC
Gm01	54370326	T	C	T	11	11,0	Y	16	13,3	C	3	0,3	T	12	12,0	INTERGENIC
Gm01	54370357	A	G	R	10	8,2	R	19	16,3	G	4	0,4	A	10	10,0	INTERGENIC
Gm01	54370367	G	A	R	12	9,3	R	20	16,4	A	6	0,6	G	10	10,0	INTERGENIC
Gm01	54370438	A	G	R	13	9,4	R	23	15,8	G	7	0,7	A	12	12,0	INTERGENIC
Gm01	54371259	G	T	K	7	4,3	G	6	6,0	T	2	0,2	G	5	5,0	INTERGENIC
Gm01	54371483	A	T	W	18	9,9	W	14	12,2	T	8	0,8	A	13	13,0	INTERGENIC
Gm01	54371870	T	G	K	20	10,10	K	20	12,8	G	11	0,11	T	22	22,0	INTERGENIC
Gm01	54372710	A	T	W	22	13,9	W	28	13,15	T	10	0,10	A	22	22,0	INTERGENIC
Gm01	54372959	T	C	Y	19	12,7	Y	16	12,4	C	8	0,8	T	17	17,0	INTERGENIC
Gm01	54373078	C	T	Y	14	8,6	Y	20	12,8	T	8	0,8	C	16	16,0	INTERGENIC
Gm01	54373700	A	G	R	13	7,6	R	13	7,6	G	6	0,6	A	10	10,0	INTERGENIC
Gm01	54373792	C	T	Y	21	10,11	Y	16	11,5	T	14	0,14	C	11	11,0	INTERGENIC
Gm01	54373801	T	G	K	22	10,12	K	15	11,4	G	14	0,14	T	11	11,0	INTERGENIC
Gm01	54373837	T	C	Y	21	8,13	T	15	14,1	C	15	0,15	T	14	14,0	INTERGENIC
Gm01	54373867	A	G	R	19	7,12	R	17	14,3	G	18	0,18	A	13	13,0	INTERGENIC
Gm01	54373879	T	A	W	18	7,11	W	16	13,3	A	21	0,21	T	12	12,0	INTERGENIC
Gm01	54373969	A	T	W	15	8,7	W	14	9,5	T	12	0,12	A	11	11,0	INTERGENIC
Gm01	54374213	A	T	W	12	7,5	A	13	13,0	T	4	0,4	A	22	22,0	INTERGENIC
Gm01	54374241	A	G	R	10	7,3	A	12	12,0	G	1	0,1	A	18	18,0	INTERGENIC
Gm01	54374408	C	G	S	12	10,2	S	16	12,4	G	1	0,1	C	14	14,0	INTERGENIC
Gm01	54374419	A	G	R	12	10,2	R	16	12,4	G	1	0,1	A	15	15,0	INTERGENIC
Gm01	54374442	A	G	R	14	11,3	R	19	12,7	G	1	0,1	A	11	11,0	INTERGENIC
Gm01	54374489	A	T	W	12	8,4	W	19	11,8	T	2	0,2	A	15	15,0	INTERGENIC
Gm01	54374769	G	A	R	13	8,5	R	17	7,10	A	11	0,11	G	13	13,0	INTERGENIC
Gm01	54374838	A	T	W	13	9,4	W	14	6,8	T	16	0,16	A	17	17,0	INTERGENIC
Gm01	54374853	A	C	M	14	9,5	M	14	6,8	C	15	0,15	A	14	14,0	INTERGENIC
Gm01	54375550	G	A	R	17	12,5	R	17	12,5	A	11	0,11	G	13	13,0	INTERGENIC
Gm01	54375764	C	A	M	11	7,4	M	13	7,6	A	9	0,9	C	8	8,0	INTERGENIC
Gm01	54376234	C	T	Y	11	7,4	Y	23	15,8	T	13	0,13	C	6	6,0	INTERGENIC
Gm01	54377005	C	G	S	12	6,6	S	17	11,6	G	5	0,5	C	21	21,0	INTERGENIC
Gm01	54377033	G	T	K	16	7,9	K	19	11,8	T	5	0,5	G	20	20,0	INTERGENIC
Gm01	54377928	T	A	W	18	8,10	W	26	14,12	A	13	0,13	T	17	17,0	INTERGENIC
Gm01	54378459	G	T	K	13	4,9	K	24	9,15	T	6	0,6	G	15	15,0	UPSTREAM
Gm01	54379426	G	C	S	29	20,9	S	25	12,13	C	16	0,16	G	22	22,0	UPSTREAM
Gm01	54380514	T	A	W	9	3,6	W	11	6,5	A	4	0,4	T	11	11,0	UPSTREAM
Gm01	54380665	T	C	Y	15	8,7	T	12	12,0	C	3	0,3	T	17	17,0	UPSTREAM
Gm01	54381896	T	G	K	17	13,4	K	26	14,12	G	15	0,15	T	15	15,0	UPSTREAM
Gm01	54382583	A	T	W	17	4,13	W	14	6,8	T	3	0,3	A	11	11,0	UPSTREAM
Gm01	54385104	G	A	R	17	11,6	R	32	22,10	A	10	0,10	G	16	16,0	DOWNSTREAM
Gm01	54386019	T	C	Y	19	13,6	Y	9	6,3	C	5	0,5	T	9	9,0	DOWNSTREAM
Gm01	54386093	A	G	R	19	15,4	R	10	7,3	G	7	0,7	A	7	7,0	DOWNSTREAM
Gm01	54386425	A	T	W	6	3,3	W	7	3,4	T	3	0,3	A	6	6,0	DOWNSTREAM
Gm01	54386679	A	T	W	9	2,7	W	18	14,4	T	3	0,3	A	10	10,0	DOWNSTREAM
Gm01	54387003	G	C	S	16	10,6	S	30	16,14	C	10	0,10	G	7	7,0	DOWNSTREAM
Gm01	54387069	T	C	Y	18	12,6	Y	23	13,10	C	8	0,8	T	8	8,0	DOWNSTREAM
Gm01	54387781	C	T	Y	16	10,6	Y	19	7,12	T	11	0,11	C	22	22,0	DOWNSTREAM
Gm01	54387968	C	T	Y	16	4,12	Y	19	9,10	T	15	0,15	C	11	11,0	DOWNSTREAM
Gm01	54387988	A	G	R	15	5,10	R	19	9,10	G	13	0,13	A	12	12,0	DOWNSTREAM
Gm01	54390607	T	A	W	20	16,4	W	19	11,8	A	10	0,10	T	15	15,0	INTERGENIC
Gm01	54391191	T	C	Y	6	4,2	Y	8	3,5	C	4	0,4	T	11	11,0	INTERGENIC
Gm01	54391228	T	C	Y	5	2,3	Y	7	2,5	C	7	0,7	T	11	11,0	DOWNSTREAM
Gm01	54391293	C	T	Y	6	3,3	Y	10	8,2	T	6	0,6	C	17	17,0	DOWNSTREAM
Gm01	54391364	G	T	K	4	1,3	K	17	11,6	T	4	0,4	G	12	12,0	DOWNSTREAM
Gm01	54391503	T	A	W	5	1,4	W	14	5,9	A	9	0,9	T	10	10,0	DOWNSTREAM
Gm01	54391696	A	G	R	5	1,4	R	4	2,2	G	3	0,3	A	5	5,0	DOWNSTREAM
Gm01	54392156	G	A	R	7	5,2	R	33	22,11	A	10	0,10	G	10	10,0	DOWNSTREAM
Gm01	54393299	G	C	S	20	9,11	S	23	14,9	C	2	0,2	G	29	29,0	DOWNSTREAM
Gm01	54393698	A	G	R	16	5,11	R	22	12,10	G	9	0,9	A	11	11,0	DOWNSTREAM
Gm01	54393873	G	C	S	9	2,7	S	17	10,7	C	12	0,12	G	8	8,0	DOWNSTREAM
Gm01	54393883	T	A	W	8	2,6	W	19	12,7	A	12	0,12	T	8	8,0	DOWNSTREAM
Gm01	54394549	C	G	S	12	6,6	S	11	8,3	G	5	0,5	C	15	15,0	DOWNSTREAM
Gm01	54394888	C	A	M	10	7,3	M	13	6,7	A	5	0,5	C	18	18,0	DOWNSTREAM
Gm01	54394898	C	G	S	10	7,3	S	11	5,6	G	5	0,5	C	18	18,0	DOWNSTREAM
Gm01	54394948	A	G	R	11	5,6	R	15	6,9	G	6	0,6	A	14	14,0	DOWNSTREAM
Gm01	54394961	T	C	Y	11	5,6	Y	16	6,10	C	8	0,8	T	18	18,0	DOWNSTREAM
Gm01	54395114	T	G	K	9	7,2	K	13	4,9	G	4	0,4	T	10	10,0	DOWNSTREAM
Gm01	54395374	T	A	W	17	9,8	W	18	8,10	A	14	0,14	T	18	18,0	DOWNSTREAM
Gm01	54395982	C	T	Y	7	5,2	Y	14	8,6	T	6	0,6	C	7	7,0	INTRAGENIC
Gm01	54396386	C	A	M	20	5,15	M	22	9,13	A	2	0,2	C	10	10,0	SYNONYMOUS_CODING	acG/acT	Glyma.01G198900.Wm82.a4.v1
Gm01	54396621	G	T	K	14	5,9	K	18	5,13	T	8	0,8	G	7	7,0	INTRON
Gm01	54396911	A	C	M	21	12,9	M	17	13,4	C	8	0,8	A	7	7,0	INTRON
Gm01	54397143	A	G	R	19	12,7	R	23	15,8	G	10	0,10	A	11	11,0	INTRON
Gm01	54397362	A	G	R	9	6,3	R	18	11,7	G	13	0,13	A	7	7,0	INTRON
Gm01	54397451	T	A	W	10	5,5	W	20	9,11	A	12	0,12	T	8	8,0	INTRON
Gm01	54398117	C	T	Y	18	12,6	Y	15	8,7	T	4	0,4	C	17	17,0	INTRON
Gm01	54398254	A	T	W	15	7,8	W	18	12,6	T	6	0,6	A	15	15,0	INTRON
Gm01	54400273	T	C	Y	10	4,6	Y	26	17,9	C	13	0,13	T	13	13,0	UPSTREAM
Gm01	54401070	A	G	R	16	10,6	R	17	9,8	G	5	0,5	A	12	12,0	UPSTREAM
Gm01	54401152	C	T	Y	19	11,8	Y	16	8,8	T	6	0,6	C	11	11,0	UPSTREAM
Gm01	54401407	G	A	R	13	7,6	R	24	16,8	A	5	0,5	G	9	9,0	UPSTREAM
Gm01	54401664	G	A	R	21	13,8	R	17	13,4	A	10	0,10	G	15	15,0	UPSTREAM
Gm01	54402298	A	G	R	22	15,7	R	23	14,9	G	14	0,14	A	9	9,0	UPSTREAM
Gm01	54405911	A	T	W	21	12,9	W	21	13,8	T	12	0,12	A	12	12,0	UPSTREAM
Gm01	54406715	T	G	T	8	8,0	K	27	20,7	G	9	0,9	T	14	14,0	UPSTREAM
Gm01	54408572	C	T	Y	13	9,4	Y	14	8,6	T	7	0,7	C	5	5,0	INTRON
Gm01	54408873	T	C	Y	10	7,3	Y	16	10,6	C	8	0,8	T	14	14,0	SYNONYMOUS_CODING	taT/taC	Glyma.01G199000.Wm82.a4.v1
Gm01	54409162	C	T	Y	13	5,8	Y	20	14,6	T	9	0,9	C	15	15,0	INTRON
Gm01	54409928	C	T	Y	15	8,7	Y	21	12,9	T	8	0,8	C	13	13,0	STOP_GAINED	Caa/Taa	Glyma.01G199000.Wm82.a4.v1
Gm01	54410010	C	A	M	12	6,6	M	19	14,5	A	3	0,3	C	11	11,0	INTRON
Gm01	54410274	A	G	R	16	10,6	A	9	9,0	G	3	0,3	A	5	5,0	INTRON
Gm01	54410678	A	T	W	9	5,4	W	15	9,6	T	7	0,7	A	15	15,0	NON_SYNONYMOUS_CODING	Agt/Tgt	Glyma.01G199000.Wm82.a4.v1
Gm01	54412250	T	A	W	14	7,7	W	26	14,12	A	8	0,8	T	13	13,0	INTRON
Gm01	54413079	T	C	Y	8	4,4	Y	9	3,6	C	5	0,5	T	6	6,0	INTRON
Gm01	54413525	A	G	R	12	8,4	R	18	12,6	G	4	0,4	A	11	11,0	INTRON
Gm01	54418270	T	C	Y	13	6,7	Y	28	12,16	C	7	0,7	T	12	12,0	DOWNSTREAM
Gm01	54418292	G	A	R	13	6,7	R	26	12,14	A	7	0,7	G	11	11,0	DOWNSTREAM
Gm01	54418350	C	G	S	10	5,5	S	24	10,14	G	4	0,4	C	9	9,0	DOWNSTREAM
Gm01	54418484	A	G	R	17	9,8	R	30	16,14	G	8	0,8	A	6	6,0	DOWNSTREAM
Gm01	54418498	A	G	R	17	9,8	R	31	18,13	G	9	0,9	A	7	7,0	DOWNSTREAM
Gm01	54418596	G	C	S	13	8,5	S	20	12,8	C	7	0,7	G	12	12,0	DOWNSTREAM
Gm01	54418954	G	C	S	9	5,4	S	17	10,7	C	4	0,4	G	17	17,0	DOWNSTREAM
Gm01	54419397	A	T	W	12	8,4	W	19	12,7	T	9	0,9	A	9	9,0	DOWNSTREAM
Gm01	54420204	T	A	W	19	9,10	W	24	17,7	A	10	0,10	T	19	19,0	INTRAGENIC
Gm01	54421422	G	A	R	13	8,5	R	14	10,4	A	12	0,12	G	5	5,0	SYNONYMOUS_CODING	caC/caT	Glyma.01G199200.Wm82.a4.v1
Gm01	54421473	A	T	W	11	5,6	W	12	10,2	T	13	0,13	A	8	8,0	INTRON
Gm01	54427529	A	G	R	20	8,12	R	8	3,5	G	10	0,10	A	8	8,0	DOWNSTREAM
Gm01	54431108	A	G	R	9	4,5	R	14	8,6	G	5	0,5	A	9	9,0	UPSTREAM
Gm01	54431621	A	T	A	5	5,0	W	12	9,3	T	12	0,12	A	9	9,0	UPSTREAM
Gm01	54431869	T	C	Y	9	5,4	Y	15	10,5	C	13	0,13	T	15	15,0	UPSTREAM
Gm01	54431979	T	C	Y	9	6,3	Y	17	9,8	C	11	0,11	T	15	15,0	UPSTREAM
Gm01	54432082	T	C	Y	8	5,3	Y	18	11,7	C	12	0,12	T	20	20,0	UPSTREAM
Gm01	54432088	G	A	R	9	6,3	R	18	11,7	A	11	0,11	G	18	18,0	UPSTREAM
Gm01	54432107	T	C	Y	8	5,3	Y	18	11,7	C	10	0,10	T	22	22,0	UPSTREAM
Gm01	54433282	G	T	G	5	5,0	K	12	10,2	T	5	0,5	G	10	10,0	UPSTREAM
Gm01	54433646	G	A	R	13	7,6	R	25	15,10	A	7	0,7	G	15	15,0	UPSTREAM
Gm01	54433962	G	C	S	8	1,7	S	18	10,8	C	12	0,12	G	10	10,0	UPSTREAM
Gm01	54434017	C	A	M	11	2,9	M	14	8,6	A	12	0,12	C	8	8,0	UPSTREAM
Gm01	54434043	G	C	S	11	3,8	S	12	5,7	C	19	1,18	G	8	8,0	UPSTREAM
Gm01	54434102	A	T	W	10	5,5	W	14	9,5	T	19	0,19	A	12	12,0	UPSTREAM
Gm01	54434184	G	A	R	10	5,5	R	17	14,3	A	13	0,13	G	12	12,0	UPSTREAM
Gm01	54434469	A	G	R	16	8,8	R	18	8,10	G	9	0,9	A	16	16,0	INTRAGENIC
Gm01	54435253	G	A	R	22	14,8	R	20	14,6	A	9	0,9	G	17	17,0	INTRON
Gm01	54435619	A	G	R	16	11,5	R	14	8,6	G	11	0,11	A	11	11,0	SYNONYMOUS_CODING	ttA/ttG	Glyma.01G199400.Wm82.a4.v1
Gm01	54435828	A	G	R	14	7,7	R	17	7,10	G	13	0,13	A	12	12,0	INTRON
Gm01	54436150	A	G	R	10	7,3	R	20	7,13	G	5	0,5	A	12	12,0	INTRON
Gm01	54436225	C	A	M	12	9,3	M	25	9,16	A	6	0,6	C	14	14,0	INTRON
Gm01	54438074	A	G	R	16	11,5	R	21	14,7	G	5	0,5	A	9	9,0	DOWNSTREAM
Gm01	54438452	G	A	R	17	12,5	R	10	8,2	A	2	0,2	G	11	11,0	DOWNSTREAM
Gm01	54438487	C	T	Y	13	10,3	Y	11	9,2	T	2	0,2	C	10	10,0	DOWNSTREAM
Gm01	54438514	T	C	Y	12	10,2	Y	11	8,3	C	1	0,1	T	12	12,0	DOWNSTREAM
Gm01	54438922	C	A	M	7	5,2	M	10	7,3	A	5	0,5	C	8	8,0	UPSTREAM
Gm01	54439169	G	A	R	11	8,3	R	19	8,11	A	12	0,12	G	15	15,0	UPSTREAM
Gm01	54439246	T	A	W	15	8,7	W	19	12,7	A	14	0,14	T	17	17,0	UPSTREAM
Gm01	54439632	G	A	R	12	6,6	R	14	6,8	A	10	0,10	G	8	8,0	INTRON
Gm01	54440075	G	A	R	17	9,8	R	14	8,6	A	6	0,6	G	6	6,0	NON_SYNONYMOUS_CODING	Gcc/Acc	Glyma.01G199500.Wm82.a4.v1
Gm01	54440123	G	A	R	14	8,6	R	12	7,5	A	6	0,6	G	2	2,0	NON_SYNONYMOUS_CODING	Gca/Aca	Glyma.01G199500.Wm82.a4.v1
Gm01	54440271	A	T	W	11	6,5	W	9	5,4	T	8	0,8	A	10	10,0	NON_SYNONYMOUS_CODING	cAc/cTc	Glyma.01G199500.Wm82.a4.v1
Gm01	54440288	T	A	W	9	6,3	W	8	4,4	A	8	0,8	T	12	12,0	NON_SYNONYMOUS_CODING	Ttt/Att	Glyma.01G199500.Wm82.a4.v1
Gm01	54440508	G	T	K	14	12,2	K	7	2,5	T	6	0,6	G	14	14,0	NON_SYNONYMOUS_CODING	gGt/gTt	Glyma.01G199500.Wm82.a4.v1
Gm01	54440599	A	C	M	15	11,4	M	12	3,9	C	5	0,5	A	14	14,0	SYNONYMOUS_CODING	tcA/tcC	Glyma.01G199500.Wm82.a4.v1
Gm01	54440618	G	T	K	14	9,5	K	12	3,9	T	6	0,6	G	13	13,0	NON_SYNONYMOUS_CODING	Gat/Tat	Glyma.01G199500.Wm82.a4.v1
Gm01	54440909	A	T	W	10	5,5	W	19	8,11	T	2	0,2	A	6	6,0	NON_SYNONYMOUS_CODING	cAa/cTa	Glyma.01G199500.Wm82.a4.v1
Gm01	54440947	T	G	K	7	4,3	K	19	10,9	G	5	0,5	T	7	7,0	INTRON
Gm01	54441496	A	G	R	12	7,5	R	16	8,8	G	16	0,16	A	9	9,0	DOWNSTREAM
Gm01	54441594	G	A	R	13	7,6	R	18	13,5	A	15	0,15	G	8	8,0	DOWNSTREAM
Gm01	54441650	C	T	Y	15	9,6	Y	14	12,2	T	13	0,13	C	9	9,0	DOWNSTREAM
Gm01	54441708	T	C	Y	20	10,10	T	13	13,0	C	17	0,17	T	12	12,0	DOWNSTREAM
Gm01	54441789	G	A	R	18	11,7	R	15	8,7	A	11	0,11	G	11	11,0	DOWNSTREAM
Gm01	54441822	T	C	Y	17	11,6	Y	14	8,6	C	10	0,10	T	8	8,0	DOWNSTREAM
Gm01	54441850	C	T	Y	14	9,5	Y	15	9,6	T	5	0,5	C	4	4,0	DOWNSTREAM
Gm01	54441860	C	T	Y	13	8,5	Y	16	9,7	T	4	0,4	C	5	5,0	DOWNSTREAM
Gm01	54442284	C	A	M	12	6,6	M	20	12,8	A	11	0,11	C	11	11,0	DOWNSTREAM
Gm01	54442317	C	A	M	13	7,6	M	21	13,8	A	13	0,13	C	13	13,0	DOWNSTREAM
Gm01	54442386	A	G	R	14	8,6	R	20	13,7	G	12	0,12	A	13	13,0	DOWNSTREAM
Gm01	54442554	G	A	R	12	5,7	R	20	8,12	A	8	0,8	G	17	17,0	DOWNSTREAM
Gm01	54442716	C	T	Y	16	5,11	Y	14	11,3	T	8	0,8	C	21	21,0	DOWNSTREAM
Gm01	54442834	G	C	S	24	11,13	S	15	9,6	C	8	0,8	G	16	16,0	DOWNSTREAM
Gm01	54442980	C	A	M	18	14,4	M	18	8,10	A	7	0,7	C	5	5,0	DOWNSTREAM
Gm01	54443009	T	C	Y	15	12,3	Y	23	13,10	C	6	0,6	T	5	5,0	DOWNSTREAM
Gm01	54443031	A	C	M	14	11,3	M	26	15,11	C	7	0,7	A	8	8,0	DOWNSTREAM
Gm01	54443170	G	A	R	12	9,3	R	20	13,7	A	8	0,8	G	6	6,0	DOWNSTREAM
Gm01	54443236	T	C	Y	10	7,3	Y	24	17,7	C	7	0,7	T	9	9,0	DOWNSTREAM
Gm01	54443523	T	A	W	13	6,7	W	19	12,7	A	2	0,2	T	16	16,0	INTRAGENIC
Gm01	54444365	A	G	R	20	10,10	R	19	13,6	G	12	1,11	A	12	12,0	INTRON
Gm01	54444543	A	G	R	19	9,10	R	16	11,5	G	7	0,7	A	9	9,0	INTRON
Gm01	54444608	C	T	Y	17	7,10	Y	13	7,6	T	8	0,8	C	8	8,0	INTRON
Gm01	54444645	T	G	K	18	7,11	K	16	11,5	G	6	0,6	T	7	7,0	INTRON
Gm01	54444864	A	G	R	11	5,6	R	16	13,3	G	3	0,3	A	9	9,0	INTRON
Gm01	54445086	A	T	W	15	8,7	W	13	5,8	T	10	0,10	A	16	16,0	SYNONYMOUS_CODING	acT/acA	Glyma.01G199600.Wm82.a4.v1
Gm01	54445255	T	C	Y	10	5,5	Y	13	7,6	C	6	0,6	T	16	16,0	INTRON
Gm01	54445384	A	G	R	16	8,8	R	12	6,6	G	4	0,4	A	11	11,0	INTRON
Gm01	54445468	T	C	Y	16	10,6	Y	11	9,2	C	3	0,3	T	10	10,0	INTRON
Gm01	54445992	A	T	W	16	10,6	W	14	6,8	T	10	0,10	A	14	14,0	INTRON
Gm01	54446673	A	G	R	12	5,7	R	22	17,5	G	6	0,6	A	9	9,0	SYNONYMOUS_CODING	ccT/ccC	Glyma.01G199600.Wm82.a4.v1
Gm01	54446706	A	T	W	13	7,6	W	18	14,4	T	4	0,4	A	11	11,0	NON_SYNONYMOUS_CODING	gaT/gaA	Glyma.01G199600.Wm82.a4.v1
Gm01	54447485	A	G	R	15	9,6	R	15	10,5	G	7	0,7	A	13	13,0	NON_SYNONYMOUS_CODING	Tca/Cca	Glyma.01G199600.Wm82.a4.v1
Gm01	54447639	A	G	R	14	6,8	R	15	11,4	G	11	0,11	A	9	9,0	SYNONYMOUS_CODING	gaT/gaC	Glyma.01G199600.Wm82.a4.v1
Gm01	54447846	A	G	R	22	14,8	R	15	11,4	G	10	0,10	A	13	13,0	SYNONYMOUS_CODING	ccT/ccC	Glyma.01G199600.Wm82.a4.v1
Gm01	54448421	C	T	Y	15	9,6	Y	12	5,7	T	6	0,6	C	8	8,0	UPSTREAM
Gm01	54448772	T	C	Y	11	8,3	Y	12	3,9	C	8	0,8	T	14	14,0	UPSTREAM
Gm01	54448882	A	G	R	13	8,5	R	9	3,6	G	9	0,9	A	20	20,0	UPSTREAM
Gm01	54449292	T	C	Y	26	14,12	Y	33	25,8	C	10	0,10	T	17	17,0	UPSTREAM
Gm01	54449355	T	C	Y	24	12,12	Y	31	23,8	C	10	0,10	T	19	19,0	UPSTREAM
Gm01	54449871	G	C	S	11	5,6	S	30	20,10	C	5	0,5	G	14	14,0	UPSTREAM
Gm01	54449999	A	G	R	17	11,6	R	21	14,7	G	10	0,10	A	13	13,0	UPSTREAM
Gm01	54450011	T	A	W	15	11,4	W	23	15,8	A	11	0,11	T	11	11,0	UPSTREAM
Gm01	54450022	A	T	W	14	10,4	W	21	14,7	T	11	0,11	A	11	11,0	UPSTREAM
Gm01	54450179	T	C	Y	7	4,3	Y	12	7,5	C	5	0,5	T	9	9,0	UPSTREAM
Gm01	54450201	A	C	M	6	3,3	M	12	7,5	C	6	0,6	A	8	8,0	UPSTREAM
Gm01	54450368	C	T	Y	7	2,5	Y	8	5,3	T	3	0,3	C	3	3,0	UPSTREAM
Gm01	54450583	T	C	Y	12	4,8	Y	12	9,3	C	3	0,3	T	10	10,0	UPSTREAM
Gm01	54450676	C	G	S	11	4,7	S	13	9,4	G	6	0,6	C	8	8,0	UPSTREAM
Gm01	54450690	G	C	S	11	4,7	S	14	9,5	C	6	0,6	G	9	9,0	UPSTREAM
Gm01	54450715	T	G	K	10	4,6	K	15	9,6	G	9	0,9	T	5	5,0	UPSTREAM
Gm01	54450723	C	T	Y	10	4,6	Y	14	9,5	T	10	0,10	C	5	5,0	UPSTREAM
Gm01	54450747	G	A	R	11	4,7	R	15	10,5	A	9	0,9	G	9	9,0	UPSTREAM
Gm01	54450796	T	G	K	14	5,9	K	17	11,6	G	9	0,9	T	9	9,0	UPSTREAM
Gm01	54450972	C	T	Y	20	14,6	Y	27	16,11	T	8	0,8	C	13	13,0	UPSTREAM
Gm01	54451222	G	C	S	12	6,6	S	9	6,3	C	13	0,13	G	9	9,0	UPSTREAM
Gm01	54451266	G	A	R	12	5,7	R	8	6,2	A	7	0,7	G	10	10,0	UPSTREAM
Gm01	54451376	T	C	Y	11	4,7	Y	19	15,4	C	12	0,12	T	16	16,0	UPSTREAM
Gm01	54451560	C	G	S	13	6,7	S	21	12,9	G	12	0,12	C	16	16,0	UPSTREAM
Gm01	54451653	G	A	R	18	5,13	R	26	19,7	A	14	0,14	G	25	25,0	UPSTREAM
Gm01	54451686	C	T	Y	17	5,12	Y	26	19,7	T	16	0,16	C	22	22,0	UPSTREAM
Gm01	54451740	G	A	R	14	8,6	R	16	13,3	A	13	0,13	G	13	13,0	UPSTREAM
Gm01	54451772	A	G	R	15	10,5	R	18	14,4	G	12	0,12	A	16	16,0	UPSTREAM
Gm01	54451811	T	C	Y	18	12,6	Y	22	16,6	C	11	0,11	T	15	15,0	UPSTREAM
Gm01	54451844	A	G	R	23	11,12	R	21	14,7	G	6	0,6	A	16	16,0	UPSTREAM
Gm01	54451860	A	G	R	23	10,13	R	21	12,9	G	6	0,6	A	15	15,0	UPSTREAM
Gm01	54451882	A	G	R	22	8,14	R	24	14,10	G	7	0,7	A	15	15,0	UPSTREAM
Gm01	54451911	G	A	R	22	5,17	R	20	10,10	A	4	0,4	G	13	13,0	UPSTREAM
Gm01	54451959	G	A	R	24	5,19	R	18	8,10	A	4	0,4	G	12	12,0	UPSTREAM
Gm01	54451987	C	G	S	25	8,17	S	16	8,8	G	4	0,4	C	11	11,0	UPSTREAM
Gm01	54452004	A	C	M	24	7,17	M	17	8,9	C	4	0,4	A	13	13,0	UPSTREAM
Gm01	54452019	T	A	W	25	6,19	W	15	6,9	A	4	0,4	T	11	11,0	UPSTREAM
Gm01	54452045	T	C	Y	25	6,19	Y	15	6,9	C	7	0,7	T	8	8,0	UPSTREAM
Gm01	54452077	A	G	R	22	6,16	R	16	8,8	G	6	0,6	A	8	8,0	UPSTREAM
Gm01	54452129	T	C	Y	10	2,8	Y	15	6,9	C	6	0,6	T	13	13,0	UPSTREAM
Gm01	54452379	C	T	Y	5	2,3	Y	18	10,8	T	10	0,10	C	13	13,0	UPSTREAM
Gm01	54452423	G	C	S	8	2,6	S	20	11,9	C	10	0,10	G	10	10,0	UPSTREAM
Gm01	54452683	A	T	W	23	10,13	W	29	17,12	T	5	0,5	A	22	22,0	UPSTREAM
Gm01	54452698	A	C	M	23	11,12	M	31	20,11	C	6	0,6	A	24	24,0	UPSTREAM
Gm01	54452817	C	A	M	16	9,7	M	33	27,6	A	8	0,8	C	20	20,0	UPSTREAM
Gm01	54452917	A	C	M	14	7,7	M	21	16,5	C	10	0,10	A	14	14,0	UPSTREAM
Gm01	54453288	T	A	W	22	14,8	W	21	11,10	A	16	0,16	T	18	18,0	UPSTREAM
Gm01	54453326	C	T	Y	18	9,9	Y	24	14,10	T	17	0,17	C	18	18,0	UPSTREAM
Gm01	54453383	C	T	Y	18	10,8	Y	28	17,11	T	19	0,19	C	17	17,0	INTERGENIC
Gm01	54453439	C	G	S	24	13,11	S	31	19,12	G	18	0,18	C	13	13,0	INTERGENIC
Gm01	54454147	T	G	K	23	9,14	K	17	10,7	G	12	0,12	T	11	11,0	INTERGENIC
Gm01	54454271	C	T	Y	25	12,13	Y	25	16,9	T	13	0,13	C	12	12,0	INTERGENIC
Gm01	54454333	C	G	S	29	14,15	S	24	10,14	G	10	0,10	C	12	12,0	INTERGENIC
Gm01	54454792	G	C	S	8	3,5	S	11	5,6	C	7	0,7	G	13	13,0	INTERGENIC
Gm01	54455013	T	C	Y	17	10,7	Y	23	14,9	C	5	0,5	T	11	11,0	INTERGENIC
Gm01	54455139	A	T	W	13	10,3	W	21	13,8	T	9	0,9	A	8	8,0	INTERGENIC
Gm01	54455221	T	C	Y	15	10,5	Y	21	12,9	C	9	0,9	T	13	13,0	INTERGENIC
Gm01	54455532	G	A	R	12	9,3	R	8	4,4	A	5	0,5	G	16	16,0	UPSTREAM
Gm01	54455609	C	T	Y	15	11,4	Y	9	2,7	T	3	0,3	C	13	13,0	UPSTREAM
Gm01	54455665	T	C	Y	12	7,5	Y	15	6,9	C	4	0,4	T	11	11,0	UPSTREAM
Gm01	54455995	T	G	K	19	10,9	K	21	10,11	G	7	0,7	T	14	14,0	UPSTREAM
Gm01	54456501	T	G	K	10	5,5	K	11	9,2	G	2	0,2	T	7	7,0	UPSTREAM
Gm01	54456787	A	T	W	18	8,10	W	15	12,3	T	6	0,6	A	17	17,0	UPSTREAM
Gm01	54456898	A	T	W	16	7,9	W	18	11,7	T	12	0,12	A	22	22,0	UPSTREAM
Gm01	54456948	T	A	W	10	6,4	W	16	10,6	A	11	0,11	T	17	17,0	UPSTREAM
Gm01	54457201	T	G	K	15	11,4	K	29	21,8	G	10	0,10	T	17	17,0	UPSTREAM
Gm01	54457548	A	C	M	12	7,5	M	37	24,13	C	8	0,8	A	21	21,0	UPSTREAM
Gm01	54457623	C	T	Y	10	6,4	Y	24	17,7	T	6	0,6	C	16	16,0	UPSTREAM
Gm01	54457633	C	T	Y	9	6,3	Y	20	15,5	T	6	0,6	C	16	16,0	UPSTREAM
Gm01	54457663	G	A	R	6	4,2	R	21	15,6	A	7	0,7	G	18	18,0	UPSTREAM
Gm01	54457725	G	T	K	5	3,2	K	15	13,2	T	9	0,9	G	16	16,0	UPSTREAM
Gm01	54457750	A	G	R	7	2,5	R	20	16,4	G	6	0,6	A	16	16,0	UPSTREAM
Gm01	54457803	T	C	Y	7	2,5	Y	22	16,6	C	7	0,7	T	19	19,0	UPSTREAM
Gm01	54458086	A	G	R	22	10,12	R	26	14,12	G	7	0,7	A	21	21,0	UPSTREAM
Gm01	54458111	G	A	R	20	12,8	R	20	9,11	A	7	0,7	G	21	21,0	UPSTREAM
Gm01	54458205	A	G	R	25	12,13	R	20	9,11	G	4	0,4	A	13	13,0	UPSTREAM
Gm01	54458269	C	T	Y	24	11,13	Y	23	10,13	T	3	0,3	C	11	11,0	UPSTREAM
Gm01	54458306	C	A	M	19	8,11	M	25	10,15	A	7	0,7	C	12	12,0	UPSTREAM
Gm01	54458525	C	T	Y	14	10,4	Y	18	9,9	T	7	0,7	C	10	10,0	UPSTREAM
Gm01	54458570	G	A	R	19	10,9	R	20	11,9	A	7	0,7	G	11	11,0	UPSTREAM
Gm01	54458599	T	C	Y	18	10,8	Y	18	10,8	C	4	0,4	T	14	14,0	UPSTREAM
Gm01	54458719	C	T	Y	20	11,9	Y	23	9,14	T	10	0,10	C	17	17,0	UPSTREAM
Gm01	54458739	T	C	Y	20	11,9	Y	27	12,15	C	10	0,10	T	15	15,0	UPSTREAM
Gm01	54458757	A	T	W	20	9,11	W	27	12,15	T	10	0,10	A	15	15,0	UPSTREAM
Gm01	54459410	G	C	S	10	6,4	S	16	12,4	C	4	0,4	G	15	15,0	UPSTREAM
Gm01	54460064	T	A	W	13	4,9	W	15	11,4	A	6	0,6	T	14	14,0	UPSTREAM
Gm01	54460073	T	C	Y	12	4,8	Y	14	11,3	C	8	0,8	T	15	15,0	UPSTREAM
Gm01	54460396	T	G	K	12	6,6	K	9	4,5	G	8	0,8	T	4	4,0	UPSTREAM
Gm01	54460414	G	A	R	15	8,7	R	13	8,5	A	9	0,9	G	6	6,0	UPSTREAM
Gm01	54460434	A	G	R	14	8,6	R	16	10,6	G	7	0,7	A	6	6,0	UPSTREAM
Gm01	54460547	G	A	R	17	8,9	R	27	19,8	A	11	0,11	G	6	6,0	NON_SYNONYMOUS_CODING	tGt/tAt	Glyma.01G199700.Wm82.a4.v1
Gm01	54460684	A	G	R	13	8,5	R	15	13,2	G	10	0,10	A	11	11,0	NON_SYNONYMOUS_CODING	Acc/Gcc	Glyma.01G199700.Wm82.a4.v1
Gm01	54461589	A	G	R	13	6,7	R	25	16,9	G	9	0,9	A	11	11,0	SYNONYMOUS_CODING	acA/acG	Glyma.01G199700.Wm82.a4.v1
Gm01	54462176	C	T	Y	17	11,6	Y	9	6,3	T	9	0,9	C	12	12,0	DOWNSTREAM
Gm01	54463540	A	T	W	18	8,10	W	11	5,6	T	13	0,13	A	7	7,0	INTRON
Gm01	54463547	A	T	W	17	8,9	W	11	5,6	T	13	0,13	A	7	7,0	INTRON
Gm01	54463561	C	G	S	15	6,9	S	11	5,6	G	16	0,16	C	8	8,0	INTRON
Gm01	54463619	T	A	W	12	2,10	W	11	3,8	A	14	0,14	T	10	10,0	INTRON
Gm01	54463763	T	C	Y	32	12,20	Y	13	8,5	C	9	0,9	T	19	19,0	INTRON
Gm01	54463977	T	C	Y	13	6,7	T	19	19,0	C	10	0,10	T	12	12,0	INTRON
Gm01	54464312	T	C	Y	20	15,5	Y	25	13,12	C	7	0,7	T	11	11,0	INTRON
Gm01	54464328	G	A	R	18	14,4	R	21	12,9	A	7	0,7	G	12	12,0	INTRON
Gm01	54465037	A	T	W	21	10,11	W	17	10,7	T	9	0,9	A	14	14,0	INTRON
Gm01	54465406	A	G	R	13	6,7	R	14	8,6	G	8	0,8	A	10	10,0	INTRON
Gm01	54465631	T	C	Y	18	9,9	Y	10	5,5	C	10	0,10	T	18	18,0	SYNONYMOUS_CODING	gtA/gtG	Glyma.01G199800.Wm82.a4.v1
Gm01	54466300	G	A	R	15	7,8	R	8	6,2	A	4	0,4	G	10	10,0	NON_SYNONYMOUS_CODING	cCc/cTc	Glyma.01G199800.Wm82.a4.v1
Gm01	54467300	A	G	R	15	10,5	R	18	11,7	G	8	0,8	A	14	14,0	UPSTREAM
Gm01	54467638	T	C	Y	17	12,5	Y	26	10,16	C	14	0,14	T	6	6,0	UPSTREAM
Gm01	54467662	T	C	Y	16	11,5	Y	27	11,16	C	15	0,15	T	7	7,0	UPSTREAM
Gm01	54467724	C	T	Y	17	12,5	Y	23	8,15	T	15	0,15	C	6	6,0	UPSTREAM
Gm01	54468603	A	T	W	21	9,12	W	30	19,11	T	8	0,8	A	11	11,0	DOWNSTREAM
Gm01	54476834	C	G	S	11	6,5	S	10	6,4	G	8	0,8	C	15	15,0	DOWNSTREAM
Gm01	54476867	G	A	R	10	6,4	R	11	6,5	A	6	0,6	G	17	17,0	DOWNSTREAM
Gm01	54477408	T	C	Y	15	12,3	Y	12	7,5	C	12	0,12	T	15	15,0	DOWNSTREAM
Gm01	54477623	A	T	W	4	1,3	W	6	2,4	T	7	0,7	A	10	10,0	DOWNSTREAM
Gm01	54479359	A	C	M	10	4,6	M	6	5,1	C	5	0,5	A	9	9,0	DOWNSTREAM
Gm01	54480771	C	T	Y	11	7,4	Y	17	10,7	T	6	0,6	C	11	11,0	DOWNSTREAM
Gm01	54480919	T	A	W	14	5,9	W	15	8,7	A	9	0,9	T	7	7,0	DOWNSTREAM
Gm01	54480956	A	G	R	12	4,8	R	17	7,10	G	11	0,11	A	9	9,0	DOWNSTREAM
Gm01	54481200	C	G	S	17	7,10	S	28	18,10	G	16	0,16	C	15	15,0	DOWNSTREAM
Gm01	54481635	G	C	G	12	12,0	S	16	11,5	C	9	0,9	G	14	14,0	INTERGENIC
Gm01	54482422	C	A	M	19	10,9	M	29	22,7	A	7	0,7	C	15	15,0	INTERGENIC
Gm01	54487613	T	C	Y	16	8,8	Y	14	8,6	C	8	0,8	T	5	5,0	INTERGENIC
Gm01	54488701	C	T	Y	15	8,7	Y	12	9,3	T	13	0,13	C	11	11,0	INTERGENIC
Gm01	54488915	G	T	K	7	1,6	K	11	5,6	T	7	0,7	G	8	8,0	INTERGENIC
Gm01	54490996	C	A	M	11	8,3	M	15	10,5	A	3	0,3	C	13	13,0	INTERGENIC
Gm01	54491152	T	C	Y	11	7,4	Y	13	7,6	C	8	0,8	T	9	9,0	INTERGENIC
Gm01	54491757	A	C	M	24	12,12	M	18	9,9	C	12	0,12	A	15	15,0	UPSTREAM
Gm01	54491775	C	G	S	24	12,12	S	21	9,12	G	7	0,7	C	15	15,0	UPSTREAM
Gm01	54491974	A	G	R	14	7,7	R	23	13,10	G	11	0,11	A	16	16,0	UPSTREAM
Gm01	54491980	A	T	W	15	7,8	W	23	13,10	T	10	0,10	A	17	17,0	UPSTREAM
Gm01	54492008	T	C	Y	11	5,6	Y	19	10,9	C	9	0,9	T	20	20,0	UPSTREAM
Gm01	54492093	T	G	K	12	6,6	K	15	10,5	G	17	0,17	T	18	18,0	UPSTREAM
Gm01	54492451	G	T	K	16	7,9	K	26	19,7	T	11	0,11	G	26	26,0	UPSTREAM
Gm01	54492538	T	A	W	12	6,6	W	17	14,3	A	11	0,11	T	24	24,0	UPSTREAM
Gm01	54492581	A	G	R	10	6,4	R	12	9,3	G	9	0,9	A	18	18,0	UPSTREAM
Gm01	54492600	A	C	M	8	4,4	M	13	10,3	C	8	0,8	A	19	19,0	UPSTREAM
Gm01	54492745	A	G	R	12	6,6	R	20	13,7	G	9	0,9	A	13	13,0	UPSTREAM
Gm01	54492782	C	T	Y	16	9,7	Y	18	12,6	T	9	0,9	C	11	11,0	UPSTREAM
Gm01	54492848	G	A	R	15	8,7	R	18	12,6	A	9	0,9	G	10	10,0	UPSTREAM
Gm01	54493171	T	G	K	14	8,6	K	29	19,10	G	15	0,13	T	15	15,0	UPSTREAM
Gm01	54493651	T	A	T	16	16,0	W	9	1,8	A	14	0,14	T	3	3,0	UPSTREAM
Gm01	54493672	G	A	R	9	7,2	R	10	3,7	A	10	0,10	G	5	5,0	UPSTREAM
Gm01	54494525	T	A	W	10	8,2	W	26	15,11	A	7	0,7	T	15	15,0	UPSTREAM
Gm01	54497514	G	T	K	25	13,12	K	16	10,6	T	5	0,5	G	21	21,0	INTRON
Gm01	54498106	A	G	R	10	5,5	R	23	9,14	G	9	0,9	A	11	11,0	INTRON
Gm01	54498203	T	C	Y	15	8,7	Y	18	8,10	C	7	0,7	T	9	9,0	INTRON
Gm01	54498210	T	A	W	16	9,7	W	17	9,8	A	7	0,7	T	7	7,0	INTRON
Gm01	54499678	A	G	R	11	5,6	R	16	7,9	G	5	0,5	A	14	14,0	INTRON
Gm01	54499934	C	T	Y	10	6,4	Y	14	8,6	T	10	0,10	C	11	11,0	INTRON
Gm01	54500202	T	G	K	14	8,6	K	18	11,7	G	8	0,8	T	18	18,0	INTRON
Gm01	54500354	T	C	Y	17	12,5	Y	15	7,8	C	11	0,11	T	15	15,0	INTRON
Gm01	54501131	T	C	Y	23	12,11	Y	30	22,8	C	7	0,7	T	12	12,0	SYNONYMOUS_CODING	ccT/ccC	Glyma.01G200100.Wm82.a4.v1
Gm01	54504388	A	G	R	13	10,3	R	12	9,3	G	4	0,4	A	13	13,0	NON_SYNONYMOUS_CODING	gTa/gCa	Glyma.01G200200.Wm82.a4.v1
Gm01	54506958	A	G	R	16	7,9	R	21	8,13	G	4	0,4	A	13	13,0	INTRON
Gm01	54506987	C	T	Y	16	9,7	Y	18	7,11	T	5	0,5	C	13	13,0	INTRON
Gm01	54508596	T	A	W	11	9,2	W	17	10,7	A	9	0,9	T	14	14,0	INTRON
Gm01	54508762	G	A	R	11	5,6	R	12	6,6	A	4	0,4	G	11	11,0	SYNONYMOUS_CODING	gtC/gtT	Glyma.01G200200.Wm82.a4.v1
Gm01	54509237	T	C	Y	19	6,13	Y	27	11,16	C	5	0,5	T	13	13,0	INTRON
Gm01	54509405	A	C	M	13	8,5	M	18	6,12	C	7	0,7	A	9	9,0	NON_SYNONYMOUS_CODING	Ttc/Gtc	Glyma.01G200200.Wm82.a4.v1
Gm01	54509672	C	T	Y	12	5,7	Y	19	7,12	T	10	0,10	C	19	19,0	INTRON
Gm01	54509969	G	T	K	13	8,5	K	8	5,3	T	6	0,6	G	9	9,0	NON_SYNONYMOUS_CODING	cCc/cAc	Glyma.01G200200.Wm82.a4.v1
Gm01	54516812	C	G	S	14	10,2	S	24	18,6	G	11	0,11	C	13	13,0	INTRAGENIC
Gm01	54516865	A	G	R	15	12,3	R	15	13,2	G	11	0,11	A	15	15,0	INTRAGENIC
Gm01	54516945	G	A	R	14	11,3	R	19	12,7	A	12	0,12	G	15	15,0	INTRAGENIC
Gm01	54517438	T	C	Y	11	6,5	Y	11	6,5	C	11	0,11	T	19	19,0	INTRAGENIC
Gm01	54517589	A	G	R	13	8,5	R	36	26,10	G	8	0,8	A	17	17,0	INTRAGENIC
Gm01	54517831	C	T	Y	16	7,9	Y	24	14,10	T	14	0,14	C	14	14,0	INTRAGENIC
Gm01	54518624	A	G	R	13	8,5	R	13	7,6	G	7	0,7	A	11	11,0	INTRON
Gm01	54519384	C	G	S	18	12,6	S	15	12,3	G	14	0,14	C	17	17,0	INTRON
Gm01	54520345	C	T	C	7	7,0	Y	15	9,6	T	11	0,11	C	17	17,0	INTRON
Gm01	54521251	A	G	R	14	8,6	R	21	10,11	G	11	0,11	A	23	23,0	INTRON
Gm01	54521834	C	G	S	9	6,3	S	18	14,4	G	7	0,7	C	14	14,0	INTRON
Gm01	54523049	A	G	R	8	3,5	R	9	3,6	G	8	0,8	A	13	13,0	UPSTREAM
Gm01	54523210	A	T	W	6	2,4	W	12	10,2	T	7	0,7	A	8	8,0	UPSTREAM
Gm01	54523661	T	A	W	4	2,2	W	13	7,6	A	3	0,3	T	6	6,0	UPSTREAM
Gm01	54524196	G	A	R	13	9,4	R	11	8,3	A	7	0,7	G	13	13,0	UPSTREAM
Gm01	54524387	A	C	M	16	4,12	M	17	11,6	C	8	0,8	A	16	16,0	UPSTREAM
Gm01	54524696	C	G	S	18	7,11	S	27	14,13	G	11	0,11	C	24	24,0	UPSTREAM
Gm01	54524714	T	C	Y	20	9,11	Y	25	12,13	C	10	0,10	T	19	19,0	UPSTREAM
Gm01	54524749	A	G	R	18	8,10	R	23	10,13	G	14	0,14	A	25	25,0	UPSTREAM
Gm01	54524780	G	T	K	24	13,11	K	17	10,7	T	11	0,11	G	21	21,0	UPSTREAM
Gm01	54524823	G	A	R	23	15,8	R	14	10,4	A	7	0,7	G	22	22,0	UPSTREAM
Gm01	54524839	T	C	Y	23	15,8	Y	16	11,5	C	8	0,8	T	18	18,0	UPSTREAM
Gm01	54524855	G	A	R	22	14,8	R	18	11,7	A	9	0,9	G	20	20,0	UPSTREAM
Gm01	54524957	A	C	M	21	13,8	M	22	12,10	C	12	0,12	A	10	10,0	UPSTREAM
Gm01	54524989	C	T	Y	17	11,6	Y	22	10,12	T	13	0,13	C	12	12,0	UPSTREAM
Gm01	54525072	G	A	R	10	6,4	R	19	14,5	A	9	0,9	G	13	13,0	UPSTREAM
Gm01	54525093	C	T	Y	8	6,2	Y	22	14,8	T	8	0,8	C	13	13,0	UPSTREAM
Gm01	54525099	T	C	Y	9	7,2	Y	24	14,10	C	7	0,7	T	13	13,0	UPSTREAM
Gm01	54525148	A	G	R	12	10,2	R	24	16,8	G	6	0,6	A	13	13,0	UPSTREAM
Gm01	54525164	C	G	S	13	10,3	S	21	13,8	G	6	0,6	C	11	11,0	UPSTREAM
Gm01	54525204	A	G	R	13	10,3	R	27	17,10	G	7	0,7	A	14	14,0	UPSTREAM
Gm01	54525221	G	A	R	14	10,4	R	30	19,11	A	5	0,5	G	16	16,0	UPSTREAM
Gm01	54525234	A	G	R	14	10,4	R	29	19,10	G	8	0,8	A	14	14,0	UPSTREAM
Gm01	54525244	A	T	W	13	10,3	W	28	20,8	T	8	0,8	A	17	17,0	UPSTREAM
Gm01	54525309	T	C	Y	11	8,3	Y	25	18,7	C	8	0,8	T	20	20,0	UPSTREAM
Gm01	54525340	G	A	R	11	7,4	R	26	19,7	A	7	0,7	G	19	19,0	UPSTREAM
Gm01	54525378	A	T	W	13	8,5	W	21	14,7	T	5	0,5	A	19	19,0	UPSTREAM
Gm01	54525879	C	T	Y	16	8,8	Y	21	14,7	T	2	0,2	C	10	10,0	UPSTREAM
Gm01	54525891	C	T	Y	14	6,8	Y	21	14,7	T	2	0,2	C	10	10,0	UPSTREAM
Gm01	54525927	C	G	S	14	8,6	S	23	15,8	G	6	0,6	C	11	11,0	UPSTREAM
Gm01	54525980	T	C	Y	13	6,7	Y	21	14,7	C	11	0,11	T	13	13,0	UPSTREAM
Gm01	54526022	G	A	R	13	8,5	R	18	11,7	A	10	0,10	G	14	14,0	UPSTREAM
Gm01	54526041	G	A	R	11	7,4	R	20	14,6	A	10	0,10	G	16	16,0	UPSTREAM
Gm01	54526065	T	G	K	11	6,5	K	21	15,6	G	8	0,8	T	16	16,0	UPSTREAM
Gm01	54526106	C	T	Y	12	6,6	Y	24	18,6	T	8	0,8	C	15	15,0	UPSTREAM
Gm01	54526115	G	A	R	12	6,6	R	23	16,7	A	7	0,7	G	15	15,0	UPSTREAM
Gm01	54526181	T	A	W	12	5,7	W	22	13,9	A	11	0,11	T	11	11,0	UPSTREAM
Gm01	54526227	C	T	Y	18	9,9	Y	19	12,7	T	10	0,10	C	14	14,0	UPSTREAM
Gm01	54526295	G	A	R	16	6,10	R	25	17,8	A	9	0,9	G	20	20,0	UPSTREAM
Gm01	54526380	C	T	Y	10	3,7	Y	20	11,9	T	12	0,12	C	19	19,0	UPSTREAM
Gm01	54526575	T	G	K	11	5,6	K	14	7,7	G	4	0,4	T	18	18,0	UPSTREAM
Gm01	54526857	C	T	Y	9	5,4	Y	18	10,8	T	6	0,6	C	10	10,0	UPSTREAM
Gm01	54527173	T	A	W	20	14,6	W	23	16,7	A	6	0,6	T	16	16,0	UPSTREAM
Gm01	54527717	C	T	Y	16	14,2	Y	19	9,10	T	5	0,5	C	9	9,0	INTERGENIC
Gm01	54528082	G	A	R	7	3,4	R	13	10,3	A	3	0,3	G	8	8,0	INTERGENIC
Gm01	54528276	G	A	R	12	9,3	R	12	6,6	A	8	0,8	G	9	9,0	INTERGENIC
Gm01	54528538	G	A	R	14	8,6	R	10	6,4	A	6	0,6	G	5	5,0	INTERGENIC
Gm01	54528778	A	C	M	9	2,7	M	20	13,7	C	7	0,7	A	12	12,0	INTERGENIC
Gm01	54528969	C	T	Y	8	5,3	Y	21	11,10	T	3	0,3	C	17	17,0	INTERGENIC
Gm01	54529053	C	G	S	8	4,4	S	19	10,9	G	6	0,6	C	13	13,0	INTERGENIC
Gm01	54529322	G	C	S	13	4,9	S	28	12,16	G	9	9,0	C	15	0,15	INTERGENIC
Gm01	54529765	G	A	R	15	4,11	R	20	9,11	G	6	6,0	A	22	0,22	INTERGENIC
Gm01	54529796	T	G	K	16	4,12	K	17	7,10	T	6	6,0	G	27	0,27	INTERGENIC
Gm01	54529848	C	T	Y	18	4,14	Y	14	7,7	C	12	12,0	T	26	0,26	INTERGENIC
Gm01	54529962	T	C	Y	16	8,8	Y	19	7,12	T	11	11,0	C	18	0,18	INTERGENIC
Gm01	54530449	G	T	K	13	10,3	K	20	7,13	G	13	13,0	T	8	0,8	INTERGENIC
Gm01	54530944	C	T	Y	11	8,3	Y	11	7,4	T	3	0,3	C	8	8,0	UPSTREAM
Gm01	54530981	G	A	R	12	3,9	R	12	5,7	G	6	6,0	A	9	0,9	UPSTREAM
Gm01	54531172	T	C	Y	13	8,5	Y	13	6,7	C	3	0,3	T	12	12,0	UPSTREAM
Gm01	54531425	G	A	R	11	7,4	R	29	16,13	G	7	7,0	A	12	0,12	UPSTREAM
Gm01	54532454	G	A	R	12	6,6	R	9	6,3	A	5	0,5	G	8	8,0	UPSTREAM
Gm01	54532599	C	G	S	25	8,17	S	13	7,6	G	16	0,16	C	12	12,0	UPSTREAM
Gm01	54532819	A	T	W	19	9,10	W	30	15,15	T	10	0,10	A	21	21,0	UPSTREAM
Gm01	54532909	C	A	M	22	12,10	M	29	9,20	C	9	9,0	A	24	1,23	UPSTREAM
Gm01	54533108	T	C	Y	16	8,8	Y	19	6,13	T	5	5,0	C	18	0,18	UPSTREAM
Gm01	54533392	T	A	W	15	5,10	W	18	13,5	A	7	0,7	T	15	15,0	UPSTREAM
Gm01	54533819	A	G	R	17	12,5	R	22	14,8	G	8	0,8	A	18	18,0	UPSTREAM
Gm01	54533973	T	C	Y	12	7,5	Y	18	9,9	C	6	0,6	T	12	12,0	UPSTREAM
Gm01	54534055	G	T	K	12	7,5	K	19	9,10	T	4	0,4	G	12	12,0	UPSTREAM
Gm01	54534566	C	T	Y	17	11,6	Y	19	7,12	C	10	10,0	T	17	0,17	UPSTREAM
Gm01	54534581	C	T	Y	16	6,10	Y	24	14,10	T	10	0,10	C	13	13,0	UPSTREAM
Gm01	54534681	C	T	Y	17	7,10	Y	21	10,11	C	12	12,0	T	10	0,10	UPSTREAM
Gm01	54534809	G	T	K	19	7,12	K	28	7,21	G	6	6,0	T	15	0,15	UPSTREAM
Gm01	54534828	C	T	Y	16	7,9	Y	27	7,20	C	5	5,0	T	17	0,17	UPSTREAM
Gm01	54534867	A	G	R	20	12,8	R	28	21,7	G	7	0,7	A	18	18,0	UPSTREAM
Gm01	54535185	G	A	R	17	9,8	R	28	16,12	A	10	0,10	G	16	16,0	UPSTREAM
Gm01	54535363	A	C	M	16	7,9	M	30	10,20	A	16	16,0	C	21	0,21	UPSTREAM
Gm01	54535617	A	G	R	13	11,2	R	18	12,6	G	11	0,11	A	11	11,0	UPSTREAM
Gm01	54535770	G	A	R	12	8,4	R	12	7,5	A	6	0,6	G	14	14,0	INTRAGENIC
Gm01	54535847	C	T	Y	16	12,4	Y	19	14,5	T	5	0,5	C	10	10,0	NON_SYNONYMOUS_CODING	gCt/gTt	Glyma.01G200600.Wm82.a4.v1
Gm01	54535925	T	G	K	10	2,8	K	14	3,11	T	3	3,0	G	8	0,8	NON_SYNONYMOUS_CODING	aTt/aGt	Glyma.01G200600.Wm82.a4.v1
Gm01	54536451	G	A	R	14	5,9	R	10	5,5	G	3	3,0	A	10	0,10	DOWNSTREAM
Gm01	54536491	G	A	R	13	8,5	R	16	5,11	G	6	6,0	A	11	0,11	DOWNSTREAM
Gm01	54536609	G	A	R	11	5,6	R	26	8,18	G	9	9,0	A	10	0,10	DOWNSTREAM
Gm01	54536761	C	T	Y	13	10,3	Y	26	17,9	T	8	0,8	C	14	14,0	DOWNSTREAM
Gm01	54537337	T	A	W	16	12,4	W	19	13,6	A	6	0,6	T	10	10,0	DOWNSTREAM
Gm01	54537465	C	T	Y	19	11,8	Y	21	8,13	C	10	10,0	T	17	0,17	DOWNSTREAM
Gm01	54537585	C	T	Y	25	10,15	Y	25	14,11	T	10	0,10	C	15	15,0	DOWNSTREAM
Gm01	54538397	T	A	W	18	10,8	W	22	12,10	A	9	0,9	T	16	16,0	DOWNSTREAM
Gm01	54538410	A	T	W	18	10,8	W	23	9,14	A	10	10,0	T	20	0,20	DOWNSTREAM
Gm01	54538659	A	C	M	20	11,9	M	22	11,11	A	9	9,0	C	13	0,13	DOWNSTREAM
Gm01	54538703	A	G	R	22	8,14	R	24	9,15	A	9	9,0	G	16	0,16	DOWNSTREAM
Gm01	54538713	G	A	R	22	9,13	R	23	8,15	G	8	8,0	A	15	0,15	DOWNSTREAM
Gm01	54539129	G	A	R	8	6,2	R	24	7,17	G	11	11,0	A	17	0,17	DOWNSTREAM
Gm01	54539727	T	C	Y	15	8,7	Y	22	11,11	T	18	18,0	C	18	0,18	DOWNSTREAM
Gm01	54539802	T	C	Y	12	8,4	Y	24	14,10	T	19	19,0	C	18	0,18	DOWNSTREAM
Gm01	54539825	A	G	R	11	7,4	R	19	10,9	A	20	20,0	G	15	0,15	DOWNSTREAM
Gm01	54539835	A	C	M	14	8,6	M	21	12,9	A	18	18,0	C	14	0,14	DOWNSTREAM
Gm01	54539843	C	T	Y	13	7,6	Y	22	12,10	C	18	18,0	T	14	0,14	DOWNSTREAM
Gm01	54539855	T	C	Y	12	7,5	Y	19	10,9	T	18	18,0	C	15	0,15	DOWNSTREAM
Gm01	54539863	C	T	Y	12	7,5	Y	19	9,10	C	19	19,0	T	16	0,16	DOWNSTREAM
Gm01	54539873	T	C	Y	11	6,5	Y	20	10,10	T	16	16,0	C	15	0,15	DOWNSTREAM
Gm01	54539882	A	G	R	11	6,5	R	18	7,11	A	14	14,0	G	15	0,15	DOWNSTREAM
Gm01	54540012	C	T	Y	15	6,9	Y	19	10,9	C	5	5,0	T	14	0,14	DOWNSTREAM
Gm01	54540056	T	C	Y	13	6,7	Y	16	11,5	T	5	5,0	C	19	0,19	DOWNSTREAM
Gm01	54540121	A	C	M	12	5,7	M	13	9,4	A	4	4,0	C	19	0,19	DOWNSTREAM
Gm01	54540446	A	G	R	6	1,5	R	10	1,9	A	1	1,0	G	5	0,5	DOWNSTREAM
Gm01	54540819	T	C	Y	11	2,9	Y	24	12,12	T	10	10,0	C	6	0,6	DOWNSTREAM
Gm01	54542263	A	T	W	14	6,8	W	12	5,7	A	7	7,0	T	7	0,7	INTRON
Gm01	54542558	G	A	R	10	4,6	R	13	3,10	G	2	2,0	A	5	0,5	SYNONYMOUS_CODING	agC/agT	Glyma.01G200700.Wm82.a4.v1
Gm01	54542708	A	G	R	14	4,10	R	21	7,14	A	5	5,0	G	12	0,12	INTRON
Gm01	54542764	C	T	Y	17	7,10	Y	25	10,15	C	7	7,0	T	8	0,8	INTRON
Gm01	54542888	A	G	R	12	3,9	R	25	8,17	A	7	7,0	G	12	0,12	INTRON
Gm01	54542904	T	C	Y	14	3,11	Y	22	6,16	T	10	10,0	C	16	0,16	INTRON
Gm01	54542929	A	T	W	14	4,10	W	21	7,14	A	8	8,0	T	13	0,13	INTRON
Gm01	54543096	A	G	R	8	3,5	R	26	11,15	A	10	10,0	G	10	0,10	INTRON
Gm01	54543308	C	T	Y	15	6,9	Y	26	10,16	C	11	11,0	T	16	0,16	INTRON
Gm01	54543353	C	T	Y	14	6,8	Y	27	11,16	C	14	14,0	T	15	0,15	INTRON
Gm01	54543433	T	C	Y	10	4,6	Y	19	11,8	T	10	10,0	C	14	0,14	INTRON
Gm01	54543457	T	A	W	11	4,7	W	15	7,8	T	9	9,0	A	17	0,17	INTRON
Gm01	54543883	G	A	R	17	6,11	R	21	9,12	G	4	4,0	A	17	0,17	INTRON
Gm01	54544007	A	C	M	16	6,10	M	23	11,12	A	6	6,0	C	8	0,8	SYNONYMOUS_CODING	ctT/ctG	Glyma.01G200700.Wm82.a4.v1
Gm01	54544580	A	G	R	24	16,8	R	20	8,12	A	9	9,0	G	14	0,14	INTRON
Gm01	54544702	G	C	S	20	14,6	S	19	11,8	G	7	7,0	C	20	0,20	INTRON
Gm01	54544731	A	G	R	18	11,7	R	21	11,10	A	7	7,0	G	19	0,19	INTRON
Gm01	54545116	T	A	W	7	4,3	W	9	2,7	T	5	5,0	A	5	0,5	INTRON
Gm01	54545525	T	A	W	8	1,7	W	8	4,4	T	4	4,0	A	9	0,9	SYNONYMOUS_CODING	gcA/gcT	Glyma.01G200700.Wm82.a4.v1
Gm01	54545660	T	C	Y	10	3,7	Y	21	11,10	T	9	9,0	C	19	0,19	UPSTREAM
Gm01	54545875	A	C	M	12	4,8	M	32	15,17	A	10	10,0	C	25	0,25	UPSTREAM
Gm01	54545904	A	G	R	14	5,9	R	35	17,18	A	8	8,0	G	23	0,23	UPSTREAM
Gm01	54545942	A	G	R	15	6,9	R	36	16,20	A	9	9,0	G	26	0,26	UPSTREAM
Gm01	54546556	G	T	K	11	7,4	K	21	9,12	G	8	8,0	T	12	0,12	UPSTREAM
Gm01	54546569	C	T	Y	13	7,6	Y	19	9,10	C	8	8,0	T	14	0,14	UPSTREAM
Gm01	54546766	T	A	W	15	7,8	W	25	9,16	T	12	12,0	A	14	0,14	UPSTREAM
Gm01	54547047	C	T	Y	15	8,7	Y	16	7,9	C	7	7,0	T	17	0,17	UPSTREAM
Gm01	54547597	A	G	R	13	5,8	R	25	13,12	A	9	9,0	G	24	0,24	UPSTREAM
Gm01	54548060	T	C	Y	16	9,7	Y	12	5,7	T	2	2,0	C	18	0,18	UPSTREAM
Gm01	54548322	G	T	K	25	12,13	K	25	13,12	G	9	9,0	T	14	0,14	UPSTREAM
Gm01	54548396	T	C	Y	22	10,12	Y	31	16,15	T	9	9,0	C	19	0,19	UPSTREAM
Gm01	54548417	A	G	R	16	7,9	R	28	11,17	A	11	11,0	G	19	0,19	UPSTREAM
Gm01	54548428	C	T	Y	15	7,8	Y	30	13,17	C	11	11,0	T	19	0,19	UPSTREAM
Gm01	54548626	T	C	Y	12	5,7	Y	15	5,10	T	10	10,0	C	23	0,23	UPSTREAM
Gm01	54548655	C	T	Y	10	4,6	Y	16	6,10	C	13	13,0	T	17	0,17	UPSTREAM
Gm01	54548730	A	G	R	7	2,5	R	21	8,13	A	15	15,0	G	18	0,18	UPSTREAM
Gm01	54549054	A	G	R	11	5,6	R	15	7,8	A	11	11,0	G	11	0,11	DOWNSTREAM
Gm01	54549187	A	G	R	8	5,3	R	16	6,10	A	6	6,0	G	15	0,15	DOWNSTREAM
Gm01	54554211	A	G	R	11	4,7	R	16	7,9	A	10	10,0	G	25	0,25	INTRON
Gm01	54555240	G	A	R	15	5,10	R	18	7,11	G	7	7,0	A	17	0,17	INTRON
Gm01	54560171	G	A	R	14	8,6	R	21	8,13	G	3	3,0	A	7	0,7	UPSTREAM
Gm01	54562408	A	G	R	28	18,10	R	24	7,17	A	11	11,0	G	17	0,17	INTERGENIC
Gm01	54562418	A	C	M	29	21,8	M	25	7,18	A	11	11,0	C	17	0,17	INTERGENIC
Gm01	54562449	A	T	W	27	19,8	W	23	8,15	A	14	14,0	T	14	0,14	INTERGENIC
Gm01	54562594	A	C	M	20	11,9	M	16	6,10	A	12	12,0	C	20	0,20	INTERGENIC
Gm01	54563549	A	G	R	20	13,7	R	29	12,17	A	15	15,0	G	15	0,15	INTERGENIC
Gm01	54565121	A	C	M	14	6,8	M	19	6,13	A	11	11,0	C	14	0,14	DOWNSTREAM
Gm01	54565162	A	G	R	10	4,6	R	23	8,15	A	12	12,0	G	15	0,15	DOWNSTREAM
Gm01	54565729	A	G	R	19	7,12	R	17	6,11	A	7	7,0	G	11	0,11	DOWNSTREAM
Gm01	54566114	T	G	K	14	3,11	K	28	10,18	T	13	13,0	G	13	0,13	DOWNSTREAM
Gm01	54566939	G	T	K	17	11,6	K	24	8,16	G	9	9,0	T	20	0,20	DOWNSTREAM
Gm01	54567446	A	T	W	17	6,11	W	20	12,8	A	5	5,0	T	14	0,14	DOWNSTREAM
Gm01	54568066	T	C	Y	13	3,10	Y	16	4,12	T	8	8,0	C	16	0,16	DOWNSTREAM
Gm01	54568513	T	A	W	8	1,7	W	26	14,12	T	17	17,0	A	20	0,20	DOWNSTREAM
Gm01	54569113	T	C	Y	18	7,11	Y	17	6,11	T	14	14,0	C	8	0,8	DOWNSTREAM
Gm01	54572299	A	G	R	16	8,8	R	18	9,9	A	5	5,0	G	11	0,11	INTRON
Gm01	54573720	G	T	K	11	7,4	K	16	9,7	G	12	12,0	T	21	0,21	UPSTREAM
Gm01	54573849	T	A	W	15	6,9	W	13	6,7	T	10	10,0	A	19	0,19	UPSTREAM
Gm01	54573914	C	G	S	11	6,5	S	17	8,9	C	11	11,0	G	19	0,19	UPSTREAM
Gm01	54583346	C	T	Y	15	7,8	Y	26	14,12	T	7	0,7	C	12	12,0	UPSTREAM
Gm01	54588092	C	T	Y	18	5,13	Y	26	6,20	C	5	5,0	T	11	0,11	DOWNSTREAM
Gm01	54591231	A	C	M	18	4,14	M	22	14,8	C	6	0,6	A	17	17,0	INTRON
Gm01	54598053	T	G	K	15	5,10	K	28	8,20	T	15	15,0	G	16	0,16	UPSTREAM
Gm01	54609494	A	G	R	12	7,5	R	11	7,4	A	12	12,0	G	13	0,13	INTRON
Gm01	54621973	G	A	R	14	9,5	R	21	5,16	G	8	8,0	A	7	0,7	INTRON
Gm01	54631030	G	A	R	18	10,8	G	18	18,0	A	9	0,9	G	12	12,0	UPSTREAM
Gm01	54644080	T	A	W	24	13,11	W	30	9,21	T	20	20,0	A	17	0,17	UPSTREAM
Gm01	54644151	T	G	K	26	13,13	K	35	14,21	T	23	23,0	G	22	0,22	UPSTREAM
Gm01	54667178	C	G	S	19	13,6	S	19	11,8	G	11	0,11	C	11	11,0	DOWNSTREAM
Gm01	54673737	G	A	R	13	8,5	R	24	9,15	G	10	10,0	A	10	0,10	UPSTREAM
Gm01	54674586	C	T	Y	17	8,9	Y	20	3,17	C	13	13,0	T	17	0,17	UPSTREAM
Gm01	54674710	G	A	R	16	10,6	R	19	16,3	A	15	0,15	G	21	21,0	UPSTREAM
Gm01	55127522	A	G	R	12	9,3	R	15	12,3	G	6	0,6	A	4	4,0	UPSTREAM
Gm01	55260282	C	G	S	18	10,8	S	30	16,14	G	9	0,9	C	13	13,0	DOWNSTREAM
Gm01	55316231	G	A	R	15	10,5	R	17	9,8	A	6	0,6	G	5	5,0	UPSTREAM
Gm01	55318796	A	T	W	10	4,6	W	23	12,11	T	8	0,8	A	15	15,0	INTERGENIC
Gm01	55320161	A	G	R	10	2,8	R	14	12,2	G	4	0,4	A	11	11,0	INTERGENIC
Gm01	55320894	G	A	R	10	6,3	R	16	9,5	A	6	0,6	G	9	9,0	INTERGENIC
Gm01	55320913	T	G	K	11	7,4	K	15	10,5	G	4	0,4	T	9	9,0	INTERGENIC
Gm01	55321017	T	G	K	13	10,3	K	16	9,7	G	6	0,6	T	12	12,0	INTERGENIC
Gm01	55321489	T	C	Y	11	4,7	Y	11	7,4	C	7	0,7	T	5	5,0	INTERGENIC
Gm01	55321751	G	A	R	17	11,6	R	15	10,5	A	3	0,3	G	9	9,0	INTERGENIC
Gm01	55321842	C	G	S	18	11,7	S	20	13,7	G	12	0,12	C	8	8,0	INTERGENIC
Gm01	55329316	C	G	S	21	10,11	S	23	14,9	G	11	1,10	C	15	15,0	INTERGENIC
Gm01	55341462	G	A	R	16	10,6	R	9	5,4	G	1	1,0	A	2	0,2	DOWNSTREAM
Gm01	55357437	G	T	K	21	7,14	K	22	18,4	T	6	0,6	G	21	21,0	INTERGENIC
Gm01	55365397	C	T	Y	10	8,2	Y	28	16,12	C	9	9,0	T	8	0,8	INTERGENIC
Gm01	55365594	C	T	Y	14	3,11	Y	27	15,12	T	8	0,8	C	11	11,0	INTERGENIC
Gm01	55394498	A	G	R	18	9,9	R	24	15,9	G	4	0,4	A	8	8,0	UPSTREAM
Gm01	55394532	A	T	W	20	10,10	W	23	15,8	T	6	0,6	A	11	11,0	UPSTREAM
Gm01	55394571	G	A	R	20	8,12	R	28	15,13	A	5	0,5	G	12	12,0	UPSTREAM
Gm01	55394581	A	G	R	17	8,9	R	23	11,12	G	5	0,5	A	12	12,0	UPSTREAM
Gm01	55477000	T	A	W	16	7,9	W	16	11,5	A	10	0,10	T	9	9,0	NON_SYNONYMOUS_CODING	aaT/aaA	Glyma.01G212200.Wm82.a4.v1
Gm01	55484553	T	G	K	15	11,4	K	22	9,13	T	11	11,0	G	19	0,19	UPSTREAM
Gm01	55485579	C	T	Y	23	9,14	Y	22	13,9	C	9	9,0	T	19	0,19	UPSTREAM
Gm01	55543484	A	G	R	14	6,8	R	11	5,6	A	10	10,0	G	14	0,14	DOWNSTREAM
Gm01	55546656	T	C	Y	9	4,5	Y	9	2,7	C	8	0,8	T	11	11,0	DOWNSTREAM
Gm01	55547445	G	A	R	22	12,10	R	16	12,4	A	5	0,5	G	17	17,0	DOWNSTREAM
Gm01	55547514	T	A	W	25	13,12	W	16	10,6	A	6	0,6	T	21	21,0	DOWNSTREAM
Gm01	55547562	C	T	Y	22	12,10	Y	18	11,7	T	5	0,5	C	21	21,0	DOWNSTREAM
Gm01	55547685	G	A	R	21	13,8	R	17	9,8	A	13	0,13	G	16	16,0	DOWNSTREAM
Gm01	55549913	C	T	Y	22	9,13	Y	31	13,18	T	9	0,9	C	16	16,0	INTRON
Gm01	55552091	A	G	R	18	7,11	R	28	20,8	G	8	0,8	A	14	14,0	INTRON
Gm01	55555028	G	A	R	17	8,9	R	24	12,12	A	8	0,8	G	9	9,0	INTRON
Gm01	55555505	C	T	Y	18	5,13	Y	19	13,6	T	10	0,10	C	11	11,0	NON_SYNONYMOUS_CODING	gGc/gAc	Glyma.01G213200.Wm82.a4.v1
Gm01	55557493	T	C	Y	11	6,5	Y	19	14,5	C	7	0,7	T	8	8,0	UPSTREAM
Gm01	55557818	C	G	S	14	5,9	S	17	9,8	G	9	0,9	C	9	9,0	UPSTREAM
Gm01	55558098	C	T	Y	17	6,11	Y	9	5,4	T	8	0,8	C	8	8,0	UPSTREAM
Gm01	55558116	G	A	R	18	9,9	R	10	6,4	A	7	0,7	G	8	8,0	UPSTREAM
Gm01	55558223	A	T	W	14	8,6	W	12	10,2	T	16	0,16	A	14	14,0	UPSTREAM
Gm01	55558293	C	T	Y	17	9,8	Y	14	9,5	T	9	0,9	C	15	15,0	UPSTREAM
Gm01	55559449	A	T	W	20	7,13	W	27	19,8	T	11	0,11	A	14	14,0	UPSTREAM
Gm01	55560036	T	C	Y	8	2,6	Y	12	9,3	C	5	0,5	T	19	19,0	UPSTREAM
Gm01	55560294	T	C	Y	4	1,3	Y	5	3,2	C	3	0,3	T	1	1,0	UPSTREAM
Gm01	55560556	T	C	Y	6	3,3	Y	15	10,5	C	8	0,8	T	12	12,0	UPSTREAM
Gm01	55560575	T	C	Y	7	4,3	Y	16	11,5	C	9	0,9	T	12	12,0	UPSTREAM
Gm01	55560655	C	T	Y	11	6,5	Y	16	12,4	T	9	0,9	C	7	7,0	UPSTREAM
Gm01	55560721	A	C	M	15	8,7	M	19	11,8	C	4	0,4	A	10	10,0	UPSTREAM
Gm01	55560790	T	C	Y	13	6,7	Y	24	12,12	C	9	0,9	T	13	13,0	UPSTREAM
Gm01	55560843	C	T	Y	11	6,5	Y	20	11,9	T	7	0,7	C	12	12,0	UPSTREAM
Gm01	55561153	T	C	Y	9	2,7	T	6	6,0	C	1	0,1	T	10	10,0	UPSTREAM
Gm01	55561384	T	C	Y	11	8,3	Y	8	5,3	C	3	0,3	T	9	9,0	UPSTREAM
Gm01	55561418	G	A	R	16	9,7	R	11	6,5	A	3	0,3	G	14	14,0	UPSTREAM
Gm01	55561464	T	C	Y	14	8,6	Y	17	7,10	C	2	0,2	T	17	17,0	UPSTREAM
Gm01	55561516	T	C	Y	17	6,11	Y	22	10,12	C	4	0,4	T	13	13,0	UPSTREAM
Gm01	55561531	A	G	R	16	6,10	R	24	10,14	G	5	0,5	A	14	14,0	UPSTREAM
Gm01	55561792	T	C	Y	17	4,13	Y	13	10,3	C	7	0,7	T	11	11,0	DOWNSTREAM
Gm01	55563007	C	G	S	13	7,6	S	14	6,8	G	13	0,13	C	11	11,0	DOWNSTREAM
Gm01	55563411	C	A	M	8	4,4	M	9	5,4	A	6	0,6	C	4	4,0	DOWNSTREAM
Gm01	55563633	C	G	S	7	2,5	S	8	5,3	G	4	0,4	C	9	9,0	DOWNSTREAM
Gm01	55563733	T	G	K	11	5,6	K	9	5,4	G	5	0,5	T	8	8,0	DOWNSTREAM
Gm01	55564056	A	G	R	9	7,2	R	17	8,9	G	8	0,8	A	15	15,0	DOWNSTREAM
Gm01	55564107	T	A	W	10	6,4	W	17	9,8	A	7	0,7	T	13	13,0	DOWNSTREAM
Gm01	55564314	A	T	W	10	7,3	W	20	10,10	T	3	0,3	A	4	4,0	DOWNSTREAM
Gm01	55564875	A	G	R	12	4,8	R	17	10,7	G	15	0,15	A	11	11,0	DOWNSTREAM
Gm01	55565057	A	T	W	7	2,5	W	17	7,10	T	10	0,10	A	5	5,0	DOWNSTREAM
Gm01	55565199	C	T	Y	13	9,4	Y	23	13,10	T	11	0,11	C	17	17,0	DOWNSTREAM
Gm01	55565206	A	G	R	12	8,4	R	24	14,10	G	10	0,10	A	17	17,0	DOWNSTREAM
Gm01	55565339	T	C	Y	16	10,6	Y	18	11,7	C	9	0,9	T	14	14,0	DOWNSTREAM
Gm01	55565415	A	G	R	15	8,7	R	17	9,8	G	13	0,13	A	15	15,0	DOWNSTREAM
Gm01	55565479	A	C	M	11	3,8	M	21	10,11	C	12	0,12	A	15	15,0	DOWNSTREAM
Gm01	55565497	A	T	W	11	4,7	W	19	9,10	T	11	0,11	A	16	16,0	DOWNSTREAM
Gm01	55565540	C	T	Y	8	4,4	Y	18	9,9	T	5	0,5	C	15	15,0	DOWNSTREAM
Gm01	55565720	A	T	W	9	7,2	W	23	14,9	T	1	0,1	A	15	15,0	INTRAGENIC
Gm01	55565776	C	T	Y	14	9,5	Y	23	15,8	T	3	0,3	C	14	14,0	INTRAGENIC
Gm01	55565872	A	G	R	19	13,6	R	17	9,8	G	7	0,7	A	9	9,0	INTRAGENIC
Gm01	55565947	G	T	K	18	11,7	K	20	11,9	T	8	0,8	G	9	9,0	INTRAGENIC
Gm01	55566486	A	T	W	12	6,6	W	27	14,13	T	9	0,9	A	14	14,0	INTRON
Gm01	55566695	A	C	M	14	9,5	M	31	18,13	C	10	0,10	A	8	8,0	INTRON
Gm01	55566940	A	T	W	12	5,7	W	14	7,7	T	8	0,8	A	10	10,0	INTRON
Gm01	55567510	T	C	Y	8	5,3	Y	7	4,3	C	12	0,12	T	13	13,0	INTRON
Gm01	55567766	C	A	M	13	5,8	M	17	9,8	A	12	0,12	C	9	9,0	SYNONYMOUS_CODING	acG/acT	Glyma.01G213300.Wm82.a4.v1
Gm01	55567938	A	T	W	13	5,8	W	12	5,7	T	14	0,14	A	20	20,0	UPSTREAM
Gm01	55567971	C	T	Y	12	5,7	Y	9	4,5	T	15	0,15	C	19	19,0	UPSTREAM
Gm01	55568002	A	T	W	12	5,7	W	10	5,5	T	13	0,13	A	17	17,0	UPSTREAM
Gm01	55568171	T	A	W	17	7,10	W	12	8,4	A	9	0,9	T	11	11,0	UPSTREAM
Gm01	55568751	A	G	R	21	8,13	R	13	8,5	G	6	0,6	A	15	15,0	UPSTREAM
Gm01	55568824	T	C	Y	20	9,11	Y	12	7,5	C	7	0,7	T	16	16,0	UPSTREAM
Gm01	55568907	A	G	R	16	8,8	R	23	10,13	G	7	0,7	A	18	18,0	UPSTREAM
Gm01	55568913	A	T	W	16	8,8	W	23	10,13	T	8	0,8	A	18	18,0	UPSTREAM
Gm01	55569075	C	T	Y	19	8,11	Y	20	12,8	T	6	0,6	C	11	11,0	UPSTREAM
Gm01	55569253	T	C	Y	15	7,8	Y	19	9,10	C	7	0,7	T	13	13,0	DOWNSTREAM
Gm01	55569293	C	G	S	12	7,5	S	17	11,6	G	7	0,7	C	12	12,0	DOWNSTREAM
Gm01	55569309	T	C	Y	11	6,5	Y	16	9,7	C	8	0,8	T	14	14,0	DOWNSTREAM
Gm01	55569361	A	C	M	16	7,9	M	11	6,5	C	8	0,8	A	15	15,0	DOWNSTREAM
Gm01	55569432	G	A	R	15	7,8	R	9	5,4	A	7	0,7	G	18	18,0	DOWNSTREAM
Gm01	55569502	G	A	R	13	6,7	R	11	6,5	A	7	0,7	G	13	13,0	DOWNSTREAM
Gm01	55569582	T	A	W	13	7,6	W	8	5,3	A	4	0,4	T	16	16,0	DOWNSTREAM
Gm01	55569663	C	T	Y	10	8,2	Y	9	6,3	T	2	0,2	C	19	19,0	DOWNSTREAM
Gm01	55569675	A	G	R	11	8,3	R	10	6,4	G	3	0,3	A	19	19,0	DOWNSTREAM
Gm01	55569903	A	T	W	19	15,4	W	17	8,9	T	4	0,4	A	14	14,0	DOWNSTREAM
Gm01	55570173	A	G	R	12	4,8	R	19	4,15	G	7	0,7	A	5	5,0	INTRAGENIC
Gm01	55570193	A	T	W	15	4,11	W	20	4,16	T	8	0,8	A	7	7,0	INTRAGENIC
Gm01	55570254	A	C	M	10	4,6	M	19	9,10	C	6	0,6	A	10	10,0	INTRAGENIC
Gm01	55570367	G	A	R	11	7,4	R	19	10,9	A	7	0,7	G	11	11,0	SYNONYMOUS_CODING	Ctg/Ttg	Glyma.01G213400.Wm82.a4.v1
Gm01	55570700	G	A	R	20	8,12	R	25	7,18	A	8	0,8	G	14	14,0	INTRON
Gm01	55570870	T	C	Y	15	5,10	Y	14	3,11	C	7	0,7	T	23	23,0	INTRON
Gm01	55571633	A	G	R	9	3,6	R	19	7,12	G	6	0,6	A	17	17,0	SPLICE_SITE_REGION
Gm01	55571747	G	A	R	10	4,6	R	19	8,11	A	8	0,8	G	12	12,0	SYNONYMOUS_CODING	Cta/Tta	Glyma.01G213400.Wm82.a4.v1
Gm01	55572215	A	T	W	17	4,13	W	19	9,10	T	7	0,7	A	13	13,0	INTRON
Gm01	55572256	G	C	S	17	4,13	S	20	8,12	C	10	0,10	G	12	12,0	INTRON
Gm01	55572321	C	A	M	16	6,10	M	22	12,10	A	9	0,9	C	13	13,0	INTRON
Gm01	55572335	T	C	Y	13	6,7	Y	21	12,9	C	11	0,11	T	12	12,0	INTRON
Gm01	55573023	T	C	Y	12	4,8	Y	15	9,6	C	6	0,6	T	5	5,0	SYNONYMOUS_CODING	ccA/ccG	Glyma.01G213400.Wm82.a4.v1
Gm01	55573595	C	G	S	23	11,12	S	20	14,6	G	12	0,12	C	17	17,0	UPSTREAM
Gm01	55574831	G	A	R	7	3,4	R	10	7,3	A	9	0,9	G	10	10,0	UPSTREAM
Gm01	55576066	C	T	Y	13	6,7	Y	17	11,6	T	10	0,10	C	9	9,0	SYNONYMOUS_CODING	gtC/gtT	Glyma.01G213500.Wm82.a4.v1
Gm01	55576602	A	C	M	12	4,8	M	10	5,5	C	11	0,11	A	11	11,0	INTRON
Gm01	55578037	G	A	R	16	7,9	R	16	11,5	A	7	0,7	G	9	9,0	SYNONYMOUS_CODING	agG/agA	Glyma.01G213500.Wm82.a4.v1
Gm01	55579853	C	T	Y	11	4,7	Y	23	10,13	T	4	0,4	C	10	10,0	DOWNSTREAM
Gm01	55581246	T	A	W	23	16,7	W	17	8,9	A	11	0,11	T	14	14,0	UPSTREAM
Gm01	55581419	T	A	W	19	15,4	W	21	8,13	A	10	0,10	T	12	12,0	UPSTREAM
Gm01	55581852	G	C	S	15	9,6	S	14	9,5	C	7	0,7	G	13	13,0	INTRAGENIC
Gm01	55582310	T	C	Y	8	4,4	Y	14	8,6	C	10	0,10	T	16	16,0	INTRAGENIC
Gm01	55583484	T	C	Y	16	5,11	Y	7	3,4	C	4	0,4	T	20	20,0	SYNONYMOUS_CODING	ccT/ccC	Glyma.01G213600.Wm82.a4.v1
Gm01	55584007	C	T	Y	12	6,6	C	7	7,0	T	14	0,14	C	14	14,0	NON_SYNONYMOUS_CODING	tCc/tTc	Glyma.01G213600.Wm82.a4.v1
Gm01	55584749	A	G	R	17	9,8	R	26	21,5	G	12	0,12	A	12	12,0	SYNONYMOUS_CODING	agA/agG	Glyma.01G213600.Wm82.a4.v1
Gm01	55587284	A	C	M	15	7,8	M	20	15,5	C	11	0,11	A	12	12,0	SYNONYMOUS_CODING	gcT/gcG	Glyma.01G213700.Wm82.a4.v1
Gm01	55587931	G	A	R	11	9,2	R	21	11,10	A	4	0,4	G	13	13,0	SPLICE_SITE_REGION
Gm01	55588171	G	T	K	15	10,5	K	10	3,7	T	7	0,7	G	14	14,0	INTRON
Gm01	55589033	G	T	K	16	3,13	K	14	7,7	T	4	0,4	G	13	13,0	UPSTREAM
Gm01	55589377	A	T	W	12	3,9	W	10	7,3	T	10	0,10	A	9	9,0	UPSTREAM
Gm01	55589498	C	T	Y	6	4,2	Y	11	5,6	T	8	0,8	C	6	6,0	UPSTREAM
Gm01	55589796	A	T	W	14	7,7	W	18	9,9	T	13	0,13	A	11	11,0	UPSTREAM
Gm01	55589931	C	T	Y	14	6,8	Y	20	11,9	T	10	0,10	C	13	13,0	UPSTREAM
Gm01	55589966	C	T	Y	12	3,9	Y	23	13,10	T	10	0,10	C	14	14,0	UPSTREAM
Gm01	55590017	T	A	W	16	5,11	W	22	12,10	A	6	0,6	T	12	12,0	UPSTREAM
Gm01	55590116	G	A	R	26	9,17	R	20	13,7	A	6	0,6	G	15	15,0	UPSTREAM
Gm01	55590153	G	A	R	27	7,20	R	27	17,10	A	7	0,7	G	16	16,0	UPSTREAM
Gm01	55590964	G	T	K	12	6,6	K	36	21,15	T	20	0,20	G	19	19,0	UPSTREAM
Gm01	55590990	T	G	K	12	5,7	K	39	22,17	G	21	0,21	T	19	19,0	UPSTREAM
Gm01	55591148	C	T	Y	15	8,7	Y	21	12,9	T	10	0,10	C	16	16,0	UPSTREAM
Gm01	55591317	C	T	Y	8	4,4	Y	20	11,9	T	5	0,5	C	18	18,0	UPSTREAM
Gm01	55593019	T	A	W	15	6,9	W	19	11,8	A	7	0,7	T	19	19,0	UPSTREAM
Gm01	55593251	A	G	R	17	9,8	R	13	6,7	G	9	0,9	A	12	12,0	UPSTREAM
Gm01	55593521	C	A	M	14	9,5	M	14	8,6	A	14	0,14	C	10	10,0	UPSTREAM
Gm01	55593594	T	A	W	15	9,6	W	18	9,9	A	12	0,12	T	7	7,0	UPSTREAM
Gm01	55593609	C	G	S	13	7,6	S	18	9,9	G	12	0,12	C	7	7,0	UPSTREAM
Gm01	55593692	C	A	M	15	11,4	M	19	10,9	A	11	0,11	C	12	12,0	UPSTREAM
Gm01	55593719	A	T	W	16	12,4	W	18	9,9	T	11	0,11	A	12	12,0	UPSTREAM
Gm01	55593745	T	C	Y	16	12,4	Y	19	10,9	C	10	0,10	T	16	16,0	UPSTREAM
Gm01	55593778	G	A	R	16	13,3	R	19	8,11	A	9	0,9	G	19	19,0	UPSTREAM
Gm01	55593788	C	T	Y	19	13,6	Y	18	7,11	T	7	0,7	C	16	16,0	UPSTREAM
Gm01	55593817	A	G	R	22	13,9	R	19	8,11	G	9	0,9	A	21	21,0	UPSTREAM
Gm01	55593828	C	T	Y	27	15,12	Y	22	10,12	T	10	0,10	C	22	22,0	UPSTREAM
Gm01	55593854	T	C	Y	25	13,12	Y	20	10,10	C	11	0,11	T	24	24,0	UPSTREAM
Gm01	55593938	T	C	Y	27	13,14	Y	23	14,9	C	16	0,16	T	28	28,0	UPSTREAM
Gm01	55593947	G	A	R	26	13,13	R	26	17,9	A	17	0,17	G	29	29,0	UPSTREAM
Gm01	55593971	G	A	R	24	11,13	R	23	16,7	A	19	0,19	G	25	25,0	UPSTREAM
Gm01	55593981	G	T	K	23	12,11	K	19	14,5	T	19	0,19	G	25	25,0	UPSTREAM
Gm01	55593994	G	A	R	23	12,11	R	18	14,4	A	19	0,19	G	25	25,0	UPSTREAM
Gm01	55594080	T	C	Y	25	10,15	Y	21	12,9	C	18	0,18	T	31	31,0	UPSTREAM
Gm01	55594150	C	T	Y	22	6,16	Y	29	16,13	T	13	0,13	C	30	30,0	UPSTREAM
Gm01	55594170	G	A	R	20	8,12	R	30	16,14	A	15	0,15	G	29	29,0	UPSTREAM
Gm01	55594234	T	C	Y	18	9,9	Y	30	15,15	C	16	0,16	T	23	23,0	UPSTREAM
Gm01	55594403	G	A	R	15	6,9	R	23	12,11	A	12	0,12	G	25	25,0	UPSTREAM
Gm01	55594427	G	A	R	19	8,11	R	19	10,9	A	13	0,13	G	22	22,0	UPSTREAM
Gm01	55594454	A	G	R	20	9,11	R	17	10,7	G	11	0,11	A	20	20,0	UPSTREAM
Gm01	55594475	G	A	R	23	11,12	R	15	7,8	A	10	0,10	G	14	14,0	UPSTREAM
Gm01	55594498	A	G	R	25	14,11	R	13	6,7	G	9	0,9	A	12	12,0	UPSTREAM
Gm01	55594606	T	C	Y	21	10,11	Y	16	8,8	C	7	0,7	T	14	14,0	UPSTREAM
Gm01	55594612	G	A	R	21	10,11	R	16	8,8	A	7	0,7	G	14	14,0	UPSTREAM
Gm01	55594743	A	C	M	14	4,10	M	13	3,10	C	4	0,4	A	7	7,0	UPSTREAM
Gm01	55595037	G	C	S	17	10,7	S	9	3,6	C	6	0,6	G	14	14,0	UPSTREAM
Gm01	55621652	G	A	R	20	7,13	R	28	16,12	A	16	0,16	G	17	17,0	UPSTREAM
Gm01	55642783	T	C	Y	19	11,8	Y	27	14,13	C	20	0,20	T	20	20,0	UPSTREAM
Gm02	126446	C	T	Y	12	6,6	Y	11	2,9	T	7	0,7	C	17	17,0	INTRON
Gm02	5049743	G	C	S	12	9,3	S	15	11,4	C	3	0,3	G	16	15,1	INTRON
Gm02	7205527	G	A	R	8	4,4	R	14	9,5	G	4	4,0	A	5	0,5	UPSTREAM
Gm02	7870792	C	T	Y	10	8,2	Y	17	15,2	C	5	5,0	T	2	0,2	INTERGENIC
Gm02	13551326	C	T	Y	8	4,4	C	8	8,0	T	2	0,2	C	9	9,0	UPSTREAM
Gm02	14145157	G	A	R	13	8,5	R	17	8,9	G	5	5,0	A	19	0,19	DOWNSTREAM
Gm02	15768242	T	A	W	15	11,4	W	6	3,3	T	18	18,0	A	15	0,15	INTRON
Gm02	17128126	G	A	R	13	6,7	R	16	12,4	A	4	0,4	G	4	4,0	INTERGENIC
Gm02	17386968	T	C	Y	22	11,11	Y	17	11,6	T	5	5,0	C	9	0,9	INTERGENIC
Gm02	17718158	G	A	R	17	9,8	R	9	5,4	A	1	0,1	G	13	13,0	UPSTREAM
Gm02	18629009	A	G	R	5	2,3	R	11	7,4	A	8	8,0	G	6	0,6	INTERGENIC
Gm02	19490087	C	T	Y	18	8,10	Y	15	7,8	T	10	0,10	C	5	5,0	INTERGENIC
Gm02	20289768	C	T	Y	10	4,6	Y	12	2,10	T	4	0,4	C	8	8,0	INTERGENIC
Gm02	21885200	C	T	Y	17	14,3	Y	21	16,5	T	3	0,3	C	5	5,0	INTERGENIC
Gm02	22709928	T	G	K	23	19,4	K	18	11,7	T	5	5,0	G	2	0,2	INTERGENIC
Gm02	23882654	A	C	M	9	5,4	M	11	4,7	A	11	11,0	C	11	0,11	INTERGENIC
Gm02	25211411	G	A	G	14	14,0	R	20	18,2	A	1	0,1	G	4	4,0	INTERGENIC
Gm02	25645343	A	G	R	14	9,5	R	24	15,9	A	6	6,0	G	9	0,9	INTERGENIC
Gm02	25871466	T	C	Y	6	1,5	Y	16	6,10	T	6	6,0	C	6	0,6	INTERGENIC
Gm02	25923571	G	A	R	12	3,9	R	9	3,6	A	9	0,9	G	4	4,0	INTERGENIC
Gm02	26724913	G	A	R	20	15,5	R	20	17,3	A	5	0,5	G	7	7,0	INTERGENIC
Gm02	28407226	G	T	K	16	10,6	K	10	6,4	T	4	0,4	G	6	6,0	INTERGENIC
Gm02	28407244	G	A	R	17	11,6	R	13	9,4	A	3	0,3	G	7	7,0	INTERGENIC
Gm02	28668491	C	A	M	13	7,6	M	17	12,5	C	4	4,0	A	14	0,14	INTERGENIC
Gm02	29695536	G	A	G	14	14,0	R	18	15,3	A	2	0,2	G	14	14,0	UPSTREAM
Gm02	32968811	G	C	S	12	8,4	S	11	5,6	G	13	13,0	C	14	0,14	INTERGENIC
Gm02	33857029	C	G	S	9	5,4	S	18	8,10	G	12	0,12	C	20	20,0	INTERGENIC
Gm02	35407784	C	T	Y	12	7,5	Y	14	5,9	T	5	0,5	C	7	7,0	INTERGENIC
Gm02	38977391	A	T	T	11	0,11	W	5	1,4	A	3	3,0	T	11	0,11	INTERGENIC
Gm02	40416611	G	A	R	16	4,12	R	20	13,7	G	6	6,0	A	13	0,13	INTERGENIC
Gm02	41065967	G	A	R	11	4,7	R	15	10,5	G	7	7,0	A	11	0,11	INTERGENIC
Gm02	41253571	C	A	M	15	7,8	M	13	5,8	C	4	4,0	A	8	0,8	INTRON
Gm02	41985311	C	A	M	11	9,2	M	13	11,2	A	2	0,2	C	8	8,0	INTRON
Gm02	41985335	C	T	Y	12	10,2	Y	15	13,2	T	2	0,2	C	9	9,0	INTRON
Gm02	43204716	A	T	W	20	14,6	W	17	5,12	T	14	0,14	A	12	12,0	DOWNSTREAM
Gm02	43205472	A	T	W	15	10,5	W	22	8,14	T	10	0,10	A	15	15,0	DOWNSTREAM
Gm02	43205554	A	G	R	18	11,7	R	21	11,10	G	14	0,14	A	20	20,0	DOWNSTREAM
Gm02	43206058	C	A	M	9	3,6	M	13	8,5	A	2	0,2	C	8	8,0	DOWNSTREAM
Gm02	43206148	A	G	R	9	5,4	R	14	8,6	G	5	0,5	A	11	11,0	DOWNSTREAM
Gm02	43206264	T	C	Y	12	9,3	Y	15	9,6	C	10	0,10	T	8	8,0	DOWNSTREAM
Gm02	43206411	G	C	S	9	4,5	S	11	5,6	C	6	0,6	G	6	6,0	DOWNSTREAM
Gm02	43207127	A	G	R	8	6,2	R	17	10,7	G	4	0,4	A	12	12,0	DOWNSTREAM
Gm02	43208258	A	T	W	13	4,9	W	12	6,6	T	9	0,9	A	11	11,0	INTERGENIC
Gm02	43209179	A	T	W	12	4,8	W	18	8,10	T	4	0,4	A	2	2,0	INTERGENIC
Gm02	43209738	T	C	Y	17	11,6	Y	17	8,9	C	14	0,14	T	16	16,0	INTERGENIC
Gm02	43209949	C	T	Y	16	8,8	Y	20	11,9	T	6	0,6	C	12	12,0	INTERGENIC
Gm02	43210128	A	T	W	25	12,13	W	14	6,8	T	16	0,16	A	10	10,0	INTERGENIC
Gm02	43210357	G	C	S	18	8,10	S	14	10,4	C	10	0,10	G	6	6,0	INTERGENIC
Gm02	43210619	T	A	W	18	7,11	W	17	8,9	A	10	0,10	T	16	16,0	INTERGENIC
Gm02	43210679	T	C	Y	19	9,10	Y	20	10,10	C	7	0,7	T	17	17,0	INTERGENIC
Gm02	43210842	T	A	W	24	9,15	W	14	7,7	A	11	0,11	T	20	20,0	INTERGENIC
Gm02	43210902	A	G	R	17	8,9	R	19	9,10	G	9	0,9	A	12	12,0	INTERGENIC
Gm02	43211348	A	G	R	15	8,7	R	25	10,15	G	6	0,6	A	23	23,0	UPSTREAM
Gm02	43211512	C	T	Y	14	10,4	Y	28	12,16	T	7	0,7	C	17	17,0	UPSTREAM
Gm02	43211922	G	A	G	8	8,0	R	13	9,4	A	10	0,10	G	16	16,0	UPSTREAM
Gm02	43213120	A	G	R	16	8,8	R	16	8,8	G	7	0,7	A	12	12,0	UPSTREAM
Gm02	43213560	T	G	K	11	6,5	K	23	12,11	G	4	0,4	T	8	8,0	UPSTREAM
Gm02	43213599	T	G	K	17	10,7	K	20	10,10	G	5	0,5	T	10	10,0	UPSTREAM
Gm02	43213857	G	A	R	24	15,9	R	29	15,14	A	7	0,7	G	13	13,0	UPSTREAM
Gm02	43213881	G	A	R	21	13,8	R	30	18,12	A	7	0,7	G	11	11,0	UPSTREAM
Gm02	43213926	C	G	S	16	10,6	S	31	18,13	G	8	0,8	C	10	10,0	UPSTREAM
Gm02	43214026	C	T	Y	12	7,5	Y	36	17,19	T	9	0,9	C	15	15,0	UPSTREAM
Gm02	43214049	T	C	Y	15	9,6	Y	38	20,18	C	9	0,9	T	16	16,0	UPSTREAM
Gm02	43214061	A	G	R	15	10,5	R	37	20,17	G	8	0,8	A	17	17,0	UPSTREAM
Gm02	43214265	C	G	S	26	15,11	S	29	13,16	G	10	0,10	C	18	18,0	UPSTREAM
Gm02	43214418	A	T	W	23	10,13	W	19	12,7	T	18	0,18	A	19	19,0	UPSTREAM
Gm02	43214450	T	C	Y	25	13,12	Y	24	12,12	C	19	0,19	T	16	16,0	UPSTREAM
Gm02	43214504	C	T	Y	21	9,12	Y	27	14,13	T	19	0,19	C	22	22,0	UPSTREAM
Gm02	43214861	A	G	R	11	9,2	R	21	9,12	G	6	0,6	A	16	16,0	UPSTREAM
Gm02	43215417	A	T	W	16	11,5	W	29	13,16	T	11	0,11	A	14	14,0	INTRAGENIC
Gm02	43215790	A	C	M	15	8,7	M	8	1,7	C	2	0,2	A	4	4,0	INTRAGENIC
Gm02	43216382	C	T	Y	7	5,2	Y	5	3,2	T	8	0,8	C	10	10,0	SYNONYMOUS_CODING	tcC/tcT	Glyma.02G226900.Wm82.a4.v1
Gm02	43218882	T	C	Y	21	10,11	Y	16	7,9	C	10	0,10	T	15	15,0	INTRON
Gm02	43219610	T	G	K	21	15,6	K	23	13,10	G	8	0,8	T	17	17,0	NON_SYNONYMOUS_CODING	Tct/Gct	Glyma.02G226900.Wm82.a4.v1
Gm02	43222522	A	T	W	14	3,11	W	28	17,11	T	8	0,8	A	14	14,0	DOWNSTREAM
Gm02	43222642	G	C	S	21	8,13	S	28	14,14	C	9	0,9	G	14	14,0	DOWNSTREAM
Gm02	43222648	A	G	R	22	9,13	R	28	13,15	G	10	0,10	A	15	15,0	DOWNSTREAM
Gm02	43222714	G	A	R	24	12,12	R	31	15,16	A	11	0,11	G	16	16,0	DOWNSTREAM
Gm02	43222837	T	C	Y	18	8,10	Y	26	13,13	C	12	0,12	T	5	5,0	DOWNSTREAM
Gm02	43223035	C	G	S	21	7,14	S	31	17,14	G	6	0,6	C	19	19,0	DOWNSTREAM
Gm02	43223085	A	G	R	22	10,12	R	22	11,11	G	8	0,8	A	17	17,0	DOWNSTREAM
Gm02	43223288	G	C	S	22	11,11	S	35	16,19	C	9	0,9	G	18	18,0	DOWNSTREAM
Gm02	43223303	G	A	R	23	11,12	R	34	16,18	A	9	0,9	G	19	19,0	DOWNSTREAM
Gm02	43223328	C	T	Y	21	9,12	Y	39	19,20	T	12	0,12	C	17	17,0	DOWNSTREAM
Gm02	43223395	G	T	K	22	8,14	K	27	14,13	T	10	0,10	G	16	16,0	DOWNSTREAM
Gm02	43223492	T	C	Y	16	10,6	Y	30	12,18	C	4	0,4	T	21	21,0	DOWNSTREAM
Gm02	43223522	C	T	Y	12	9,3	Y	32	12,20	T	6	0,6	C	22	22,0	DOWNSTREAM
Gm02	43223676	G	A	R	18	9,9	R	24	11,13	A	20	0,20	G	16	16,0	DOWNSTREAM
Gm02	43223722	A	G	R	16	8,8	R	26	14,12	G	18	0,18	A	14	14,0	DOWNSTREAM
Gm02	43224849	A	T	W	16	4,12	W	22	7,15	T	10	0,10	A	16	16,0	DOWNSTREAM
Gm02	43224954	G	A	R	9	4,5	R	16	5,11	A	7	0,7	G	14	14,0	DOWNSTREAM
Gm02	43225024	C	T	Y	8	5,3	Y	12	5,7	T	6	0,6	C	14	14,0	DOWNSTREAM
Gm02	43225038	T	C	Y	8	6,2	Y	11	5,6	C	6	0,6	T	13	13,0	DOWNSTREAM
Gm02	43225061	C	T	Y	8	6,2	Y	15	6,9	T	4	0,4	C	15	15,0	DOWNSTREAM
Gm02	43225200	A	C	M	14	8,6	M	13	6,7	C	7	0,7	A	11	11,0	DOWNSTREAM
Gm02	43225286	A	G	R	17	12,5	R	24	7,17	G	4	0,4	A	12	12,0	DOWNSTREAM
Gm02	43225325	A	C	M	16	11,5	M	26	8,18	C	7	0,7	A	9	9,0	DOWNSTREAM
Gm02	43225616	A	C	M	20	10,10	M	25	11,14	C	10	0,10	A	18	18,0	DOWNSTREAM
Gm02	43225650	G	A	R	20	11,9	R	26	11,15	A	14	0,14	G	24	24,0	DOWNSTREAM
Gm02	43225893	G	T	K	15	10,5	K	26	11,15	T	13	0,13	G	19	19,0	UPSTREAM
Gm02	43225987	T	A	W	15	10,5	W	24	12,12	A	11	0,11	T	15	15,0	UPSTREAM
Gm02	43226061	G	C	S	13	8,5	S	24	14,10	C	13	0,13	G	16	16,0	UPSTREAM
Gm02	43226330	T	C	Y	14	10,4	Y	16	10,6	C	10	0,10	T	10	10,0	UPSTREAM
Gm02	43226355	A	G	R	11	7,4	R	19	10,9	G	12	0,12	A	12	12,0	UPSTREAM
Gm02	43226362	A	G	R	11	7,4	R	21	12,9	G	12	0,12	A	13	13,0	UPSTREAM
Gm02	43226407	C	T	Y	15	11,4	Y	25	15,10	T	11	0,11	C	13	13,0	UPSTREAM
Gm02	43226443	T	C	Y	19	13,6	Y	26	15,11	C	10	0,10	T	12	12,0	UPSTREAM
Gm02	43226466	G	A	R	17	11,6	R	25	15,10	A	13	0,13	G	11	11,0	UPSTREAM
Gm02	43226475	C	T	Y	16	11,5	Y	26	16,10	T	11	0,11	C	11	11,0	UPSTREAM
Gm02	43226517	G	A	R	15	10,5	R	21	11,10	A	11	0,11	G	11	11,0	UPSTREAM
Gm02	43226544	T	A	W	14	9,5	W	20	10,10	A	10	0,10	T	16	16,0	UPSTREAM
Gm02	43226558	G	C	S	12	8,4	S	22	11,11	C	12	0,12	G	15	15,0	UPSTREAM
Gm02	43226594	A	G	R	9	5,4	R	25	14,11	G	12	0,12	A	15	15,0	UPSTREAM
Gm02	43226612	T	C	Y	9	6,3	Y	26	14,12	C	11	0,11	T	19	19,0	UPSTREAM
Gm02	43226642	A	G	R	11	6,5	R	31	16,15	G	9	0,9	A	23	23,0	UPSTREAM
Gm02	43226681	T	C	Y	15	7,8	Y	41	21,20	C	9	0,9	T	23	23,0	UPSTREAM
Gm02	43226690	C	T	Y	17	8,9	Y	41	21,20	T	11	0,11	C	22	22,0	UPSTREAM
Gm02	43226728	C	G	S	14	6,8	S	33	18,15	G	9	1,8	C	24	24,0	UPSTREAM
Gm02	43226848	A	G	R	17	11,6	R	31	20,11	G	12	0,12	A	27	27,0	UPSTREAM
Gm02	43226862	A	T	W	18	12,6	W	35	22,13	T	12	0,12	A	27	27,0	UPSTREAM
Gm02	43226872	T	C	Y	20	14,6	Y	34	21,13	C	11	0,11	T	28	28,0	UPSTREAM
Gm02	43226926	G	A	R	20	13,7	R	30	14,16	A	10	0,10	G	29	29,0	UPSTREAM
Gm02	43226980	A	G	R	19	12,7	R	28	14,14	G	8	0,8	A	25	25,0	UPSTREAM
Gm02	43227052	C	T	Y	12	8,4	Y	32	18,14	T	10	0,10	C	16	16,0	UPSTREAM
Gm02	43227241	T	G	K	21	9,12	K	17	6,11	G	15	0,15	T	17	17,0	UPSTREAM
Gm02	43227751	A	G	R	15	7,8	R	24	12,12	G	11	0,11	A	11	11,0	UPSTREAM
Gm02	43227761	T	C	Y	15	7,8	Y	20	10,10	C	11	0,11	T	11	11,0	UPSTREAM
Gm02	43228474	T	C	Y	15	9,6	Y	15	6,9	C	6	0,6	T	13	13,0	UPSTREAM
Gm02	43228501	G	A	R	17	10,7	R	18	7,11	A	9	0,9	G	13	13,0	UPSTREAM
Gm02	43228734	G	A	R	22	17,5	R	16	7,9	A	19	0,19	G	17	17,0	UPSTREAM
Gm02	43228762	C	T	Y	19	14,5	Y	19	8,11	T	18	0,18	C	18	18,0	UPSTREAM
Gm02	43232424	T	A	W	15	11,4	W	23	14,9	A	5	0,5	T	15	15,0	DOWNSTREAM
Gm02	43232540	T	A	W	14	10,4	W	25	16,9	A	10	0,10	T	16	16,0	DOWNSTREAM
Gm02	43232771	G	T	K	17	8,9	K	22	14,8	T	14	0,14	G	11	11,0	DOWNSTREAM
Gm02	43233361	T	A	W	15	7,8	W	14	10,4	A	5	0,5	T	9	9,0	DOWNSTREAM
Gm02	43233671	G	A	R	10	3,7	R	17	9,8	A	11	0,11	G	13	13,0	DOWNSTREAM
Gm02	43234191	T	C	T	5	5,0	Y	18	9,9	C	9	0,9	T	13	13,0	DOWNSTREAM
Gm02	43234701	T	C	Y	7	3,4	Y	22	15,7	C	8	0,8	T	15	15,0	DOWNSTREAM
Gm02	43235347	G	T	K	18	14,4	K	17	10,7	T	10	0,10	G	16	16,0	DOWNSTREAM
Gm02	43235375	C	T	Y	16	12,4	Y	19	12,7	T	12	0,12	C	15	15,0	DOWNSTREAM
Gm02	43235390	T	G	K	16	13,3	K	18	11,7	G	9	0,9	T	11	11,0	DOWNSTREAM
Gm02	43235417	A	G	R	14	13,1	R	22	12,10	G	9	0,9	A	12	12,0	DOWNSTREAM
Gm02	43235491	C	T	Y	10	7,3	Y	26	14,12	T	5	0,5	C	17	17,0	DOWNSTREAM
Gm02	43235513	C	T	Y	9	6,3	Y	26	15,11	T	4	0,4	C	20	20,0	DOWNSTREAM
Gm02	43236067	T	C	Y	16	7,9	Y	29	11,18	C	7	0,7	T	11	11,0	NON_SYNONYMOUS_CODING	Atg/Gtg	Glyma.02G227100.Wm82.a4.v1
Gm02	43236213	T	A	W	12	6,6	W	26	9,17	A	5	0,5	T	11	11,0	INTRON
Gm02	43236810	C	T	Y	26	14,12	Y	18	8,10	T	11	0,11	C	16	16,0	NON_SYNONYMOUS_CODING	gGa/gAa	Glyma.02G227100.Wm82.a4.v1
Gm02	43237159	C	T	Y	17	11,6	Y	17	10,7	T	14	0,14	C	10	10,0	NON_SYNONYMOUS_CODING	Gga/Aga	Glyma.02G227100.Wm82.a4.v1
Gm02	43238656	G	C	S	9	4,5	S	22	16,6	C	10	0,10	G	16	16,0	UPSTREAM
Gm02	43238714	G	C	S	9	4,5	S	27	17,10	C	14	0,14	G	20	20,0	UPSTREAM
Gm02	43239033	C	A	M	10	5,5	M	19	10,9	A	12	0,12	C	17	17,0	UPSTREAM
Gm02	43239255	C	T	Y	10	4,6	Y	28	13,15	T	15	0,15	C	11	11,0	UPSTREAM
Gm02	43239786	A	T	W	8	4,4	A	5	5,0	T	2	0,2	A	6	6,0	UPSTREAM
Gm02	43240201	A	G	R	6	3,3	R	8	6,2	G	2	0,2	A	9	9,0	UPSTREAM
Gm02	43240687	T	C	Y	13	4,9	Y	14	5,9	C	11	0,11	T	9	9,0	UPSTREAM
Gm02	43240842	A	G	R	20	12,8	R	19	10,9	G	9	0,9	A	10	10,0	UPSTREAM
Gm02	43241185	A	T	W	15	10,5	W	18	10,8	T	3	0,3	A	13	13,0	UPSTREAM
Gm02	43241243	T	G	K	14	7,7	K	19	10,9	G	2	0,2	T	13	13,0	UPSTREAM
Gm02	43242135	C	A	M	14	7,7	M	20	11,9	A	6	0,6	C	17	17,0	UPSTREAM
Gm02	43242150	C	T	Y	14	8,6	Y	20	11,9	T	5	0,5	C	15	15,0	UPSTREAM
Gm02	43242396	G	A	R	16	5,11	R	19	8,11	A	7	0,7	G	12	12,0	INTERGENIC
Gm02	43242531	C	T	Y	14	7,7	Y	12	6,6	T	9	0,9	C	13	13,0	INTERGENIC
Gm02	43242539	A	G	R	15	7,8	R	14	8,6	G	9	0,9	A	14	14,0	INTERGENIC
Gm02	43242616	G	T	K	15	6,9	K	15	8,7	T	10	0,10	G	18	18,0	INTERGENIC
Gm02	43242665	A	G	R	11	3,8	R	16	10,6	G	8	0,8	A	15	15,0	DOWNSTREAM
Gm02	43242768	C	T	Y	10	6,4	Y	13	10,3	T	3	0,3	C	7	7,0	DOWNSTREAM
Gm02	43242790	A	G	R	11	7,4	R	15	10,5	G	4	0,4	A	10	10,0	DOWNSTREAM
Gm02	43242899	A	G	R	13	5,8	R	19	9,10	G	9	0,9	A	15	15,0	DOWNSTREAM
Gm02	43243074	C	T	Y	9	4,5	Y	11	5,6	T	7	0,7	C	17	17,0	DOWNSTREAM
Gm02	43243095	A	G	R	11	4,7	R	9	4,5	G	6	0,6	A	15	15,0	DOWNSTREAM
Gm02	43243121	C	T	Y	13	7,6	Y	7	3,4	T	7	0,7	C	17	17,0	DOWNSTREAM
Gm02	43243401	C	A	M	14	8,6	M	10	6,4	A	10	0,10	C	13	13,0	DOWNSTREAM
Gm02	43243786	G	A	R	18	9,9	R	20	12,8	A	7	0,7	G	18	18,0	DOWNSTREAM
Gm02	43243944	C	A	M	15	9,6	M	12	7,5	A	4	0,4	C	3	3,0	DOWNSTREAM
Gm02	43244403	A	C	M	14	8,6	M	11	6,5	C	7	0,7	A	11	11,0	DOWNSTREAM
Gm02	43244494	A	G	R	14	8,6	R	10	4,6	G	9	0,9	A	9	9,0	DOWNSTREAM
Gm02	43245029	T	C	Y	15	7,8	Y	14	9,5	C	5	0,5	T	10	10,0	DOWNSTREAM
Gm02	43245043	T	C	Y	15	8,7	Y	15	9,6	C	6	0,6	T	11	11,0	DOWNSTREAM
Gm02	43245709	T	C	Y	11	7,4	Y	16	9,7	C	5	0,5	T	11	11,0	DOWNSTREAM
Gm02	43245790	T	C	Y	14	9,5	Y	23	11,12	C	6	0,6	T	14	14,0	DOWNSTREAM
Gm02	43245917	G	A	R	15	10,5	R	19	12,7	A	4	0,4	G	10	10,0	DOWNSTREAM
Gm02	43246984	C	T	Y	18	10,8	Y	20	9,11	T	6	0,6	C	14	14,0	DOWNSTREAM
Gm02	43248079	A	C	M	11	4,7	M	14	7,7	C	4	0,4	A	8	8,0	INTRON
Gm02	43248167	C	T	Y	13	5,8	Y	16	5,11	T	6	0,6	C	10	10,0	INTRON
Gm02	43248185	T	C	Y	15	6,9	Y	17	5,12	C	6	0,6	T	9	9,0	INTRON
Gm02	43248208	G	A	R	17	5,12	R	19	5,14	A	5	0,5	G	9	9,0	INTRON
Gm02	43248216	A	C	M	18	6,12	M	20	5,15	C	5	0,5	A	8	8,0	INTRON
Gm02	43249174	G	A	R	35	13,22	R	32	14,18	A	16	0,16	G	20	20,0	INTRON
Gm02	43249675	C	T	Y	9	4,5	Y	10	5,5	T	5	0,5	C	7	7,0	INTRON
Gm02	43250130	A	G	R	14	10,4	R	19	14,5	G	9	0,9	A	22	22,0	SYNONYMOUS_CODING	ttT/ttC	Glyma.02G227200.Wm82.a4.v1
Gm02	43250784	G	A	R	13	7,6	R	20	11,9	A	6	0,6	G	13	13,0	INTRON
Gm02	43252142	A	G	R	22	13,9	R	22	14,8	G	10	0,10	A	15	15,0	UPSTREAM
Gm02	43253040	A	T	W	15	7,8	W	22	13,9	T	8	0,8	A	15	15,0	UPSTREAM
Gm02	43253576	C	T	Y	14	6,8	Y	21	11,10	T	9	0,9	C	10	10,0	UPSTREAM
Gm02	43253638	A	T	W	12	7,5	W	26	14,12	T	8	0,8	A	13	13,0	UPSTREAM
Gm02	43253686	A	G	R	13	9,4	R	29	15,14	G	8	0,8	A	11	11,0	UPSTREAM
Gm02	43253747	G	A	R	15	11,4	R	26	10,16	A	9	0,9	G	8	8,0	UPSTREAM
Gm02	43253767	T	C	Y	13	9,4	Y	24	9,15	C	9	0,9	T	7	7,0	UPSTREAM
Gm02	43253809	G	A	R	15	11,4	R	22	9,13	A	8	0,8	G	9	9,0	UPSTREAM
Gm02	43253972	G	A	R	10	6,4	R	24	10,14	A	7	0,7	G	8	8,0	UPSTREAM
Gm02	43254269	C	T	Y	10	6,4	Y	17	8,9	T	9	0,9	C	13	13,0	UPSTREAM
Gm02	43254358	T	C	Y	12	8,4	Y	14	8,6	C	8	0,8	T	16	16,0	UPSTREAM
Gm02	43254424	T	C	Y	11	4,7	Y	9	7,2	C	5	0,5	T	15	15,0	UPSTREAM
Gm02	43254803	T	C	Y	16	10,6	Y	17	9,8	C	9	0,9	T	6	6,0	UPSTREAM
Gm02	43255025	C	T	Y	16	9,7	Y	20	14,6	T	13	0,13	C	12	12,0	UPSTREAM
Gm02	43255039	A	G	R	18	10,8	R	19	14,5	G	12	0,12	A	10	10,0	UPSTREAM
Gm02	43255249	G	A	R	16	10,6	R	18	12,6	A	10	0,10	G	13	13,0	UPSTREAM
Gm02	43255320	G	A	R	29	18,11	R	18	10,8	A	6	0,6	G	15	15,0	UPSTREAM
Gm02	43255366	A	G	R	28	15,13	R	16	8,8	G	9	0,9	A	21	21,0	UPSTREAM
Gm02	43255642	C	T	Y	14	8,6	Y	16	8,8	T	7	0,7	C	14	14,0	UPSTREAM
Gm02	43255859	C	T	Y	19	10,9	Y	13	7,6	T	8	0,8	C	13	13,0	UPSTREAM
Gm02	43255983	C	T	Y	12	6,6	Y	18	8,10	T	7	0,7	C	12	12,0	UPSTREAM
Gm02	43256270	G	C	S	14	8,6	S	14	5,9	C	10	0,10	G	15	15,0	UPSTREAM
Gm02	43256297	G	A	R	17	10,7	R	16	5,11	A	10	0,10	G	16	16,0	UPSTREAM
Gm02	43256346	G	T	K	13	9,4	K	12	4,8	T	12	0,12	G	16	16,0	UPSTREAM
Gm02	43256536	G	A	R	12	5,7	R	14	5,9	A	9	0,9	G	5	5,0	UPSTREAM
Gm02	43256721	T	A	W	19	9,10	W	27	11,16	A	9	0,9	T	22	22,0	UPSTREAM
Gm02	43256728	A	T	W	19	9,10	W	26	10,16	T	9	0,9	A	21	21,0	UPSTREAM
Gm02	43256818	A	T	W	18	12,6	W	25	15,10	T	12	0,12	A	18	18,0	UPSTREAM
Gm02	43256999	C	T	Y	18	7,11	Y	17	10,7	T	4	0,4	C	14	14,0	UPSTREAM
Gm02	43257055	T	C	Y	22	6,16	Y	16	8,8	C	4	0,4	T	12	12,0	UPSTREAM
Gm02	43257064	A	G	R	23	6,17	R	15	7,8	G	3	0,3	A	12	12,0	UPSTREAM
Gm02	43257083	T	C	Y	23	7,16	Y	14	5,9	C	3	0,3	T	10	10,0	UPSTREAM
Gm02	43257165	T	C	Y	21	8,13	Y	9	3,6	C	5	0,5	T	12	12,0	UPSTREAM
Gm02	43257175	T	G	K	20	8,12	K	10	6,4	G	5	0,5	T	13	13,0	UPSTREAM
Gm02	43257218	G	A	R	17	6,11	R	20	11,9	A	5	0,5	G	13	13,0	UPSTREAM
Gm02	43257283	T	C	Y	12	4,8	Y	27	14,13	C	8	0,8	T	17	17,0	UPSTREAM
Gm02	43257336	A	G	R	12	5,7	R	20	8,12	G	11	0,11	A	14	14,0	UPSTREAM
Gm02	43257378	A	G	R	10	6,4	R	16	6,10	G	13	0,13	A	19	19,0	UPSTREAM
Gm02	43257425	T	G	K	10	4,6	K	13	6,7	G	15	0,15	T	17	17,0	UPSTREAM
Gm02	43257469	A	C	M	11	3,8	M	12	6,6	C	13	0,13	A	15	15,0	UPSTREAM
Gm02	43257520	T	G	K	14	4,10	K	12	6,6	G	11	0,11	T	14	14,0	UPSTREAM
Gm02	43257538	C	T	Y	14	5,9	Y	15	7,8	T	13	0,13	C	14	14,0	UPSTREAM
Gm02	43257610	A	G	R	14	6,8	R	16	5,11	G	11	0,11	A	15	15,0	UPSTREAM
Gm02	43257675	G	A	R	13	4,9	R	14	6,8	A	13	0,13	G	13	13,0	UPSTREAM
Gm02	43257681	C	T	Y	14	4,10	Y	14	6,8	T	12	0,12	C	12	12,0	UPSTREAM
Gm02	43257694	C	T	Y	15	6,9	Y	17	6,11	T	11	0,11	C	12	12,0	UPSTREAM
Gm02	43257710	C	T	Y	14	6,8	Y	18	6,12	T	10	0,10	C	10	10,0	UPSTREAM
Gm02	43257744	C	T	Y	12	7,5	Y	19	7,12	T	8	0,8	C	10	10,0	UPSTREAM
Gm02	43257923	C	A	M	13	10,3	M	11	4,7	A	1	0,1	C	10	10,0	UPSTREAM
Gm02	43257932	C	T	Y	12	9,3	Y	12	4,8	T	2	0,2	C	10	10,0	UPSTREAM
Gm02	43257979	C	A	M	12	8,4	M	16	6,10	A	4	0,4	C	7	7,0	UPSTREAM
Gm02	43257986	A	G	R	12	9,3	R	15	6,9	G	4	0,4	A	7	7,0	UPSTREAM
Gm02	43258043	T	C	Y	15	10,5	Y	13	6,7	C	5	0,5	T	9	9,0	UPSTREAM
Gm02	43258105	T	C	Y	18	12,6	Y	19	7,12	C	6	0,6	T	10	10,0	UPSTREAM
Gm02	43258114	A	C	M	17	11,6	M	19	7,12	C	5	0,5	A	12	12,0	UPSTREAM
Gm02	43258122	A	G	R	16	11,5	R	19	7,12	G	5	0,5	A	12	12,0	UPSTREAM
Gm02	43258254	C	T	Y	17	10,7	Y	11	4,7	T	10	0,10	C	5	5,0	UPSTREAM
Gm02	43258413	C	G	S	14	11,3	S	17	9,8	G	5	0,5	C	11	11,0	UPSTREAM
Gm02	43258515	T	C	Y	8	5,3	Y	22	16,6	C	5	0,5	T	16	16,0	UPSTREAM
Gm02	43258751	C	G	S	9	6,3	S	26	14,12	G	13	0,13	C	26	26,0	UPSTREAM
Gm02	43258857	C	T	Y	11	7,4	Y	23	8,15	T	10	0,10	C	20	20,0	UPSTREAM
Gm02	43259681	A	T	W	19	14,5	W	33	16,17	T	7	0,7	A	9	9,0	UPSTREAM
Gm02	43259959	G	T	K	6	2,4	K	20	9,11	T	8	0,8	G	15	15,0	UPSTREAM
Gm02	43260305	T	A	W	15	9,6	W	11	4,7	A	4	0,4	T	15	15,0	UPSTREAM
Gm02	43261494	A	T	W	18	12,6	W	15	8,7	T	7	0,7	A	10	10,0	SYNONYMOUS_CODING	acA/acT	Glyma.02G227300.Wm82.a4.v1
Gm02	43262957	G	A	R	14	8,6	R	18	5,13	A	6	0,6	G	21	21,0	NON_SYNONYMOUS_CODING	gGa/gAa	Glyma.02G227300.Wm82.a4.v1
Gm02	43263164	G	T	K	17	12,5	K	22	8,14	T	15	0,15	G	10	10,0	NON_SYNONYMOUS_CODING	tGc/tTc	Glyma.02G227300.Wm82.a4.v1
Gm02	43264479	C	G	S	10	4,6	S	17	7,10	G	8	0,8	C	11	11,0	DOWNSTREAM
Gm02	43265394	G	A	R	13	7,6	R	17	9,8	A	4	0,4	G	14	14,0	UPSTREAM
Gm02	43265962	C	T	Y	13	10,3	Y	11	4,7	T	5	0,5	C	12	12,0	INTRON
Gm02	43267628	A	G	R	14	10,4	R	18	8,10	G	11	0,11	A	7	7,0	NON_SYNONYMOUS_CODING	Act/Gct	Glyma.02G227500.Wm82.a4.v1
Gm02	43269062	C	T	Y	19	12,7	Y	28	11,17	T	9	0,9	C	10	10,0	DOWNSTREAM
Gm02	43269225	G	A	R	15	8,7	R	26	12,14	A	15	0,15	G	21	21,0	DOWNSTREAM
Gm02	43269324	A	G	R	22	14,8	R	30	15,15	G	12	0,12	A	17	17,0	DOWNSTREAM
Gm02	43269546	A	C	M	15	5,10	M	23	10,13	C	7	0,7	A	9	9,0	DOWNSTREAM
Gm02	43269634	T	G	K	17	6,11	K	22	10,12	G	10	0,10	T	13	13,0	DOWNSTREAM
Gm02	43270098	T	A	W	10	3,7	W	11	5,6	A	11	0,11	T	12	12,0	UPSTREAM
Gm02	43270292	A	G	R	18	10,8	R	12	5,7	G	9	0,9	A	20	20,0	UPSTREAM
Gm02	43270374	A	G	R	17	10,7	R	13	8,5	G	9	0,9	A	22	22,0	UPSTREAM
Gm02	43270574	A	G	R	16	6,10	R	12	5,7	G	3	0,3	A	9	9,0	UPSTREAM
Gm02	43271384	G	A	R	18	8,10	R	17	7,10	A	21	0,21	G	12	12,0	INTRON
Gm02	43272187	A	G	R	9	6,3	R	18	8,10	G	3	0,3	A	16	16,0	INTRON
Gm02	43272199	T	G	K	6	4,2	K	17	7,10	G	3	0,3	T	16	16,0	INTRON
Gm02	43272464	C	G	S	11	8,3	S	24	9,15	G	8	0,8	C	20	20,0	INTRON
Gm02	43273180	T	G	K	6	3,3	K	6	3,3	G	4	0,4	T	8	8,0	DOWNSTREAM
Gm02	43274084	A	G	R	18	13,5	R	36	23,13	G	10	0,10	A	24	24,0	DOWNSTREAM
Gm02	43274263	T	C	Y	15	7,8	Y	31	12,19	C	7	0,7	T	15	15,0	INTRAGENIC
Gm02	43336815	G	A	R	14	8,6	R	17	8,9	A	11	0,11	G	6	6,0	INTERGENIC
Gm02	43343192	C	T	Y	13	4,9	Y	12	7,5	T	6	0,6	C	11	11,0	INTERGENIC
Gm02	43377022	G	C	S	18	12,6	S	19	8,11	C	4	0,4	G	8	8,0	UPSTREAM
Gm02	43443380	G	A	R	10	4,6	R	21	8,13	A	4	0,4	G	6	6,0	DOWNSTREAM
Gm02	43446822	A	G	R	22	13,9	R	13	6,7	A	6	6,0	G	7	0,7	INTRON
Gm02	43450960	C	A	M	8	3,5	M	9	5,4	A	1	0,1	C	12	12,0	INTRON
Gm02	43516574	G	A	R	16	5,11	R	16	6,10	A	7	0,7	G	10	10,0	NON_SYNONYMOUS_CODING	gGt/gAt	Glyma.02G229400.Wm82.a4.v1
Gm02	43519481	T	C	Y	15	10,5	Y	18	4,14	C	13	0,13	T	9	9,0	INTRON
Gm02	43519929	A	T	W	24	13,11	W	14	10,4	T	9	0,9	A	15	15,0	INTRON
Gm02	43520760	A	G	R	18	6,12	R	21	9,12	G	12	0,12	A	15	15,0	INTRON
Gm02	43521486	A	G	R	15	7,8	R	18	12,6	G	6	0,6	A	10	10,0	NON_SYNONYMOUS_CODING	Tct/Cct	Glyma.02G229500.Wm82.a4.v1
Gm02	43521719	T	C	Y	15	6,9	Y	13	6,7	C	12	0,12	T	12	12,0	INTRON
Gm02	43521768	C	T	Y	17	9,8	Y	21	14,7	T	15	0,15	C	11	11,0	INTRON
Gm02	43521917	G	A	R	12	8,4	R	25	13,12	A	14	0,14	G	12	12,0	INTRON
Gm02	43522678	C	A	M	17	9,8	M	20	10,10	A	10	0,10	C	11	11,0	INTRON
Gm02	43522812	G	A	R	22	14,8	R	19	8,11	A	4	0,4	G	14	14,0	SYNONYMOUS_CODING	Cta/Tta	Glyma.02G229500.Wm82.a4.v1
Gm02	43523039	A	G	R	17	11,6	R	16	8,8	G	6	0,6	A	9	9,0	NON_SYNONYMOUS_CODING	gTt/gCt	Glyma.02G229500.Wm82.a4.v1
Gm02	43523231	T	A	W	15	6,9	W	18	8,10	A	11	0,11	T	18	18,0	NON_SYNONYMOUS_CODING	cAa/cTa	Glyma.02G229500.Wm82.a4.v1
Gm02	43523741	A	G	R	17	4,13	R	11	4,7	G	4	0,4	A	8	8,0	NON_SYNONYMOUS_CODING	tTa/tCa	Glyma.02G229500.Wm82.a4.v1
Gm02	43527509	G	A	R	8	3,5	R	16	6,10	A	6	0,6	G	11	11,0	UPSTREAM
Gm02	43527580	G	A	R	10	6,4	R	18	8,10	A	6	0,6	G	11	11,0	UPSTREAM
Gm02	43527640	G	T	K	13	6,5	K	26	10,16	T	7	0,7	G	6	6,0	UPSTREAM
Gm02	43527741	T	A	W	8	2,6	W	20	8,12	A	5	0,5	T	9	9,0	UPSTREAM
Gm02	43527807	G	A	R	10	4,6	R	19	9,10	A	5	0,5	G	17	17,0	UPSTREAM
Gm02	43527846	G	A	R	11	4,7	R	22	9,13	A	5	0,5	G	16	16,0	UPSTREAM
Gm02	43527964	G	T	K	17	10,7	K	14	10,4	T	5	0,5	G	15	15,0	UPSTREAM
Gm02	43528139	A	T	W	25	13,12	W	27	15,12	T	14	0,14	A	24	24,0	UPSTREAM
Gm02	43528855	C	A	M	7	4,3	M	18	9,9	A	4	0,4	C	11	11,0	UPSTREAM
Gm02	43529134	G	A	R	11	6,5	R	16	13,3	A	14	0,14	G	30	30,0	UPSTREAM
Gm02	43529218	A	G	R	15	9,6	R	26	19,7	G	12	0,12	A	26	26,0	UPSTREAM
Gm02	43529258	C	G	S	12	8,4	S	20	12,8	G	10	0,10	C	26	26,0	UPSTREAM
Gm02	43529273	T	G	K	11	6,5	K	24	14,10	G	10	0,10	T	23	23,0	UPSTREAM
Gm02	43529306	C	T	Y	11	7,4	Y	28	17,11	T	8	0,8	C	19	19,0	UPSTREAM
Gm02	43529348	T	C	Y	13	7,6	Y	24	15,9	C	9	0,9	T	17	17,0	UPSTREAM
Gm02	43529438	A	C	M	19	13,6	M	20	13,7	C	7	0,7	A	12	12,0	UPSTREAM
Gm02	43529489	C	A	M	20	14,6	M	17	11,6	A	10	0,10	C	14	14,0	UPSTREAM
Gm02	43529707	A	G	R	12	8,4	R	22	13,9	G	7	0,7	A	12	12,0	UPSTREAM
Gm02	43529745	A	G	R	13	7,6	R	15	11,4	G	3	0,3	A	12	12,0	UPSTREAM
Gm02	43529934	C	T	C	7	7,0	Y	18	11,7	T	5	0,5	C	15	15,0	UPSTREAM
Gm02	43529949	G	A	G	6	6,0	R	23	14,9	A	5	0,5	G	15	15,0	UPSTREAM
Gm02	43529967	A	C	A	5	5,0	M	23	15,8	C	5	0,5	A	15	15,0	UPSTREAM
Gm02	43530101	A	G	R	6	3,3	R	19	8,11	G	3	0,3	A	11	11,0	UPSTREAM
Gm02	43530380	C	T	Y	14	6,8	Y	27	9,18	T	3	0,3	C	11	11,0	UPSTREAM
Gm02	43530416	A	G	R	11	6,5	R	22	7,15	G	2	0,2	A	12	12,0	UPSTREAM
Gm02	43530430	C	T	Y	10	5,5	Y	23	8,15	T	2	0,2	C	13	13,0	UPSTREAM
Gm02	43530470	A	G	R	13	8,5	R	20	7,13	G	2	0,2	A	13	13,0	UPSTREAM
Gm02	43530486	T	A	W	14	8,6	W	18	6,12	A	2	0,2	T	12	12,0	UPSTREAM
Gm02	43530505	G	A	R	13	9,4	R	17	6,11	A	4	0,4	G	16	16,0	UPSTREAM
Gm02	43530531	T	C	Y	10	7,3	Y	17	7,10	C	5	0,5	T	13	13,0	UPSTREAM
Gm02	43530556	T	C	Y	11	7,4	Y	19	8,11	C	6	0,6	T	14	14,0	UPSTREAM
Gm02	43530573	G	A	R	12	7,5	R	20	9,11	A	8	0,8	G	11	11,0	UPSTREAM
Gm02	43530583	C	T	Y	13	7,6	Y	20	9,11	T	9	0,9	C	11	11,0	UPSTREAM
Gm02	43530619	C	T	Y	9	5,4	Y	26	9,17	T	10	0,10	C	14	14,0	UPSTREAM
Gm02	43530628	A	T	W	7	4,3	W	25	9,16	T	10	0,10	A	14	14,0	UPSTREAM
Gm02	43530654	G	A	R	7	3,4	R	25	9,16	A	12	0,12	G	13	13,0	UPSTREAM
Gm02	43530775	G	T	K	14	7,7	K	19	11,8	T	13	0,13	G	9	9,0	UPSTREAM
Gm02	43530820	T	C	Y	16	9,7	Y	21	13,8	C	11	0,11	T	7	7,0	UPSTREAM
Gm02	43530826	C	T	Y	14	7,7	Y	24	14,10	T	11	0,11	C	7	7,0	UPSTREAM
Gm02	43530876	A	G	R	15	7,8	R	22	12,10	G	7	0,7	A	7	7,0	UPSTREAM
Gm02	43530895	C	T	Y	14	5,9	Y	19	11,8	T	8	0,8	C	8	8,0	UPSTREAM
Gm02	43530907	A	G	R	14	6,8	R	18	10,8	G	8	0,8	A	9	9,0	UPSTREAM
Gm02	43530918	C	G	S	12	5,7	S	18	9,9	G	5	0,5	C	10	10,0	UPSTREAM
Gm02	43530993	G	A	R	8	3,5	R	12	9,3	A	4	0,4	G	6	6,0	UPSTREAM
Gm02	43531068	C	T	Y	9	4,5	Y	19	14,5	T	5	0,5	C	12	12,0	UPSTREAM
Gm02	43531088	T	C	Y	11	5,6	Y	19	13,6	C	5	0,5	T	12	12,0	UPSTREAM
Gm02	43531126	G	A	R	13	7,6	R	24	15,9	A	4	0,4	G	13	13,0	UPSTREAM
Gm02	43531176	A	G	R	13	8,5	R	25	15,10	G	3	0,3	A	11	11,0	UPSTREAM
Gm02	43531185	A	G	R	13	8,5	R	24	14,10	G	4	0,4	A	14	14,0	UPSTREAM
Gm02	43531195	A	G	R	13	6,7	R	26	14,12	G	5	0,5	A	14	14,0	UPSTREAM
Gm02	43531210	T	C	Y	14	6,8	Y	27	13,14	C	5	0,5	T	12	12,0	UPSTREAM
Gm02	43531237	A	G	R	13	6,7	R	25	12,13	G	5	0,5	A	11	11,0	UPSTREAM
Gm02	43531281	G	A	R	17	7,10	R	21	10,11	A	6	0,6	G	15	15,0	UPSTREAM
Gm02	43531293	T	C	Y	15	6,9	Y	23	11,12	C	7	0,7	T	19	19,0	UPSTREAM
Gm02	43531299	C	G	S	15	6,9	S	21	10,11	G	8	0,8	C	17	17,0	UPSTREAM
Gm02	43531525	C	G	S	18	8,10	S	14	2,12	G	6	0,6	C	27	27,0	UPSTREAM
Gm02	43531726	C	T	Y	12	6,6	C	9	9,0	T	5	0,5	C	7	7,0	UPSTREAM
Gm02	43531749	A	C	M	17	7,10	A	11	11,0	C	4	0,4	A	7	7,0	UPSTREAM
Gm02	43531857	G	T	K	22	8,14	K	21	13,8	T	7	0,7	G	12	12,0	UPSTREAM
Gm02	43531963	G	T	K	22	11,11	K	19	12,7	T	4	0,4	G	20	20,0	UPSTREAM
Gm02	43532130	G	A	R	15	10,5	R	22	12,10	A	9	0,9	G	15	15,0	UPSTREAM
Gm02	43532172	A	G	R	13	5,8	R	22	10,12	G	10	0,10	A	17	17,0	UPSTREAM
Gm02	43532187	A	G	R	15	7,8	R	21	10,11	G	8	0,8	A	16	16,0	UPSTREAM
Gm02	43532263	G	A	R	12	6,6	R	19	7,12	A	9	0,9	G	19	19,0	UPSTREAM
Gm02	43532309	G	A	R	16	7,9	R	21	8,13	A	9	0,9	G	18	18,0	UPSTREAM
Gm02	43532461	G	T	K	8	4,4	K	11	7,4	T	4	0,4	G	12	12,0	INTERGENIC
Gm02	43532490	G	C	S	9	4,5	S	13	8,5	C	3	0,3	G	10	10,0	INTERGENIC
Gm02	43532555	A	T	W	10	2,8	W	15	8,7	T	3	0,3	A	6	6,0	INTERGENIC
Gm02	43533364	G	T	K	17	11,6	K	23	13,10	T	14	0,14	G	16	16,0	INTERGENIC
Gm02	43533650	T	G	K	11	7,4	K	23	13,10	G	4	0,4	T	9	9,0	INTERGENIC
Gm02	43533833	C	A	M	11	5,6	M	29	14,15	A	10	0,10	C	13	13,0	INTERGENIC
Gm02	43534141	A	T	W	18	12,6	W	28	17,11	T	16	0,16	A	23	23,0	INTERGENIC
Gm02	43534310	C	G	S	15	11,4	S	17	10,7	G	10	0,10	C	13	13,0	INTERGENIC
Gm02	43534366	A	G	R	14	10,4	R	26	17,9	G	7	0,7	A	18	18,0	INTERGENIC
Gm02	43534689	A	C	M	14	11,3	M	16	10,6	C	15	0,15	A	16	16,0	INTERGENIC
Gm02	43535207	G	A	R	11	5,6	R	23	10,13	A	8	0,8	G	13	13,0	INTERGENIC
Gm02	43535236	A	T	W	10	4,6	W	22	11,11	T	7	0,7	A	13	13,0	INTERGENIC
Gm02	43535284	A	G	R	12	6,6	R	27	15,12	G	7	0,7	A	12	12,0	INTERGENIC
Gm02	43535325	C	A	M	13	6,7	M	24	16,8	A	6	0,6	C	12	12,0	INTERGENIC
Gm02	43535339	A	T	W	12	6,6	W	22	16,6	T	4	0,4	A	10	10,0	INTERGENIC
Gm02	43535371	T	C	Y	11	5,6	Y	22	15,7	C	4	0,4	T	10	10,0	INTERGENIC
Gm02	43535707	A	T	W	27	16,11	W	25	11,14	T	2	0,2	A	16	16,0	DOWNSTREAM
Gm02	43535747	C	T	Y	21	13,8	Y	18	6,12	T	6	0,6	C	13	13,0	DOWNSTREAM
Gm02	43535791	T	C	Y	25	15,10	Y	25	9,16	C	9	0,9	T	13	13,0	DOWNSTREAM
Gm02	43535967	C	T	Y	10	6,4	Y	17	5,12	T	9	0,9	C	9	9,0	DOWNSTREAM
Gm02	43536195	T	C	Y	12	4,8	Y	14	2,12	C	9	0,9	T	12	12,0	DOWNSTREAM
Gm02	43536350	C	T	Y	6	2,4	Y	18	6,12	T	5	0,5	C	14	14,0	DOWNSTREAM
Gm02	43536802	T	C	Y	7	5,2	Y	8	4,4	C	2	0,2	T	16	16,0	DOWNSTREAM
Gm02	43536851	G	C	S	6	4,2	S	10	3,7	C	3	0,3	G	15	15,0	DOWNSTREAM
Gm02	43536902	T	C	Y	7	4,3	Y	8	2,6	C	3	0,3	T	14	14,0	DOWNSTREAM
Gm02	43536945	G	T	K	5	3,2	K	8	2,6	T	3	0,3	G	16	16,0	DOWNSTREAM
Gm02	43537016	C	G	S	7	4,3	S	13	7,6	G	2	0,2	C	15	15,0	DOWNSTREAM
Gm02	43537048	A	G	R	9	6,3	R	19	10,9	G	5	0,5	A	17	17,0	DOWNSTREAM
Gm02	43537153	A	T	W	11	5,6	W	17	6,11	T	7	0,7	A	18	18,0	DOWNSTREAM
Gm02	43537258	A	T	W	9	4,5	W	24	6,18	T	7	0,7	A	18	18,0	DOWNSTREAM
Gm02	43537648	G	T	K	13	10,3	K	24	12,12	T	13	0,13	G	17	17,0	DOWNSTREAM
Gm02	43538059	A	G	R	12	9,3	R	20	8,12	G	5	0,5	A	9	9,0	DOWNSTREAM
Gm02	43538297	G	A	R	12	7,5	R	23	18,5	A	6	0,6	G	11	11,0	INTRAGENIC
Gm02	43540241	G	A	G	10	10,0	R	17	9,8	A	3	0,3	G	13	13,0	INTRAGENIC
Gm02	43542033	G	T	K	18	11,7	K	14	4,10	T	6	0,6	G	18	18,0	UPSTREAM
Gm02	43542101	A	T	W	22	12,10	W	19	6,13	T	10	0,10	A	18	18,0	UPSTREAM
Gm02	43542384	A	T	W	15	7,8	W	20	9,11	T	11	0,11	A	17	17,0	UPSTREAM
Gm02	43542942	T	A	W	15	8,7	W	28	17,11	A	16	0,16	T	19	19,0	UPSTREAM
Gm02	43544302	T	A	W	9	7,2	W	28	16,12	A	12	0,12	T	15	15,0	UPSTREAM
Gm02	43545089	C	T	Y	10	3,7	Y	19	9,10	T	4	0,4	C	13	13,0	UPSTREAM
Gm02	43545424	T	C	Y	16	7,9	Y	16	2,14	C	10	0,10	T	10	10,0	UPSTREAM
Gm02	43545530	G	C	S	18	4,14	S	21	8,13	C	14	0,14	G	14	14,0	UPSTREAM
Gm02	43545688	A	G	R	13	6,7	R	22	7,15	G	9	0,9	A	13	13,0	UPSTREAM
Gm02	43545759	T	A	W	17	10,7	W	26	15,11	A	10	0,10	T	7	7,0	UPSTREAM
Gm02	43545767	G	C	S	17	10,7	S	25	16,9	C	10	0,10	G	7	7,0	UPSTREAM
Gm02	43545915	T	A	W	12	8,4	W	28	16,12	A	5	0,5	T	10	10,0	UPSTREAM
Gm02	43546285	C	A	M	10	7,3	M	18	9,9	A	10	0,10	C	12	12,0	INTERGENIC
Gm02	43546769	T	C	Y	9	6,3	Y	33	12,21	C	8	0,8	T	14	14,0	INTERGENIC
Gm02	43546820	A	C	M	9	6,3	M	29	10,19	C	8	1,7	A	13	13,0	INTERGENIC
Gm02	43546959	G	A	R	9	7,2	R	26	13,13	A	11	0,11	G	13	13,0	INTERGENIC
Gm02	43546983	A	G	R	10	8,2	R	26	13,13	G	12	0,12	A	9	9,0	INTERGENIC
Gm02	43547032	A	T	W	8	5,3	W	21	8,13	T	11	0,11	A	7	7,0	INTERGENIC
Gm02	43547182	G	T	K	9	7,2	K	10	9,1	T	8	0,8	G	14	14,0	INTERGENIC
Gm02	43547241	C	T	Y	16	10,6	Y	17	13,4	T	9	0,9	C	17	17,0	INTERGENIC
Gm02	43547249	C	A	M	15	9,6	M	17	12,5	A	13	0,13	C	17	17,0	INTERGENIC
Gm02	43547301	C	T	Y	19	8,11	Y	18	8,10	T	13	0,13	C	16	16,0	INTERGENIC
Gm02	43547639	A	G	R	23	8,15	R	15	6,9	G	7	0,7	A	11	11,0	INTERGENIC
Gm02	43547898	A	T	W	8	4,4	W	18	5,13	T	4	0,4	A	12	12,0	INTERGENIC
Gm02	43547964	T	C	Y	9	4,5	Y	14	6,8	C	8	0,8	T	13	13,0	INTERGENIC
Gm02	43547987	G	A	R	9	5,4	R	17	8,9	A	6	0,6	G	12	12,0	INTERGENIC
Gm02	43548048	T	C	Y	8	4,4	Y	17	9,8	C	8	0,8	T	11	11,0	INTERGENIC
Gm02	43548190	C	G	S	8	3,5	S	30	14,16	G	8	0,8	C	13	13,0	INTERGENIC
Gm02	43548369	G	A	R	12	4,8	R	20	7,13	A	12	0,12	G	12	12,0	INTERGENIC
Gm02	43548419	G	T	K	9	4,5	K	20	8,12	T	13	0,13	G	14	14,0	INTERGENIC
Gm02	43548425	A	G	R	10	5,5	R	22	9,13	G	14	0,14	A	15	15,0	INTERGENIC
Gm02	43548455	T	C	Y	9	5,4	Y	20	9,11	C	10	0,10	T	20	20,0	INTERGENIC
Gm02	43548477	A	G	R	8	3,5	R	21	10,11	G	13	0,13	A	21	21,0	INTERGENIC
Gm02	43548729	A	T	W	14	4,10	W	12	4,8	T	7	0,7	A	6	6,0	INTERGENIC
Gm02	43548844	T	A	W	21	8,13	W	18	10,8	A	6	0,6	T	13	13,0	DOWNSTREAM
Gm02	43548934	T	C	Y	17	8,9	Y	19	6,13	C	9	0,9	T	15	15,0	DOWNSTREAM
Gm02	43548948	G	A	R	17	7,10	R	18	6,12	A	9	0,9	G	15	15,0	DOWNSTREAM
Gm02	43548980	A	T	W	16	6,10	W	17	7,10	T	5	0,5	A	18	18,0	DOWNSTREAM
Gm02	43548991	A	T	W	16	7,9	W	15	6,9	T	5	0,5	A	18	18,0	DOWNSTREAM
Gm02	43548999	T	C	Y	14	7,7	Y	16	6,10	C	5	0,5	T	18	18,0	DOWNSTREAM
Gm02	43549036	A	G	R	11	5,6	R	16	7,9	G	6	0,6	A	16	16,0	DOWNSTREAM
Gm02	43549053	A	T	W	9	3,6	W	15	6,9	T	4	0,4	A	19	19,0	DOWNSTREAM
Gm02	43549349	C	A	M	7	3,4	M	17	8,9	A	14	0,14	C	16	16,0	DOWNSTREAM
Gm02	43549481	G	C	S	11	7,4	S	9	4,5	C	15	0,15	G	12	12,0	DOWNSTREAM
Gm02	43549509	A	T	W	10	7,3	W	14	7,7	T	16	0,16	A	14	14,0	DOWNSTREAM
Gm02	43549540	G	A	R	9	6,3	R	14	6,8	A	15	0,15	G	13	13,0	DOWNSTREAM
Gm02	43549714	A	C	M	15	12,3	M	20	14,6	C	6	0,6	A	15	15,0	DOWNSTREAM
Gm02	43550113	A	G	R	14	10,4	R	11	7,4	G	1	0,1	A	6	6,0	DOWNSTREAM
Gm02	43550119	A	G	R	13	9,4	R	11	6,5	G	1	0,1	A	7	7,0	DOWNSTREAM
Gm02	43553394	T	A	W	14	7,7	W	19	6,13	A	8	0,8	T	16	16,0	INTRAGENIC
Gm02	43553404	A	C	M	14	6,8	M	20	7,13	C	8	0,8	A	16	16,0	INTRAGENIC
Gm02	43553427	T	C	Y	14	10,4	Y	17	5,12	C	7	0,7	T	17	17,0	INTRAGENIC
Gm02	43553446	A	T	W	14	9,5	W	16	4,12	T	7	0,7	A	17	17,0	INTRAGENIC
Gm02	43553662	C	T	Y	15	9,6	Y	10	4,6	T	4	0,4	C	15	15,0	INTRAGENIC
Gm02	43553704	G	C	S	16	9,7	S	10	4,6	C	5	0,5	G	15	15,0	INTRAGENIC
Gm02	43553735	C	G	S	16	10,6	S	12	7,5	G	6	0,6	C	18	18,0	INTRAGENIC
Gm02	43554212	C	T	Y	16	5,11	Y	18	12,6	T	6	0,6	C	11	11,0	SYNONYMOUS_CODING	cgG/cgA	Glyma.02G229700.Wm82.a4.v1
Gm02	43554521	A	C	M	10	4,6	M	13	8,5	C	11	0,11	A	15	15,0	INTRON
Gm02	43554580	C	T	Y	13	8,5	Y	16	7,9	T	9	0,9	C	13	13,0	INTRON
Gm02	43554786	C	A	M	8	3,5	M	16	8,8	A	10	0,10	C	12	12,0	SYNONYMOUS_CODING	gcG/gcT	Glyma.02G229700.Wm82.a4.v1
Gm02	43554804	A	C	M	9	3,6	M	16	7,9	C	11	0,11	A	12	12,0	SYNONYMOUS_CODING	gcT/gcG	Glyma.02G229700.Wm82.a4.v1
Gm02	43555228	G	A	R	9	5,4	R	14	5,9	A	11	0,11	G	13	13,0	SPLICE_SITE_REGION
Gm02	43555266	A	G	R	13	6,7	R	11	3,8	G	11	0,11	A	14	14,0	SYNONYMOUS_CODING	acT/acC	Glyma.02G229700.Wm82.a4.v1
Gm02	43555332	A	G	R	16	7,9	R	10	4,6	G	8	0,8	A	12	12,0	SYNONYMOUS_CODING	ggT/ggC	Glyma.02G229700.Wm82.a4.v1
Gm02	43555342	T	C	Y	17	10,7	Y	10	4,6	C	10	0,10	T	12	12,0	NON_SYNONYMOUS_CODING	aAg/aGg	Glyma.02G229700.Wm82.a4.v1
Gm02	43555737	A	T	W	7	4,3	W	12	5,7	T	5	0,5	A	19	19,0	NON_SYNONYMOUS_CODING	gaT/gaA	Glyma.02G229700.Wm82.a4.v1
Gm02	43555751	A	G	R	8	5,3	R	12	6,6	G	5	0,5	A	19	19,0	NON_SYNONYMOUS_CODING	Tgt/Cgt	Glyma.02G229700.Wm82.a4.v1
Gm02	43555920	T	C	Y	15	11,4	Y	18	11,7	C	5	0,5	T	19	19,0	SYNONYMOUS_CODING	ttA/ttG	Glyma.02G229700.Wm82.a4.v1
Gm02	43556001	C	A	M	14	11,3	M	20	13,7	A	7	0,7	C	21	21,0	SYNONYMOUS_CODING	gtG/gtT	Glyma.02G229700.Wm82.a4.v1
Gm02	43556034	A	T	W	15	10,5	W	18	10,8	T	8	0,8	A	22	22,0	SYNONYMOUS_CODING	ccT/ccA	Glyma.02G229700.Wm82.a4.v1
Gm02	43556102	G	A	R	11	6,5	R	17	13,4	A	5	0,5	G	20	20,0	SPLICE_SITE_REGION
Gm02	43556178	C	A	M	12	9,3	M	18	13,5	A	4	0,4	C	23	23,0	INTRON
Gm02	43556489	C	T	Y	14	9,5	Y	11	6,5	T	10	0,10	C	11	11,0	INTRON
Gm02	43556560	G	C	S	6	3,3	S	13	9,4	C	8	0,8	G	16	16,0	INTRON
Gm02	43556581	A	C	M	7	4,3	M	14	10,4	C	8	0,8	A	16	16,0	INTRON
Gm02	43556599	T	G	K	8	5,3	K	12	8,4	G	9	0,9	T	15	15,0	INTRON
Gm02	43556675	T	C	Y	8	4,4	Y	13	10,3	C	7	0,7	T	15	15,0	INTRON
Gm02	43556699	C	A	M	11	4,7	M	15	11,4	A	7	0,7	C	12	12,0	INTRON
Gm02	43556715	G	A	R	10	4,6	R	15	10,5	A	6	0,6	G	12	12,0	INTRON
Gm02	43556816	T	C	Y	10	4,6	Y	21	17,4	C	6	0,6	T	6	6,0	INTRON
Gm02	43559273	G	A	R	13	10,3	R	22	16,6	A	1	0,1	G	20	20,0	INTRON
Gm02	43559327	A	C	M	11	7,4	M	20	12,8	C	4	0,4	A	16	16,0	INTRON
Gm02	43559365	C	G	S	14	10,4	S	20	12,8	G	7	0,7	C	16	16,0	INTRON
Gm02	43559572	A	G	R	20	11,9	R	14	10,4	G	8	0,8	A	20	20,0	SYNONYMOUS_CODING	ggT/ggC	Glyma.02G229700.Wm82.a4.v1
Gm02	43559719	A	G	R	18	8,10	R	16	10,6	G	11	0,11	A	13	13,0	SYNONYMOUS_CODING	ttT/ttC	Glyma.02G229700.Wm82.a4.v1
Gm02	43559965	T	C	Y	12	1,11	Y	21	9,12	C	12	0,12	T	15	15,0	SYNONYMOUS_CODING	ttA/ttG	Glyma.02G229700.Wm82.a4.v1
Gm02	43560190	G	A	R	13	7,6	R	9	5,4	A	4	0,4	G	13	13,0	SYNONYMOUS_CODING	atC/atT	Glyma.02G229700.Wm82.a4.v1
Gm02	43560231	T	C	Y	13	8,5	Y	14	7,7	C	6	0,6	T	11	11,0	NON_SYNONYMOUS_CODING	Att/Gtt	Glyma.02G229700.Wm82.a4.v1
Gm02	43560495	G	C	S	20	12,8	S	17	6,11	C	7	0,7	G	12	12,0	INTRON
Gm02	43560833	A	C	M	18	11,7	M	14	3,11	C	5	0,5	A	14	14,0	INTRON
Gm02	43560928	C	T	Y	13	8,5	Y	18	8,10	T	9	0,9	C	12	12,0	INTRON
Gm02	43561100	A	G	R	9	7,2	R	25	15,10	G	10	0,10	A	16	16,0	INTRON
Gm02	43561130	G	T	K	7	5,2	K	21	15,6	T	10	0,10	G	15	15,0	INTRON
Gm02	43561137	T	G	K	7	5,2	K	20	14,6	G	8	0,8	T	15	15,0	INTRON
Gm02	43561296	G	T	K	10	5,5	K	14	5,9	T	4	0,4	G	7	7,0	NON_SYNONYMOUS_CODING	Ctg/Atg	Glyma.02G229700.Wm82.a4.v1
Gm02	43561542	T	A	W	15	8,7	W	18	8,10	A	6	0,6	T	11	11,0	INTRON
Gm02	43562075	C	T	Y	6	2,4	Y	7	4,3	T	2	0,2	C	11	11,0	NON_SYNONYMOUS_CODING	aGg/aAg	Glyma.02G229700.Wm82.a4.v1
Gm02	43562230	C	G	S	12	4,8	S	15	6,9	G	6	0,6	C	8	8,0	SYNONYMOUS_CODING	gtG/gtC	Glyma.02G229700.Wm82.a4.v1
Gm02	43562708	T	C	Y	15	9,6	Y	15	4,11	C	4	0,4	T	8	8,0	NON_SYNONYMOUS_CODING	cAa/cGa	Glyma.02G229700.Wm82.a4.v1
Gm02	43564291	A	T	W	18	8,10	W	28	14,14	T	11	0,11	A	23	23,0	INTRAGENIC
Gm02	43565648	C	A	M	19	8,11	M	13	6,7	A	8	0,8	C	12	12,0	INTRON
Gm02	43566729	A	G	R	11	5,6	R	12	7,5	G	4	0,4	A	13	13,0	UPSTREAM
Gm02	43566805	T	C	Y	17	6,11	Y	17	10,7	C	6	0,6	T	15	15,0	UPSTREAM
Gm02	43566822	A	G	R	21	6,15	R	18	10,8	G	7	0,7	A	16	16,0	UPSTREAM
Gm02	43566918	C	A	M	23	9,14	M	22	12,10	A	5	0,5	C	12	12,0	UPSTREAM
Gm02	43566955	C	T	Y	20	9,11	Y	19	8,11	T	7	0,7	C	9	9,0	UPSTREAM
Gm02	43567014	G	T	K	15	8,7	K	18	8,10	T	6	0,6	G	10	10,0	UPSTREAM
Gm02	43567181	T	G	K	18	6,12	K	16	6,10	G	7	0,7	T	14	14,0	UPSTREAM
Gm02	43567281	G	A	R	17	6,11	R	22	6,16	A	8	0,8	G	13	13,0	UPSTREAM
Gm02	43567666	T	A	W	18	13,5	W	28	14,14	A	6	0,6	T	20	20,0	UPSTREAM
Gm02	43570189	T	C	Y	26	22,4	Y	23	17,6	C	8	0,8	T	17	17,0	DOWNSTREAM
Gm02	43570398	A	T	W	17	12,5	W	13	10,3	T	6	0,6	A	21	21,0	DOWNSTREAM
Gm02	43572005	C	T	Y	18	14,4	Y	14	7,7	T	6	0,6	C	14	14,0	INTRON
Gm02	43572148	T	C	Y	16	7,9	Y	15	8,7	C	8	0,8	T	8	8,0	INTRON
Gm02	43575822	G	A	R	19	7,12	R	12	4,8	A	6	0,6	G	7	7,0	UPSTREAM
Gm02	43575832	T	C	Y	22	8,14	Y	16	4,12	C	6	0,6	T	8	8,0	UPSTREAM
Gm02	43575839	C	A	M	20	6,14	M	16	4,12	A	5	0,5	C	8	8,0	UPSTREAM
Gm02	43575943	A	C	M	22	7,15	M	21	8,13	C	6	0,6	A	14	14,0	UPSTREAM
Gm02	43576127	G	A	R	10	6,4	R	20	8,12	A	5	0,5	G	7	7,0	UPSTREAM
Gm02	43576903	A	T	W	12	8,4	W	16	6,10	T	7	0,7	A	14	14,0	UPSTREAM
Gm02	43577041	C	G	S	16	9,7	S	14	4,10	G	4	0,4	C	6	6,0	UPSTREAM
Gm02	43577525	T	G	K	7	5,2	K	19	8,11	G	8	0,8	T	8	8,0	UPSTREAM
Gm02	43577540	C	A	M	8	6,2	M	20	10,10	A	8	0,8	C	13	13,0	UPSTREAM
Gm02	43578930	C	T	Y	16	11,5	Y	13	6,7	T	9	0,9	C	14	14,0	INTRAGENIC
Gm02	43579050	C	T	Y	15	5,10	Y	5	2,3	C	2	2,0	T	8	0,8	INTRAGENIC
Gm02	43589622	G	A	R	15	11,4	R	14	7,7	A	6	0,6	G	10	10,0	DOWNSTREAM
Gm02	43590269	G	A	R	21	10,11	R	29	18,11	A	11	0,11	G	9	9,0	DOWNSTREAM
Gm02	43592363	A	G	R	13	8,5	R	29	17,12	G	8	0,8	A	16	16,0	INTERGENIC
Gm02	43595666	G	A	R	14	11,3	R	17	10,7	A	7	0,7	G	13	13,0	UPSTREAM
Gm02	43598019	A	T	W	15	6,9	W	19	12,7	T	7	0,7	A	10	10,0	UPSTREAM
Gm02	43598216	G	A	R	23	7,16	R	18	9,9	A	9	0,9	G	12	12,0	UPSTREAM
Gm02	43598277	T	A	W	24	10,14	W	15	7,8	A	9	0,9	T	10	10,0	UPSTREAM
Gm02	43598324	A	C	M	20	8,12	M	11	4,7	C	8	0,8	A	10	10,0	UPSTREAM
Gm02	43598386	C	A	M	18	9,9	M	14	8,6	C	7	7,0	A	9	0,9	UPSTREAM
Gm02	43598491	T	G	K	16	8,8	K	12	4,8	G	12	0,12	T	8	8,0	UPSTREAM
Gm02	43607772	G	A	R	21	12,9	R	20	9,11	G	4	4,0	A	15	0,15	INTERGENIC
Gm02	43613582	C	T	Y	10	4,6	Y	13	6,7	C	5	5,0	T	13	0,13	DOWNSTREAM
Gm02	43613636	G	T	K	15	4,11	K	12	6,6	G	5	5,0	T	13	0,13	DOWNSTREAM
Gm02	43613714	T	A	W	12	3,9	W	18	9,9	T	6	6,0	A	11	0,11	DOWNSTREAM
Gm02	43613793	G	C	S	6	2,4	S	21	10,11	G	8	8,0	C	11	1,10	DOWNSTREAM
Gm02	43614132	A	T	W	15	7,8	W	26	14,12	A	9	9,0	T	10	0,10	DOWNSTREAM
Gm02	43614185	T	G	K	18	7,11	K	24	17,7	T	6	6,0	G	10	0,10	DOWNSTREAM
Gm02	43614205	T	G	K	18	8,10	K	24	15,9	T	6	6,0	G	8	0,8	DOWNSTREAM
Gm02	43614224	A	G	R	19	7,12	R	28	16,12	A	6	6,0	G	8	0,8	DOWNSTREAM
Gm02	43614450	C	G	S	13	7,6	S	17	9,8	C	7	7,0	G	6	0,6	DOWNSTREAM
Gm02	43614667	A	G	R	17	10,7	R	16	5,11	A	9	9,0	G	16	0,16	INTRAGENIC
Gm02	43614673	A	T	W	20	13,7	W	17	5,12	A	10	10,0	T	16	0,16	INTRAGENIC
Gm02	43614962	C	T	Y	9	7,2	Y	17	5,12	C	11	11,0	T	23	0,23	INTRAGENIC
Gm02	43614973	T	C	Y	11	9,2	Y	17	7,10	T	10	10,0	C	22	0,22	INTRAGENIC
Gm02	43615052	T	C	Y	16	11,5	Y	11	4,7	T	7	7,0	C	22	0,22	INTRAGENIC
Gm02	43615098	C	A	M	13	8,5	M	15	5,10	C	6	6,0	A	22	0,22	INTRAGENIC
Gm02	43615193	G	T	K	9	2,7	K	16	7,9	G	4	4,0	T	15	0,15	INTRAGENIC
Gm02	43615315	A	G	R	9	4,5	R	13	10,3	A	7	7,0	G	7	0,7	INTRAGENIC
Gm02	43615397	G	A	R	14	7,7	R	14	6,8	G	7	7,0	A	11	0,11	INTRAGENIC
Gm02	43615405	G	T	K	14	7,7	K	14	6,8	G	7	7,0	T	10	0,10	INTRAGENIC
Gm02	43615738	C	T	Y	16	4,12	Y	15	6,9	C	7	7,0	T	19	0,19	SYNONYMOUS_CODING	ggG/ggA	Glyma.02G230300.Wm82.a4.v1
Gm02	43615945	C	T	Y	17	8,9	Y	21	10,11	C	5	5,0	T	17	0,17	SYNONYMOUS_CODING	caG/caA	Glyma.02G230300.Wm82.a4.v1
Gm02	43616931	C	G	S	7	4,3	S	14	8,6	C	4	4,0	G	12	0,12	INTRON
Gm02	43617388	T	C	Y	11	5,6	Y	6	1,5	T	6	6,0	C	9	0,9	NON_SYNONYMOUS_CODING	cAc/cGc	Glyma.02G230300.Wm82.a4.v1
Gm02	43617412	T	C	Y	10	4,6	Y	8	1,7	T	6	6,0	C	6	0,6	NON_SYNONYMOUS_CODING	tAt/tGt	Glyma.02G230300.Wm82.a4.v1
Gm02	43617479	T	C	Y	12	4,8	Y	6	1,5	T	5	5,0	C	8	0,8	UPSTREAM
Gm02	43617504	T	G	K	13	4,9	K	5	1,4	T	4	4,0	G	5	0,5	UPSTREAM
Gm02	43617606	C	T	Y	13	5,8	Y	7	4,3	C	7	7,0	T	7	0,7	UPSTREAM
Gm02	43617624	C	T	Y	11	5,6	Y	8	4,4	C	6	6,0	T	8	0,8	UPSTREAM
Gm02	43617664	C	T	Y	12	6,6	Y	11	6,5	C	8	8,0	T	10	0,10	UPSTREAM
Gm02	43617671	G	C	S	12	6,6	S	13	6,7	G	8	8,0	C	9	0,9	UPSTREAM
Gm02	43617684	C	T	Y	13	6,7	Y	14	6,8	C	7	7,0	T	11	0,11	UPSTREAM
Gm02	43617717	C	A	M	12	4,8	M	17	10,7	C	6	6,0	A	14	0,14	UPSTREAM
Gm02	43617740	C	T	Y	14	4,10	Y	17	10,7	C	6	6,0	T	13	0,13	UPSTREAM
Gm02	43617874	G	A	R	11	5,6	R	12	6,6	G	7	7,0	A	9	0,9	UPSTREAM
Gm02	43617916	C	T	Y	11	4,7	Y	16	7,9	C	5	5,0	T	11	0,11	UPSTREAM
Gm02	43617922	A	G	R	11	4,7	R	16	7,9	A	5	5,0	G	12	0,12	UPSTREAM
Gm02	43617961	A	T	W	6	4,2	W	13	10,3	A	5	5,0	T	2	0,2	UPSTREAM
Gm02	43617967	T	A	W	7	5,2	W	14	10,4	T	5	5,0	A	2	0,2	UPSTREAM
Gm02	43618063	A	G	R	13	7,6	R	14	5,9	A	6	6,0	G	5	0,5	UPSTREAM
Gm02	43618095	C	T	Y	12	5,7	Y	19	9,10	C	6	6,0	T	10	0,10	UPSTREAM
Gm02	43618101	T	C	Y	16	7,9	Y	18	7,11	T	6	6,0	C	9	0,9	UPSTREAM
Gm02	43618132	T	A	W	16	8,8	W	20	11,9	T	8	8,0	A	9	0,9	UPSTREAM
Gm02	43618138	A	G	R	15	8,7	R	19	11,8	A	9	9,0	G	8	0,8	UPSTREAM
Gm02	43618224	G	A	R	13	6,7	R	23	16,7	G	11	11,0	A	3	0,3	UPSTREAM
Gm02	43618247	T	A	W	13	8,5	W	22	13,9	T	8	8,0	A	6	0,6	UPSTREAM
Gm02	43618269	G	A	R	12	7,5	R	23	12,11	G	8	8,0	A	8	0,8	UPSTREAM
Gm02	43618300	A	G	R	14	5,9	R	29	14,15	A	10	10,0	G	9	0,9	UPSTREAM
Gm02	43618397	A	G	R	14	6,8	R	22	8,14	A	9	9,0	G	9	0,9	UPSTREAM
Gm02	43618432	G	A	R	13	5,8	R	20	6,14	G	10	10,0	A	8	0,8	UPSTREAM
Gm02	43618480	T	C	Y	11	7,4	Y	18	7,11	T	9	9,0	C	6	0,6	UPSTREAM
Gm02	43618502	C	T	Y	11	7,4	Y	21	8,13	C	11	11,0	T	7	0,7	UPSTREAM
Gm02	43618618	T	C	Y	6	4,2	Y	23	8,15	T	13	13,0	C	9	0,9	UPSTREAM
Gm02	43618639	A	G	R	7	5,2	R	19	8,11	A	11	11,0	G	11	0,11	UPSTREAM
Gm02	43618647	G	A	R	7	5,2	R	19	7,12	G	12	12,0	A	11	0,11	UPSTREAM
Gm02	43618669	A	T	W	9	7,2	W	21	9,12	A	10	10,0	T	9	0,9	UPSTREAM
Gm02	43618677	A	G	R	11	9,2	R	19	7,12	A	8	8,0	G	9	0,9	UPSTREAM
Gm02	43618693	C	T	Y	11	9,2	Y	20	6,14	C	8	8,0	T	9	0,9	UPSTREAM
Gm02	43618707	T	C	Y	10	9,1	Y	23	8,15	T	9	9,0	C	9	0,9	UPSTREAM
Gm02	43618745	G	A	R	12	11,1	R	29	9,20	G	8	8,0	A	9	0,9	UPSTREAM
Gm02	43618784	T	C	Y	13	12,1	Y	28	10,18	T	6	6,0	C	5	0,5	UPSTREAM
Gm02	43618790	G	C	S	13	12,1	S	28	10,18	G	7	7,0	C	5	0,5	UPSTREAM
Gm02	43618823	G	A	R	13	11,2	R	24	7,17	G	6	6,0	A	7	0,7	UPSTREAM
Gm02	43618879	A	G	R	10	9,1	R	14	6,8	A	7	7,0	G	7	0,7	UPSTREAM
Gm02	43618893	C	T	Y	12	10,2	Y	13	7,6	C	7	7,0	T	8	0,8	UPSTREAM
Gm02	43618904	C	T	Y	11	9,2	Y	14	7,7	C	10	10,0	T	7	0,7	UPSTREAM
Gm02	43618916	T	G	K	11	9,2	K	14	7,7	T	11	11,0	G	8	0,8	UPSTREAM
Gm02	43618946	C	A	M	13	8,5	M	12	8,4	C	11	11,0	A	11	0,11	UPSTREAM
Gm02	43618952	A	G	R	13	7,6	R	11	7,4	A	12	12,0	G	12	0,12	UPSTREAM
Gm02	43618958	T	C	Y	13	7,6	Y	11	7,4	T	11	11,0	C	11	0,11	UPSTREAM
Gm02	43618983	G	A	R	13	6,7	R	10	7,3	G	11	11,0	A	10	0,10	UPSTREAM
Gm02	43619001	C	T	Y	18	10,8	Y	10	7,3	C	13	13,0	T	11	0,11	UPSTREAM
Gm02	43619035	T	C	Y	22	12,10	Y	9	6,3	T	14	14,0	C	11	0,11	UPSTREAM
Gm02	43619072	A	G	R	22	13,9	R	12	9,3	A	12	12,0	G	15	0,15	UPSTREAM
Gm02	43619121	T	G	K	26	17,9	K	13	8,5	T	12	12,0	G	13	0,13	UPSTREAM
Gm02	43619131	G	A	R	25	16,9	R	12	7,5	G	12	12,0	A	14	0,14	UPSTREAM
Gm02	43619152	A	T	W	24	16,8	W	16	11,5	A	9	9,0	T	13	0,13	UPSTREAM
Gm02	43619173	A	G	R	23	16,7	R	18	13,5	A	10	10,0	G	14	0,14	UPSTREAM
Gm02	43619226	G	T	K	18	12,6	K	18	12,6	G	7	7,0	T	10	0,10	UPSTREAM
Gm02	43619232	C	A	M	18	13,5	M	18	12,6	C	7	7,0	A	12	0,12	UPSTREAM
Gm02	43619261	T	G	K	13	11,2	K	17	13,4	T	10	10,0	G	9	0,9	UPSTREAM
Gm02	43619286	G	A	R	12	10,2	R	16	11,5	G	8	8,0	A	8	0,8	UPSTREAM
Gm02	43619332	T	C	Y	15	10,5	Y	15	8,7	T	10	10,0	C	10	0,10	UPSTREAM
Gm02	43619342	C	T	Y	14	9,5	Y	14	7,7	C	10	10,0	T	14	0,14	UPSTREAM
Gm02	43619351	A	G	R	14	9,5	R	14	7,7	A	11	11,0	G	14	0,14	UPSTREAM
Gm02	43619377	T	C	Y	12	7,5	Y	10	5,5	T	15	15,0	C	13	0,13	UPSTREAM
Gm02	43619391	A	C	M	11	6,5	M	10	5,5	A	16	16,0	C	12	0,12	UPSTREAM
Gm02	43619434	A	G	R	13	8,5	R	8	4,4	A	16	16,0	G	14	0,14	UPSTREAM
Gm02	43619472	G	A	R	12	7,5	R	9	5,4	G	13	13,0	A	14	0,14	UPSTREAM
Gm02	43619518	A	G	R	14	9,5	R	12	8,4	A	12	12,0	G	7	0,7	UPSTREAM
Gm02	43619544	A	C	M	18	12,6	M	18	11,7	A	15	15,0	C	10	0,10	UPSTREAM
Gm02	43619564	A	G	R	19	12,7	R	18	11,7	A	14	14,0	G	8	0,8	UPSTREAM
Gm02	43619580	A	G	R	19	14,5	R	19	12,7	A	11	11,0	G	11	0,11	UPSTREAM
Gm02	43619606	T	A	W	18	14,4	W	18	12,6	T	14	14,0	A	11	0,11	UPSTREAM
Gm02	43619670	T	C	Y	24	16,8	Y	21	13,8	T	10	10,0	C	13	0,13	UPSTREAM
Gm02	43619680	A	G	R	24	16,8	R	25	17,8	A	8	8,0	G	12	0,12	UPSTREAM
Gm02	43619690	C	T	Y	21	13,8	Y	20	15,5	C	8	8,0	T	11	0,11	UPSTREAM
Gm02	43619701	T	C	Y	20	12,8	Y	20	15,5	T	7	7,0	C	11	0,11	UPSTREAM
Gm02	43619758	C	A	M	18	10,8	M	25	15,10	C	8	8,0	A	10	0,10	UPSTREAM
Gm02	43619768	C	T	Y	17	12,5	Y	24	14,10	C	7	7,0	T	11	0,11	UPSTREAM
Gm02	43619794	C	T	Y	12	9,3	Y	21	12,9	C	6	6,0	T	13	0,13	UPSTREAM
Gm02	43619833	T	G	K	15	11,4	K	19	10,9	T	8	8,0	G	9	0,9	UPSTREAM
Gm02	43619850	C	T	Y	16	11,5	Y	21	10,11	C	8	8,0	T	12	0,12	UPSTREAM
Gm02	43619915	A	G	R	11	6,5	R	15	5,10	A	8	8,0	G	12	0,12	UPSTREAM
Gm02	43619933	G	A	R	10	4,6	R	17	7,10	G	8	8,0	A	12	0,12	UPSTREAM
Gm02	43619973	T	C	Y	9	1,8	Y	18	5,13	T	8	8,0	C	15	0,15	UPSTREAM
Gm02	43620044	A	G	R	12	3,9	R	16	3,13	A	9	9,0	G	16	0,16	UPSTREAM
Gm02	43620056	A	G	R	11	3,8	R	18	4,14	A	9	9,0	G	17	0,17	UPSTREAM
Gm02	43620117	A	G	R	9	5,4	R	16	5,11	A	9	9,0	G	20	0,20	UPSTREAM
Gm02	43620165	T	C	Y	9	5,4	Y	23	9,14	T	10	10,0	C	15	0,15	UPSTREAM
Gm02	43620174	C	T	Y	9	5,4	Y	28	13,15	C	8	8,0	T	16	0,16	UPSTREAM
Gm02	43620274	A	G	R	12	7,5	R	35	20,15	A	9	9,0	G	9	0,9	UPSTREAM
Gm02	43620309	C	A	M	14	8,6	M	30	21,9	C	8	8,0	A	12	0,12	UPSTREAM
Gm02	43620321	G	A	R	15	8,7	R	27	18,9	G	8	8,0	A	13	0,13	UPSTREAM
Gm02	43620333	T	C	Y	17	8,9	Y	24	17,7	T	8	8,0	C	12	0,12	UPSTREAM
Gm02	43620424	C	T	Y	18	7,11	Y	27	16,11	C	11	11,0	T	15	0,15	UPSTREAM
Gm02	43620459	T	C	Y	13	4,9	Y	31	17,14	T	15	15,0	C	14	0,14	UPSTREAM
Gm02	43620476	T	C	Y	12	4,8	Y	31	17,14	T	15	15,0	C	16	0,16	UPSTREAM
Gm02	43620491	G	A	R	12	4,8	R	29	16,13	G	14	14,0	A	14	0,14	UPSTREAM
Gm02	43620518	T	A	W	14	3,11	W	31	18,13	T	14	14,0	A	13	0,13	UPSTREAM
Gm02	43620568	T	C	Y	10	2,8	Y	34	24,10	T	13	13,0	C	13	0,13	UPSTREAM
Gm02	43620592	T	C	Y	12	2,10	Y	30	21,9	T	11	11,0	C	11	0,11	UPSTREAM
Gm02	43620614	G	T	K	12	2,10	K	28	20,8	G	8	8,0	T	11	0,11	UPSTREAM
Gm02	43620634	T	C	Y	12	4,8	Y	31	24,7	T	8	8,0	C	12	0,12	UPSTREAM
Gm02	43620651	A	G	R	12	4,8	R	32	25,7	A	10	10,0	G	11	0,11	UPSTREAM
Gm02	43620778	C	T	Y	9	5,4	Y	25	17,8	C	11	11,0	T	14	0,14	UPSTREAM
Gm02	43620868	C	T	Y	13	7,6	C	16	16,0	C	11	11,0	T	15	0,15	UPSTREAM
Gm02	43620930	A	C	M	17	10,7	A	20	20,0	A	9	9,0	C	15	0,15	UPSTREAM
Gm02	43620960	G	A	R	17	9,8	R	24	20,4	G	12	12,0	A	14	0,14	UPSTREAM
Gm02	43621041	G	T	K	16	8,8	K	24	20,4	G	8	8,0	T	12	0,12	UPSTREAM
Gm02	43621057	C	T	Y	18	10,8	Y	20	17,3	C	9	9,0	T	11	0,11	UPSTREAM
Gm02	43621079	G	T	K	15	8,7	K	13	11,2	G	8	8,0	T	8	0,8	UPSTREAM
Gm02	43621118	C	T	Y	12	8,4	Y	12	9,3	C	7	7,0	T	8	0,8	UPSTREAM
Gm02	43621131	C	T	Y	11	7,4	Y	12	9,3	C	8	8,0	T	11	0,11	UPSTREAM
Gm02	43621177	T	C	Y	10	7,3	Y	11	8,3	T	13	13,0	C	14	0,14	UPSTREAM
Gm02	43621187	T	G	K	8	6,2	K	10	7,3	T	12	12,0	G	15	0,15	UPSTREAM
Gm02	43621261	T	C	Y	4	1,3	Y	11	8,3	T	13	13,0	C	18	0,18	UPSTREAM
Gm02	43621284	T	C	Y	8	2,6	Y	12	9,3	T	14	14,0	C	15	0,15	UPSTREAM
Gm02	43621309	G	A	R	9	3,6	R	12	8,4	G	12	12,0	A	15	0,15	UPSTREAM
Gm02	43621335	T	G	K	8	2,6	K	12	9,3	T	15	15,0	G	10	0,10	UPSTREAM
Gm02	43621375	A	G	R	10	2,8	R	12	8,4	A	14	14,0	G	8	0,8	UPSTREAM
Gm02	43621383	C	A	M	9	2,7	M	13	9,4	C	16	16,0	A	8	0,8	UPSTREAM
Gm02	43621405	G	A	R	11	3,8	R	13	8,5	G	11	11,0	A	9	0,9	UPSTREAM
Gm02	43621444	T	A	W	6	1,5	W	11	6,5	T	9	9,0	A	11	0,11	UPSTREAM
Gm02	43621480	G	A	R	8	2,6	R	8	5,3	G	7	7,0	A	15	0,15	UPSTREAM
Gm02	43621487	C	T	Y	8	2,6	Y	8	5,3	C	5	5,0	T	15	0,15	UPSTREAM
Gm02	43621502	C	T	Y	10	3,7	Y	8	6,2	C	7	7,0	T	14	0,14	UPSTREAM
Gm02	43621533	A	G	R	9	3,6	R	8	5,3	A	3	3,0	G	14	0,14	UPSTREAM
Gm02	43621567	T	C	Y	13	6,7	Y	6	4,2	T	3	3,0	C	15	0,15	UPSTREAM
Gm02	43621573	G	A	R	13	6,7	R	7	4,3	G	3	3,0	A	15	0,15	UPSTREAM
Gm02	43621581	G	A	R	13	6,7	R	8	4,4	G	4	4,0	A	15	0,15	UPSTREAM
Gm02	43621589	C	T	Y	13	6,7	Y	7	3,4	C	4	4,0	T	15	0,15	UPSTREAM
Gm02	43621609	A	G	R	11	5,6	R	5	1,4	A	3	3,0	G	13	0,13	UPSTREAM
Gm02	43621691	C	T	Y	10	5,5	Y	10	4,6	C	3	3,0	T	10	0,10	UPSTREAM
Gm02	43621787	T	C	Y	10	6,4	Y	9	6,3	T	4	4,0	C	9	0,9	UPSTREAM
Gm02	43621828	T	C	Y	11	7,4	T	6	6,0	T	3	3,0	C	12	0,12	UPSTREAM
Gm02	43621837	T	C	Y	11	7,4	T	8	8,0	T	4	4,0	C	11	0,11	UPSTREAM
Gm02	43621863	C	T	Y	13	9,4	Y	10	7,3	C	3	3,0	T	10	0,10	UPSTREAM
Gm02	43621876	A	G	R	14	10,4	R	9	6,3	A	3	3,0	G	6	0,6	UPSTREAM
Gm02	43621892	A	G	R	15	10,5	R	11	8,3	A	5	5,0	G	7	0,7	UPSTREAM
Gm02	43621915	A	G	R	14	9,5	R	15	11,4	A	6	6,0	G	7	0,7	UPSTREAM
Gm02	43622026	A	G	R	19	8,11	R	14	8,6	A	8	8,0	G	7	0,7	UPSTREAM
Gm02	43622032	A	G	R	19	8,11	R	15	7,8	A	8	8,0	G	7	0,7	UPSTREAM
Gm02	43622098	C	T	Y	20	5,15	Y	14	5,9	C	6	6,0	T	8	0,8	UPSTREAM
Gm02	43622197	C	T	Y	16	3,13	Y	13	9,4	C	5	5,0	T	7	0,7	UPSTREAM
Gm02	43622235	A	G	R	12	3,9	R	9	6,3	A	7	7,0	G	7	0,7	UPSTREAM
Gm02	43622265	G	A	R	14	3,11	R	14	8,6	G	7	7,0	A	4	0,4	UPSTREAM
Gm02	43622317	T	C	Y	14	3,11	Y	16	9,7	T	9	9,0	C	6	0,6	UPSTREAM
Gm02	43622334	C	T	Y	11	3,8	Y	16	8,8	C	9	9,0	T	6	0,6	UPSTREAM
Gm02	43622369	A	C	M	9	2,7	M	23	12,11	A	12	12,0	C	9	0,9	UPSTREAM
Gm02	43622398	C	T	Y	8	2,6	Y	21	11,10	C	11	11,0	T	9	0,9	UPSTREAM
Gm02	43622435	T	C	Y	6	2,4	Y	19	10,9	T	6	6,0	C	11	0,11	UPSTREAM
Gm02	43622480	C	T	Y	9	1,8	Y	21	10,11	C	7	7,0	T	11	0,11	UPSTREAM
Gm02	43622494	T	A	W	8	1,7	W	18	8,10	T	7	7,0	A	11	0,11	UPSTREAM
Gm02	43622535	G	A	R	10	3,7	R	15	6,9	G	5	5,0	A	12	0,12	UPSTREAM
Gm02	43622542	A	G	R	12	5,7	R	15	6,9	A	5	5,0	G	12	0,12	UPSTREAM
Gm02	43622548	T	G	K	12	5,7	K	15	6,9	T	5	5,0	G	11	0,11	UPSTREAM
Gm02	43622559	A	G	R	12	5,7	R	14	5,9	A	6	6,0	G	11	0,11	UPSTREAM
Gm02	43622569	T	C	Y	13	5,8	Y	14	6,8	T	7	7,0	C	10	0,10	UPSTREAM
Gm02	43622579	A	G	R	14	6,8	R	13	5,8	A	6	6,0	G	10	0,10	UPSTREAM
Gm02	43622588	G	T	K	12	6,6	K	15	7,8	G	6	6,0	T	11	0,11	UPSTREAM
Gm02	43622596	G	A	R	12	6,6	R	15	7,8	G	6	6,0	A	11	0,11	UPSTREAM
Gm02	43622624	T	C	Y	8	5,3	Y	11	6,5	T	5	5,0	C	11	0,11	UPSTREAM
Gm02	43622655	T	C	Y	7	5,2	Y	11	7,4	T	6	6,0	C	9	0,9	UPSTREAM
Gm02	43622768	A	G	R	10	7,3	R	20	9,11	A	6	6,0	G	13	0,13	UPSTREAM
Gm02	43622839	A	G	R	16	9,7	R	14	6,8	A	5	5,0	G	12	0,12	UPSTREAM
Gm02	43622871	C	T	Y	14	7,7	Y	10	3,7	C	6	6,0	T	10	0,10	UPSTREAM
Gm02	43622880	C	G	S	14	7,7	S	12	5,7	C	6	6,0	G	10	0,10	UPSTREAM
Gm02	43622888	A	G	R	13	6,7	R	12	5,7	A	6	6,0	G	10	0,10	UPSTREAM
Gm02	43622903	T	A	W	11	4,7	W	11	5,6	T	4	4,0	A	10	0,10	UPSTREAM
Gm02	43622931	A	G	R	9	3,6	R	8	4,4	A	6	6,0	G	8	0,8	UPSTREAM
Gm02	43622940	G	C	S	9	4,5	S	9	5,4	G	5	5,0	C	8	0,8	UPSTREAM
Gm02	43622964	C	T	Y	8	4,4	Y	10	4,6	C	5	5,0	T	8	0,8	UPSTREAM
Gm02	43622970	G	A	R	9	5,4	R	10	4,6	G	5	5,0	A	7	0,7	UPSTREAM
Gm02	43622996	A	G	R	10	5,5	R	11	3,8	A	3	3,0	G	7	0,7	UPSTREAM
Gm02	43623023	G	A	R	9	5,4	R	9	2,7	G	3	3,0	A	6	0,6	UPSTREAM
Gm02	43623062	G	A	R	11	5,6	R	8	1,7	G	3	3,0	A	7	0,7	UPSTREAM
Gm02	43623068	C	T	Y	11	5,6	Y	9	1,8	C	2	2,0	T	8	0,8	UPSTREAM
Gm02	43623084	C	T	Y	9	3,6	Y	9	0,9	C	2	2,0	T	6	0,6	UPSTREAM
Gm02	43623127	G	T	K	10	3,7	K	10	1,9	G	2	2,0	T	4	0,4	UPSTREAM
Gm02	43623241	A	G	R	19	7,12	R	15	7,8	A	4	4,0	G	6	0,6	UPSTREAM
Gm02	43623257	G	A	R	20	7,13	R	20	10,10	G	5	5,0	A	8	0,8	UPSTREAM
Gm02	43623340	G	C	S	23	8,15	S	16	11,5	G	8	8,0	C	8	0,8	UPSTREAM
Gm02	43623421	G	A	R	25	10,15	R	18	10,8	G	9	9,0	A	15	0,15	UPSTREAM
Gm02	43623436	G	A	R	24	10,14	R	18	10,8	G	9	9,0	A	14	0,14	UPSTREAM
Gm02	43623493	T	A	W	25	9,16	W	12	4,8	T	5	5,0	A	18	0,18	UPSTREAM
Gm02	43623508	A	T	W	24	11,13	W	13	4,9	A	7	7,0	T	21	0,21	UPSTREAM
Gm02	43624228	G	T	K	11	4,7	K	10	6,4	G	1	1,0	T	6	0,6	UPSTREAM
Gm02	43624235	G	T	K	10	4,6	K	11	6,5	G	1	1,0	T	5	0,5	UPSTREAM
Gm02	43624258	A	G	R	8	3,5	R	13	8,5	A	3	3,0	G	6	0,6	UPSTREAM
Gm02	43624270	A	C	M	7	3,4	M	15	9,6	A	3	3,0	C	7	0,7	UPSTREAM
Gm02	43624407	C	A	M	7	4,3	M	11	5,6	C	5	5,0	A	8	0,8	UPSTREAM
Gm02	43624425	A	G	R	8	4,4	R	9	4,5	A	5	5,0	G	8	0,8	UPSTREAM
Gm02	43624627	A	G	R	11	9,2	R	15	9,6	A	11	11,0	G	12	0,12	UPSTREAM
Gm02	43624640	G	A	R	10	8,2	R	17	9,8	G	11	11,0	A	12	0,12	UPSTREAM
Gm02	43624705	T	C	Y	11	10,1	Y	22	9,13	T	14	14,0	C	11	0,11	UPSTREAM
Gm02	43624743	A	G	R	10	6,4	R	22	9,13	A	12	12,0	G	9	0,9	UPSTREAM
Gm02	43624820	G	C	S	19	8,11	S	18	7,11	G	12	12,0	C	4	0,4	UPSTREAM
Gm02	43624828	G	A	R	16	6,10	R	18	8,10	G	11	11,0	A	2	0,2	UPSTREAM
Gm02	43624847	A	T	W	15	6,9	W	17	8,9	A	10	10,0	T	3	0,3	UPSTREAM
Gm02	43624860	G	A	R	16	7,9	R	16	8,8	G	8	8,0	A	2	0,2	UPSTREAM
Gm02	43624882	A	G	R	16	7,9	R	14	7,7	A	7	7,0	G	4	0,4	UPSTREAM
Gm02	43625021	C	G	S	16	3,13	S	14	6,8	C	7	7,0	G	11	0,11	UPSTREAM
Gm02	43625290	C	T	Y	13	6,7	Y	19	6,13	C	10	10,0	T	22	0,22	UPSTREAM
Gm02	43625584	C	G	S	17	8,9	S	16	6,10	C	5	5,0	G	15	0,15	UPSTREAM
Gm02	43625619	C	T	Y	16	8,8	Y	14	6,8	C	8	8,0	T	16	0,16	UPSTREAM
Gm02	43625630	C	T	Y	15	7,8	Y	12	3,9	C	7	7,0	T	13	0,13	UPSTREAM
Gm02	43625647	T	C	Y	16	7,9	Y	14	3,11	T	9	9,0	C	16	0,16	UPSTREAM
Gm02	43625671	G	C	S	14	7,7	S	17	4,13	G	8	8,0	C	20	0,20	UPSTREAM
Gm02	43625711	C	T	Y	15	6,9	Y	14	3,11	C	9	9,0	T	21	0,21	UPSTREAM
Gm02	43625733	G	A	R	15	7,8	R	14	3,11	G	9	9,0	A	20	0,20	UPSTREAM
Gm02	43625870	C	A	M	10	4,6	M	12	5,7	C	10	10,0	A	14	0,14	UPSTREAM
Gm02	43625898	C	A	M	7	2,5	M	11	3,8	C	5	5,0	A	10	0,10	UPSTREAM
Gm02	43626776	A	G	R	19	4,15	R	16	10,6	A	10	10,0	G	13	0,13	DOWNSTREAM
Gm02	43626794	C	T	Y	19	5,14	Y	15	10,5	C	11	11,0	T	13	0,13	DOWNSTREAM
Gm02	43626997	C	T	Y	9	4,5	Y	20	8,12	C	12	12,0	T	15	0,15	INTRAGENIC
Gm02	43627127	A	C	M	9	4,5	M	21	8,13	A	12	12,0	C	13	0,13	INTRAGENIC
Gm02	43627691	T	A	W	15	3,12	W	16	6,10	T	2	2,0	A	17	0,17	INTRON
Gm02	43628048	C	T	Y	13	7,6	Y	17	10,7	C	9	9,0	T	13	0,13	INTRON
Gm02	43628133	C	T	Y	10	5,5	Y	23	13,10	C	9	9,0	T	15	0,15	INTRON
Gm02	43628194	C	G	S	16	6,10	S	28	20,8	C	7	7,0	G	11	0,11	INTRON
Gm02	43629005	C	T	Y	15	7,8	Y	23	8,15	T	9	0,9	C	15	15,0	INTRON
Gm02	43631147	G	A	R	8	5,3	G	10	7,0	A	2	0,2	G	8	8,0	INTRON
Gm02	43632659	G	A	R	8	4,4	R	14	9,5	A	3	0,3	G	6	6,0	INTRON
Gm02	43635375	G	A	R	11	7,4	R	30	14,16	A	4	0,4	G	18	18,0	DOWNSTREAM
Gm02	43637222	T	C	Y	11	6,5	Y	15	6,9	C	11	0,11	T	7	7,0	UPSTREAM
Gm02	43645959	G	A	R	12	6,6	R	26	11,15	A	6	0,6	G	14	14,0	INTRON
Gm02	43656164	T	A	T	14	14,0	W	20	9,11	A	11	0,11	T	14	14,0	UPSTREAM
Gm02	43656207	A	C	M	14	12,2	M	18	6,12	C	7	0,7	A	16	16,0	UPSTREAM
Gm02	43656217	C	A	M	15	13,2	M	17	6,11	A	7	0,7	C	16	16,0	UPSTREAM
Gm02	43656499	A	T	W	11	8,3	W	9	5,4	T	4	0,4	A	11	11,0	UPSTREAM
Gm02	43656823	G	T	K	19	9,10	K	20	14,6	T	8	0,8	G	13	13,0	UPSTREAM
Gm02	43657202	A	C	M	19	12,7	M	22	8,14	C	3	0,3	A	11	11,0	NON_SYNONYMOUS_CODING	aaA/aaC	Glyma.02G230800.Wm82.a4.v1
Gm02	43658343	A	C	M	15	6,9	M	25	8,17	C	5	0,5	A	7	7,0	DOWNSTREAM
Gm02	43658827	G	T	K	17	10,7	K	33	19,14	T	15	0,15	G	15	15,0	DOWNSTREAM
[truncated: 116,018 more rows]

## Sheet: Table S4
Table S4. High-Quality InDel after Filtering
Chr	Pos	Ref	Alt	Mutant-pool	Depth	AlleDp	WT-pool	Depth	AlleDp	XL1	Depth	AlleDp	inn1	Depth	AlleDp	Effect	Codon_change	Gene_id
Gm01	372617	CA	C	CA	4	4,0	C,CA	4	1,3	C	2	0,2	CA	1	1,0	UPSTREAM
Gm01	1849377	C	CT	CT	6	1,3	C,CT	7	1,6	C	3	3,0	CT	5	0,5	UPSTREAM
Gm01	2165138	GCTATTTGAAACAAATTTGAGCACTATCTAACTAGTAACA	G	GCTATTTGAAACAAATTTGAGCACTATCTAACTAGTAACA	6	6,0	G,GCTATTTGAAACAAATTTGAGCACTATCTAACTAGTAACA	12	10,2	G	1	0,1	GCTATTTGAAACAAATTTGAGCACTATCTAACTAGTAACA	6	6,0	UPSTREAM
Gm01	3312301	TA	T	T,TA	23	12,11	T,TA	20	8,12	T	11	0,11	TA	15	15,0	INTERGENIC
Gm01	3505328	C	CT	C,CT	4	1,3	C,CT	9	4,5	CT	3	0,3	C	4	4,0	INTRON
Gm01	4520565	G	GT	G,GT	6	1,5	G,GT	6	1,5	G	3	1,0	GT	4	1,3	DOWNSTREAM
Gm01	7336404	T	TTA	T,TTA	11	2,9	T,TTA	6	1,5	T	4	4,0	TTA	4	0,4	INTERGENIC
Gm01	7823857	GTT	G	G,GTT	11	3,8	G,GTT	12	8,4	GTT	7	7,0	G	7	0,7	INTERGENIC
Gm01	9246561	GAT	G	G,GAT	12	9,3	GAT	11	11,0	G	3	0,3	GAT	6	6,0	DOWNSTREAM
Gm01	15595160	TG	T	T,TG	8	5,3	T,TG	9	7,2	T	1	0,1	TG	11	11,0	INTERGENIC
Gm01	17344282	A	AC	AC	7	1,6	A,AC	5	2,3	A	9	9,0	AC	2	0,2	DOWNSTREAM
Gm01	19125167	GC	G	G,GC	12	6,6	G,GC	14	6,8	G	2	0,2	GC	9	9,0	INTRON
Gm01	23763832	AT	A	A,AT	15	8,7	A,AT	19	7,12	AT	11	11,0	A	18	0,18	INTRON
Gm01	25387501	T	TC	TC	9	0,7	T,TC	11	2,7	T	3	3,0	TC	7	0,7	INTERGENIC
Gm01	25477821	A	ACG	A,ACG	9	7,2	A,ACG	16	9,7	ACG	2	0,2	A	9	9,0	INTERGENIC
Gm01	30502664	AAAAACC	A	A,AAAAACC	20	12,8	A,AAAAACC	12	4,8	AAAAACC	8	8,0	A	6	0,6	UPSTREAM
Gm01	31045739	GT	G	G	4	0,4	G,GT	6	2,4	GT	1	1,0	G	6	0,6	INTERGENIC
Gm01	35342057	C	CA	CA	4	0,4	C,CA	9	2,7	C	2	2,0	CA	2	0,2	INTERGENIC
Gm01	36609623	TA	T	T,TA	5	1,4	T,TA	7	2,5	TA	1	1,0	T	8	0,8	INTERGENIC
Gm01	38274465	A	AT	AT	6	0,6	A,AT	9	1,8	A	1	1,0	AT	2	0,2	INTRON
Gm01	39135886	AATAT	A	A,AATAT	4	1,3	A	8	0,5	AATAT	3	3,0	A	4	0,4	UPSTREAM
Gm01	40111963	A	ACTATCGAATTAATTATCTTCAT	A,ACTATCGAATTAATTATCTTCAT	177	12165	A,ACTATCGAATTAATTATCTTCAT	190	16174	A	164	164,0	ACTATCGAATTAATTATCTTCAT	161	8153	FRAME_SHIFT	ctt/cATGAAGATAATTAATTCGATAGtt	Glyma.01G114300.Wm82.a4.v1
Gm01	41085382	T	TC	T,TC	14	4,7	TC	7	0,7	T	5	5,0	TC	5	0,5	INTERGENIC
Gm01	43200946	G	GT	G	11	11,0	G,GT	7	6,1	GT	3	0,3	G	9	9,0	INTERGENIC
Gm01	50318697	ACTGT	A	A,ACTGT	12	3,9	A,ACTGT	20	9,11	ACTGT	5	5,0	A	12	0,12	INTRON
Gm01	51781578	A	AT	A,AT	6	3,3	A	10	7,0	AT	2	0,2	A	3	1,0	UPSTREAM
Gm01	52056551	C	CTT	CTT	5	0,5	C,CTT	8	1,7	C	1	1,0	CTT	3	0,3	UPSTREAM
Gm01	53079349	C	CT	C	5	5,0	C,CT	6	4,2	CT	2	0,2	C	6	6,0	UPSTREAM
Gm01	53380953	A	ATCTGAATAAAAACTTCGTACCCCATTGTCCAGAGGCTCTTCGCTATGCGAAGGTATGGGGGAGGGATGTTGTACGCAGCCTTACCCTTGCATATGCAAAGAGGCTGTT	ATCTGAATAAAAACTTCGTACCCCATTGTCCAGAGGCTCTTCGCTATGCGAAGGTATGGGGGAGGGATGTTGTACGCAGCCTTACCCTTGCATATGCAAAGAGGCTGTT	5	0,5	A	12	12,0	A	6	6,0	ATCTGAATAAAAACTTCGTACCCCATTGTCCAGAGGCTCTTCGCTATGCGAAGGTATGGGGGAGGGATGTTGTACGCAGCCTTACCCTTGCATATGCAAAGAGGCTGTT	2	0,2	INTRON
Gm01	53870735	TA	T	T,TA	10	3,7	T,TA	18	10,8	TA	3	3,0	T	10	0,10	DOWNSTREAM
Gm01	53883540	A	ATGATTAT	A,ATGATTAT	16	8,8	A,ATGATTAT	13	4,9	ATGATTAT	8	0,8	A	12	12,0	INTERGENIC
Gm01	53884128	TA	T	T,TA	14	9,5	T,TA	26	14,12	T	8	0,8	TA	8	8,0	INTERGENIC
Gm01	53886866	AAT	A	A,AAT	12	4,8	A,AAT	17	8,9	AAT	9	9,0	A	10	0,10	UPSTREAM
Gm01	53892274	A	ACCACTTCTTCCTCCACTCCCAG	A,ACCACTTCTTCCTCCACTCCCAG	22	13,9	A,ACCACTTCTTCCTCCACTCCCAG	15	7,8	A	4	4,0	ACCACTTCTTCCTCCACTCCCAG	10	0,10	INTRON
Gm01	53892786	C	CT	C,CT	9	4,5	C,CT	11	6,5	C	6	6,0	CT	12	0,12	INTRON
Gm01	53892806	AG	A	A,AG	9	3,6	A,AG	14	8,6	AG	5	5,0	A	13	0,13	INTRON
Gm01	53892898	TTTCGG	T	T,TTTCGG	16	6,10	T,TTTCGG	17	9,8	TTTCGG	6	6,0	T	10	0,10	INTRON
Gm01	53902952	TA	T	T,TA	15	9,6	T,TA	22	13,9	T	12	0,12	TA	18	18,0	UPSTREAM
Gm01	53903368	C	CAATCATGTAATGCCATA	C,CAATCATGTAATGCCATA	24	6,18	C,CAATCATGTAATGCCATA	17	12,5	CAATCATGTAATGCCATA	9	0,9	C	19	19,0	UPSTREAM
Gm01	53903596	G	GA	G,GA	14	4,8	G,GA	21	16,5	GA	14	0,12	G	22	22,0	UPSTREAM
Gm01	53903801	TA	T	T,TA	11	5,6	T,TA	16	12,4	T	5	0,5	TA	16	16,0	UPSTREAM
Gm01	53904629	G	GGACAAATT	G,GGACAAATT	10	6,4	G,GGACAAATT	19	11,8	GGACAAATT	9	0,9	G	14	14,0	UPSTREAM
Gm01	53912215	T	TTC	T,TTC	10	3,7	T,TTC	16	5,11	T	5	5,0	TTC	5	0,5	DOWNSTREAM
Gm01	53933188	A	AT	A,AT	16	11,5	A,AT	18	12,6	AT	6	0,6	A	13	13,0	UPSTREAM
Gm01	53933750	TC	T	T,TC	19	11,8	T,TC	26	13,13	TC	9	9,0	T	15	0,15	UPSTREAM
Gm01	53933864	G	GA	G,GA	22	9,13	G,GA	28	12,16	GA	11	0,11	G	17	17,0	UPSTREAM
Gm01	53933878	ATGAAGG	A	A,ATGAAGG	20	8,12	A,ATGAAGG	25	12,13	A	12	0,12	ATGAAGG	18	18,0	UPSTREAM
Gm01	53933993	ATT	A	A,ATT	15	8,7	A,ATT	16	4,12	ATT	6	6,0	A	10	0,10	UPSTREAM
Gm01	53934844	TTATA	T	T,TTATA	14	8,6	T,TTATA	17	6,11	T	7	0,7	TTATA	16	16,0	UPSTREAM
Gm01	53935085	A	AATTTTAATTTTATT	A	9	9,0	A,AATTTTAATTTTATT	18	11,7	AATTTTAATTTTATT	2	0,2	A	10	10,0	UPSTREAM
Gm01	53935734	AT	A	A,AT	15	7,8	A,AT	26	14,12	A	11	0,11	AT	18	18,0	UPSTREAM
Gm01	53936146	TA	T	T,TA	18	9,9	T,TA	10	1,9	TA	9	9,0	T	18	0,18	UPSTREAM
Gm01	53936263	C	CA	C,CA	17	10,7	C,CA	20	5,15	C	11	11,0	CA	12	0,12	UPSTREAM
Gm01	53936298	T	TA	T,TA	17	9,8	T,TA	19	6,13	T	12	12,0	TA	10	0,10	UPSTREAM
Gm01	53937874	AAAATTTCTCAAAATTTT	A	A,AAAATTTCTCAAAATTTT	19	7,12	A,AAAATTTCTCAAAATTTT	20	11,9	A	12	0,12	AAAATTTCTCAAAATTTT	12	12,0	UPSTREAM
Gm01	53938119	T	TA	T,TA	8	6,2	T,TA	12	5,7	T	5	5,0	TA	11	0,11	UPSTREAM
Gm01	53938566	CT	C	C,CT	10	5,5	C,CT	18	8,10	C	14	0,14	CT	11	11,0	UPSTREAM
Gm01	53938801	C	CT	C,CT	16	5,11	C,CT	33	22,11	CT	19	0,19	C	16	16,0	UPSTREAM
Gm01	53939028	AT	A	A,AT	11	5,6	A,AT	21	16,5	A	7	0,7	AT	14	14,0	UPSTREAM
Gm01	53939439	A	ATCTCTGTC	A,ATCTCTGTC	13	6,7	A,ATCTCTGTC	18	11,7	ATCTCTGTC	7	0,7	A	8	8,0	INTRAGENIC
Gm01	53946267	C	CT	C,CT	13	10,3	C,CT	8	6,2	CT	4	0,4	C	12	12,0	DOWNSTREAM
Gm01	53949337	TTCTTGC	T	T,TTCTTGC	16	11,5	T,TTCTTGC	16	8,8	T	9	0,9	TTCTTGC	14	14,0	INTRON
Gm01	53950904	A	AAT	A,AAT	7	4,3	A,AAT	18	13,5	AAT	2	0,2	A	9	9,0	INTRON
Gm01	53951077	TA	T	T,TA	10	2,8	T,TA	11	9,2	T	3	0,3	TA	14	14,0	INTRON
Gm01	53951180	T	TTAATAATAATAATAA	T,TTAATAATAATAATAA	7	3,4	T,TTAATAATAATAATAA	15	12,3	TTAATAATAATAATAA	3	0,3	T	12	12,0	INTRON
Gm01	53951357	AAAACATTTCGATCCGTTTATTGAGATATGTTTTTTTTAGATGTTCTTTCAATAATAG	A	A,AAAACATTTCGATCCGTTTATTGAGATATGTTTTTTTTAGATGTTCTTTCAATAATAG	7	1,6	A,AAAACATTTCGATCCGTTTATTGAGATATGTTTTTTTTAGATGTTCTTTCAATAATAG	24	18,6	A	7	0,7	AAAACATTTCGATCCGTTTATTGAGATATGTTTTTTTTAGATGTTCTTTCAATAATAG	17	17,0	INTRON
Gm01	53951482	C	CCTAA	C,CCTAA	10	2,8	C,CCTAA	18	11,7	CCTAA	5	0,5	C	16	16,0	INTRON
Gm01	53951538	C	CT	C,CT	11	5,6	C,CT	20	13,7	CT	5	0,5	C	17	17,0	INTRON
Gm01	53952823	AT	A	A,AT	14	8,6	A,AT	29	17,12	A	15	0,15	AT	20	20,0	UPSTREAM
Gm01	53954614	T	TA	T,TA	18	8,10	T,TA	12	5,7	TA	6	0,6	T	11	11,0	FRAME_SHIFT	att/atAt	Glyma.01G193950.Wm82.a4.v1
Gm01	53955728	TA	T	T,TA	15	4,11	T,TA	11	8,3	T	8	0,8	TA	15	15,0	DOWNSTREAM
Gm01	53956014	GT	G	G,GT	21	12,9	G,GT	18	9,9	G	6	0,6	GT	17	17,0	DOWNSTREAM
Gm01	53956072	TATTAAAAATATATA	T	T,TATTAAAAATATATA	25	13,12	T,TATTAAAAATATATA	22	13,9	T	6	0,6	TATTAAAAATATATA	15	15,0	DOWNSTREAM
Gm01	53956263	AC	A	A,AC	22	10,12	A,AC	14	8,6	A	18	0,18	AC	10	10,0	UPSTREAM
Gm01	53956461	A	AAATAATAAAATTTCATTT	A,AAATAATAAAATTTCATTT	22	6,16	A,AAATAATAAAATTTCATTT	15	9,6	AAATAATAAAATTTCATTT	6	0,6	A	15	15,0	UPSTREAM
Gm01	53956596	ACT	A	A,ACT	18	5,13	A,ACT	23	17,6	A	10	0,10	ACT	15	15,0	UPSTREAM
Gm01	53956679	AT	A	A,AT	13	6,7	A,AT	20	13,7	A	10	0,10	AT	18	18,0	UPSTREAM
Gm01	53956960	CTG	C	C,CTG	8	2,6	C,CTG	19	9,10	C	9	0,9	CTG	16	16,0	INTRAGENIC
Gm01	53957676	GA	G	G,GA	11	1,10	G,GA	17	8,9	G	5	0,5	GA	13	13,0	INTRON
Gm01	53959730	TAATGAAGTTGCCTATGGCTTTCTTTTGTATCTTTGTAGTACCTCTGGTACTATTCTAATATATTATATGATATTTTTGGCCGTTCAAAAAAAATAAAA	T	TAATGAAGTTGCCTATGGCTTTCTTTTGTATCTTTGTAGTACCTCTGGTACTATTCTAATATATTATATGATATTTTTGGCCGTTCAAAAAAAATAAAA	15	14,1	T,TAATGAAGTTGCCTATGGCTTTCTTTTGTATCTTTGTAGTACCTCTGGTACTATTCTAATATATTATATGATATTTTTGGCCGTTCAAAAAAAATAAAA	19	13,6	T	4	0,4	TAATGAAGTTGCCTATGGCTTTCTTTTGTATCTTTGTAGTACCTCTGGTACTATTCTAATATATTATATGATATTTTTGGCCGTTCAAAAAAAATAAAA	7	7,0	INTRON
Gm01	53961467	A	AT	A,AT	22	9,13	A,AT	6	5,1	AT	13	0,13	A	16	16,0	DOWNSTREAM
Gm01	53961509	T	TC	T,TC	21	8,13	T,TC	7	4,3	TC	14	0,14	T	11	11,0	DOWNSTREAM
Gm01	53961922	CAG	C	C,CAG	18	11,7	C,CAG	16	9,7	C	7	0,7	CAG	8	8,0	DOWNSTREAM
Gm01	53962397	A	ATT	A,ATT	23	10,13	A,ATT	15	11,4	ATT	11	0,11	A	22	22,0	DOWNSTREAM
Gm01	53962630	TA	T	T,TA	19	7,12	T,TA	25	17,8	T	8	0,8	TA	16	16,0	DOWNSTREAM
Gm01	53967729	TAA	T	T,TAA	7	3,4	T,TAA	20	11,7	T	11	0,11	TAA	16	16,0	DOWNSTREAM
Gm01	53967831	TA	T	T,TA	7	5,2	T,TA	19	12,7	T	9	0,9	TA	13	13,0	DOWNSTREAM
Gm01	53968142	AATATAT	A	A,AATATAT	12	6,6	A,AATATAT	16	10,4	A	4	0,4	AATATAT	7	5,0	DOWNSTREAM
Gm01	53968657	ACT	A	A,ACT	15	3,12	A,ACT	9	6,3	A	7	0,7	ACT	13	13,0	DOWNSTREAM
Gm01	53981365	AT	A	A,AT	13	7,6	A,AT	12	4,8	A	6	0,6	AT	7	7,0	UPSTREAM
Gm01	53984116	G	GCAA	G,GCAA	8	4,4	G,GCAA	10	7,3	GCAA	6	0,6	G	5	5,0	INTRON
Gm01	54005229	ATG	A	A,ATG	10	6,4	A,ATG	23	20,3	A	6	0,6	ATG	17	17,0	UPSTREAM
Gm01	54006006	G	GGAAGTT	G,GGAAGTT	16	8,8	G,GGAAGTT	14	8,6	GGAAGTT	3	0,3	G	13	13,0	UPSTREAM
Gm01	54043717	G	GA	G,GA	17	2,15	G,GA	24	12,12	G	9	9,0	GA	12	0,12	UPSTREAM
Gm01	54062125	A	AT	A,AT	19	10,9	A,AT	19	11,8	AT	8	0,8	A	27	27,0	UPSTREAM
Gm01	54077541	CAAAATAAAACATG	C	C,CAAAATAAAACATG	15	8,7	C,CAAAATAAAACATG	13	6,7	C	13	0,13	CAAAATAAAACATG	13	13,0	INTRON
Gm01	54088722	AT	A	A,AT	18	8,10	A,AT	22	17,5	A	4	0,4	AT	6	6,0	UPSTREAM
Gm01	54095182	G	GT	G,GT	10	4,6	G,GT	10	6,4	G	7	7,0	GT	11	0,11	DOWNSTREAM
Gm01	54099293	A	AATT	A,AATT	15	7,8	A,AATT	11	8,3	AATT	7	0,7	A	9	9,0	UPSTREAM
Gm01	54128908	AT	A	A,AT	14	7,7	A,AT	17	10,7	AT	13	13,0	A	17	0,17	INTERGENIC
Gm01	54135558	ATT	A	A,ATT	19	9,10	A,ATT	16	7,9	A	8	0,8	ATT	14	14,0	INTERGENIC
Gm01	54148286	ATG	A	A,ATG	11	6,5	A,ATG	23	11,12	A	9	0,9	ATG	12	12,0	INTERGENIC
Gm01	54155415	TAAA	T	T,TAAA	9	7,2	T,TAAA	4	1,3	T	5	0,5	TAAA	4	4,0	INTERGENIC
Gm01	54155593	T	TC	T,TC	8	4,4	T,TC	21	14,7	TC	9	0,9	T	10	10,0	INTERGENIC
Gm01	54156951	A	ATTT	A,ATTT	16	12,4	A,ATTT	21	12,9	ATTT	11	0,11	A	19	19,0	INTERGENIC
Gm01	54157985	T	TGTTTTGTAAA	T,TGTTTTGTAAA	17	10,7	T,TGTTTTGTAAA	20	12,8	TGTTTTGTAAA	5	0,5	T	6	6,0	INTERGENIC
Gm01	54158451	G	GTTAGA	G,GTTAGA	17	12,5	G,GTTAGA	18	12,6	GTTAGA	10	0,10	G	14	14,0	INTERGENIC
Gm01	54158712	C	CATAATTAG	C,CATAATTAG	5	2,3	C,CATAATTAG	20	10,10	CATAATTAG	8	0,8	C	13	13,0	INTERGENIC
Gm01	54159164	CTATTAA	C	C,CTATTAA	5	3,2	C,CTATTAA	15	12,3	C	8	0,8	CTATTAA	10	10,0	INTERGENIC
Gm01	54159244	T	TCATCCACTGTC	T,TCATCCACTGTC	11	9,2	T,TCATCCACTGTC	17	13,4	TCATCCACTGTC	6	0,6	T	12	12,0	INTERGENIC
Gm01	54159597	C	CT	C,CT	16	9,7	C,CT	18	9,9	CT	7	0,7	C	10	10,0	INTERGENIC
Gm01	54160009	GTTCCAAC	G	G,GTTCCAAC	14	7,7	G,GTTCCAAC	20	14,6	G	5	0,5	GTTCCAAC	13	13,0	INTERGENIC
Gm01	54160286	G	GT	G,GT	14	7,7	G,GT	17	8,9	GT	5	0,5	G	18	18,0	INTERGENIC
Gm01	54161112	A	ATT	A	8	8,0	A,ATT	9	2,7	ATT	4	0,4	A	17	17,0	INTERGENIC
Gm01	54161274	A	AT	A,AT	16	12,4	A,AT	17	8,9	AT	9	0,9	A	24	24,0	INTERGENIC
Gm01	54162090	A	ATGGCCGGTAAAGGTAGCTTTCTATTCTAG	A,ATGGCCGGTAAAGGTAGCTTTCTATTCTAG	7	5,2	A	17	17,0	ATGGCCGGTAAAGGTAGCTTTCTATTCTAG	5	0,5	A	15	15,0	DOWNSTREAM
Gm01	54162559	AG	A	A,AG	10	5,5	A,AG	22	15,7	A	9	0,9	AG	10	10,0	DOWNSTREAM
Gm01	54162673	CAT	C	C,CAT	12	8,4	C,CAT	22	10,12	C	7	0,7	CAT	11	11,0	DOWNSTREAM
Gm01	54162695	CA	C	C,CA	12	7,5	C,CA	27	14,13	C	7	0,7	CA	8	8,0	DOWNSTREAM
Gm01	54163773	AT	A	A,AT	15	5,10	A,AT	11	9,2	A	8	0,8	AT	14	14,0	DOWNSTREAM
Gm01	54163903	GTTGCTTAGAT	G	G,GTTGCTTAGAT	10	3,7	G,GTTGCTTAGAT	13	8,5	G	7	0,7	GTTGCTTAGAT	8	8,0	DOWNSTREAM
Gm01	54164450	A	AT	A,AT	9	4,5	A,AT	25	12,13	AT	6	0,6	A	12	12,0	DOWNSTREAM
Gm01	54164742	AT	A	A,AT	5	3,2	A,AT	18	13,5	A	9	0,9	AT	9	9,0	DOWNSTREAM
Gm01	54168590	T	TA	T,TA	13	7,6	T,TA	23	11,12	TA	9	0,9	T	9	9,0	UPSTREAM
Gm01	54168927	CTTT	C	C,CTTT	8	2,6	C,CTTT	6	2,4	C	4	0,4	CTTT	11	11,0	UPSTREAM
Gm01	54169148	AT	A	A,AT	12	6,6	A,AT	14	9,5	A	16	0,16	AT	18	18,0	UPSTREAM
Gm01	54169666	C	CCTTTTAAATTAAT	C,CCTTTTAAATTAAT	11	7,4	C,CCTTTTAAATTAAT	13	11,2	CCTTTTAAATTAAT	3	0,3	C	8	8,0	UPSTREAM
Gm01	54170183	CT	C	C,CT	15	8,7	C,CT	32	20,12	C	6	0,6	CT	11	11,0	UPSTREAM
Gm01	54170655	C	CT	C,CT	15	6,9	C,CT	16	8,8	CT	2	0,2	C	9	9,0	UPSTREAM
Gm01	54171945	AG	A	A,AG	21	13,8	A,AG	25	14,11	A	14	0,14	AG	23	23,0	DOWNSTREAM
Gm01	54172786	CTCT	C	C,CTCT	15	7,8	C,CTCT	18	14,4	C	13	0,13	CTCT	11	11,0	DOWNSTREAM
Gm01	54173504	A	ATT	A,ATT	11	9,2	A,ATT	20	9,11	ATT	3	0,3	A	12	12,0	DOWNSTREAM
Gm01	54174053	A	AT	A,AT	7	5,2	A,AT	27	9,18	AT	15	0,15	A	12	12,0	DOWNSTREAM
Gm01	54174562	T	TTCAAATTATAAAAA	T,TTCAAATTATAAAAA	20	13,7	T,TTCAAATTATAAAAA	23	10,13	TTCAAATTATAAAAA	8	0,8	T	11	11,0	INTRAGENIC
Gm01	54175614	AGATACTG	A	A,AGATACTG	11	4,7	A,AGATACTG	21	15,6	A	12	0,12	AGATACTG	8	8,0	INTRON
Gm01	54177681	ATGATCT	A	A,ATGATCT	15	9,6	A,ATGATCT	19	10,9	A	14	0,14	ATGATCT	14	14,0	INTRON
Gm01	54179683	T	TA	T,TA	12	5,7	T,TA	11	5,6	TA	2	0,2	T	11	11,0	INTRON
Gm01	54179851	A	AAG	A,AAG	15	9,6	A,AAG	7	2,5	AAG	4	0,4	A	9	9,0	INTRON
Gm01	54180680	AT	A	A,AT	19	13,6	A,AT	26	12,14	A	18	0,18	AT	20	20,0	UPSTREAM
Gm01	54183919	CAA	C	C,CAA	15	11,4	C,CAA	14	9,5	C	6	0,6	CAA	14	14,0	FRAME_SHIFT	ttt/	Glyma.01G196400.Wm82.a4.v1
Gm01	54185950	T	TA	T,TA	18	11,7	T,TA	24	12,12	TA	7	0,7	T	8	8,0	INTRON
Gm01	54187493	G	GCTTACA	G,GCTTACA	12	6,6	G,GCTTACA	17	9,8	GCTTACA	9	0,9	G	20	20,0	INTRON
Gm01	54189569	AT	A	A,AT	12	6,6	A,AT	19	13,6	A	6	0,6	AT	18	18,0	DOWNSTREAM
Gm01	54190509	T	TAATC	T,TAATC	13	3,10	T,TAATC	18	10,8	TAATC	2	0,2	T	16	16,0	DOWNSTREAM
Gm01	54191057	TA	T	T,TA	15	8,7	T,TA	22	13,9	T	13	0,13	TA	16	16,0	DOWNSTREAM
Gm01	54192859	C	CAT	C,CAT	29	10,19	C,CAT	16	11,5	CAT	7	0,7	C	9	9,0	DOWNSTREAM
Gm01	54193527	ACT	A	A,ACT	25	13,12	A,ACT	35	19,16	A	20	0,20	ACT	17	17,0	DOWNSTREAM
Gm01	54195228	A	AT	A,AT	19	7,12	A,AT	19	10,9	AT	7	0,7	A	16	16,0	UPSTREAM
Gm01	54196651	G	GA	G,GA	21	9,12	G,GA	20	13,7	GA	5	0,5	G	16	16,0	UPSTREAM
Gm01	54196694	CT	C	C,CT	20	6,14	C,CT	21	13,8	C	3	0,3	CT	17	17,0	UPSTREAM
Gm01	54201262	G	GA	G,GA	15	9,6	G,GA	23	13,10	GA	8	0,8	G	11	11,0	DOWNSTREAM
Gm01	54222877	GT	G	G,GT	5	2,3	G,GT	9	3,6	GT	8	8,0	G	4	0,4	UPSTREAM
Gm01	54224579	A	AT	A,AT	9	3,6	A,AT	20	5,15	A	8	8,0	AT	10	0,10	UPSTREAM
Gm01	54224770	A	AT	A,AT	11	4,7	A,AT	21	8,13	A	11	11,0	AT	11	1,10	UPSTREAM
Gm01	54225274	AT	A	A,AT	16	6,10	A,AT	13	5,8	AT	19	19,0	A	15	0,15	UPSTREAM
Gm01	54225620	G	GTTAA	G,GTTAA	11	4,7	GTTAA	11	0,11	G	2	2,0	GTTAA	11	0,11	UPSTREAM
Gm01	54225831	T	TA	TA	6	0,6	T,TA	20	2,18	T	4	4,0	TA	17	0,17	UPSTREAM
Gm01	54225849	C	CTA	C,CTA	8	1,7	C,CTA	21	3,18	C	4	4,0	CTA	17	0,15	UPSTREAM
Gm01	54226228	TAGA	T	T,TAGA	8	3,5	T,TAGA	21	8,13	TAGA	12	12,0	T	8	0,8	UPSTREAM
Gm01	54235057	A	AT	A,AT	9	4,5	A,AT	13	6,7	A	5	5,0	AT	13	0,13	DOWNSTREAM
Gm01	54236027	TA	T	T,TA	21	7,14	T,TA	22	9,13	TA	13	13,0	T	15	0,15	DOWNSTREAM
Gm01	54238448	CTCCCTTAA	C	C,CTCCCTTAA	13	6,7	C,CTCCCTTAA	19	8,11	CTCCCTTAA	6	6,0	C	19	1,18	INTRON
Gm01	54238800	CA	C	C,CA	6	2,4	C,CA	5	3,2	CA	6	6,0	C	8	0,8	INTRON
Gm01	54242560	TGCC	T	T,TGCC	7	5,2	T,TGCC	10	4,6	TGCC	6	6,0	T	14	0,14	CODON_CHANGE_PLUS_CODON_DELETION	gcggca/gca	Glyma.01G197100.Wm82.a4.v1
Gm01	54242891	C	CCTAACTCTTCCATTG	C,CCTAACTCTTCCATTG	8	5,3	C,CCTAACTCTTCCATTG	11	4,7	C	5	5,0	CCTAACTCTTCCATTG	9	0,9	UPSTREAM
Gm01	54242906	TTTTTTCCAATCTATAAATATGACTTTCTCACTCAGATGCCA	T	T,TTTTTTCCAATCTATAAATATGACTTTCTCACTCAGATGCCA	7	5,2	T,TTTTTTCCAATCTATAAATATGACTTTCTCACTCAGATGCCA	11	4,7	TTTTTTCCAATCTATAAATATGACTTTCTCACTCAGATGCCA	4	4,0	T	10	0,10	UPSTREAM
Gm01	54243605	TAAA	T	T,TAAA	7	3,4	T,TAAA	12	1,11	TAAA	6	6,0	T	16	0,16	UPSTREAM
Gm01	54243881	CT	C	C,CT	10	5,5	C,CT	5	3,2	CT	1	1,0	C	5	0,5	UPSTREAM
Gm01	54244185	GGGTCT	G	G,GGGTCT	15	4,11	G,GGGTCT	23	9,14	GGGTCT	11	11,0	G	12	0,12	UPSTREAM
Gm01	54249022	C	CCT	C,CCT	13	5,8	C,CCT	6	2,4	C	4	4,0	CCT	11	0,11	FRAME_SHIFT	gag/gagAG	Glyma.01G197300.Wm82.a4.v1
Gm01	54249798	A	AC	A,AC	13	4,9	A,AC	19	11,8	A	10	10,0	AC	9	0,9	UPSTREAM
Gm01	54250353	T	TTGA	T,TTGA	10	3,7	T,TTGA	13	6,7	T	4	4,0	TTGA	7	0,7	UPSTREAM
Gm01	54250425	CA	C	C,CA	10	5,5	C,CA	13	6,7	CA	9	9,0	C	10	0,10	UPSTREAM
Gm01	54250716	T	TCA	T,TCA	27	10,17	T,TCA	30	10,20	T	9	9,0	TCA	19	0,19	UPSTREAM
Gm01	54251002	CA	C	C,CA	31	15,16	C,CA	28	8,20	CA	14	14,0	C	22	0,22	UPSTREAM
Gm01	54251264	T	TAGC	T,TAGC	14	9,5	T,TAGC	21	6,15	T	9	9,0	TAGC	12	0,12	DOWNSTREAM
Gm01	54251468	C	CTTT	C,CTTT	11	5,6	C,CTTT	10	5,5	C	7	7,0	CTTT	4	0,4	DOWNSTREAM
Gm01	54251538	TAA	T	T,TAA	9	3,6	T,TAA	20	6,14	TAA	7	7,0	T	11	0,11	DOWNSTREAM
Gm01	54252245	CTT	C	C,CTT	9	6,3	C,CTT	15	3,12	CTT	10	8,0	C	17	0,17	INTRAGENIC
Gm01	54252323	A	AAAT	A,AAAT	8	4,4	A,AAAT	14	6,8	A	6	6,0	AAAT	11	0,11	INTRAGENIC
Gm01	54253221	TGCA	T	T,TGCA	15	10,5	T,TGCA	14	6,8	TGCA	5	5,0	T	11	0,11	CODON_CHANGE_PLUS_CODON_DELETION	cctgca/cca	Glyma.01G197400.Wm82.a4.v1
Gm01	54255000	A	AG	A,AG	18	8,10	A,AG	25	8,17	A	7	7,0	AG	9	0,9	INTRON
Gm01	54255541	CTT	C	C,CTT	14	10,4	C,CTT	18	9,9	CTT	6	6,0	C	13	0,13	UPSTREAM
Gm01	54256084	C	CTTCTTCTTCTTCT	C,CTTCTTCTTCTTCT	7	4,3	C,CTTCTTCTTCTTCT	12	4,8	C	10	10,0	CTTCTTCTTCTTCT	15	0,15	UPSTREAM
Gm01	54256226	ATG	A	A,ATG	16	4,12	A,ATG	18	4,14	ATG	13	13,0	A	10	0,10	DOWNSTREAM
Gm01	54257817	CTACT	C	C,CTACT	13	2,11	C,CTACT	23	13,10	CTACT	16	16,0	C	16	0,16	INTRON
Gm01	54259814	AT	A	A,AT	9	3,6	A,AT	35	12,23	AT	15	15,0	A	19	0,19	UPSTREAM
Gm01	54259853	AT	A	A,AT	12	3,9	A,AT	29	12,17	AT	18	18,0	A	14	0,14	UPSTREAM
Gm01	54261804	CATT	C	C,CATT	10	6,4	C,CATT	22	6,16	CATT	7	7,0	C	6	0,6	INTRAGENIC
Gm01	54262955	C	CT	C,CT	18	11,7	C,CT	18	6,12	C	9	9,0	CT	12	0,12	FRAME_SHIFT	aga/aAga	Glyma.01G197600.Wm82.a4.v1
Gm01	54266190	G	GAA	G,GAA	10	7,3	G,GAA	26	10,14	G	11	11,0	GAA	9	0,9	UPSTREAM
Gm01	54266469	A	AT	A,AT	11	6,5	A,AT	20	6,14	A	11	11,0	AT	7	0,7	UPSTREAM
Gm01	54266607	AT	A	A,AT	9	5,4	A,AT	7	2,5	AT	10	10,0	A	3	0,3	UPSTREAM
Gm01	54269390	G	GATA	G,GATA	10	6,4	G,GATA	21	5,16	G	8	8,0	GATA	15	0,15	DOWNSTREAM
Gm01	54269646	GTT	G	G,GTT	11	2,7	G,GTT	19	6,13	GTT	9	7,0	G	9	0,9	DOWNSTREAM
Gm01	54270021	AAATT	A	A,AAATT	11	8,3	A,AAATT	14	5,9	AAATT	1	1,0	A	6	0,6	DOWNSTREAM
Gm01	54272443	T	TG	T,TG	18	12,6	T,TG	15	6,6	T	10	10,0	TG	8	0,8	INTRON
Gm01	54275096	CT	C	C,CT	5	1,4	C,CT	6	2,4	CT	3	3,0	C	4	0,4	INTRON
Gm01	54276360	T	TCTGTTTAGAA	T,TCTGTTTAGAA	9	3,6	T,TCTGTTTAGAA	26	15,11	TCTGTTTAGAA	7	0,7	T	7	7,0	DOWNSTREAM
Gm01	54278972	T	TATATATATATA	T,TATATATATATA	7	5,2	T,TATATATATATA	7	6,1	T	14	14,0	TATATATATATA	2	0,2	DOWNSTREAM
Gm01	54279786	G	GT	G,GT	11	6,5	G,GT	13	3,10	G	15	12,1	GT	11	0,11	DOWNSTREAM
Gm01	54280090	C	CAA	C,CAA	18	6,12	C,CAA	17	7,10	C	14	14,0	CAA	9	0,9	DOWNSTREAM
Gm01	54358729	CTATATA	C	C,CTATATA	4	2,2	C,CTATATA	11	5,4	C	3	0,3	CTATATA	2	2,0	INTERGENIC
Gm01	54369775	G	GT	G,GT	21	16,5	G,GT	28	22,6	GT	10	0,10	G	18	18,0	INTERGENIC
Gm01	54371580	CAA	C	C,CAA	17	8,9	C,CAA	15	13,2	C	10	0,10	CAA	18	18,0	INTERGENIC
Gm01	54371660	T	TA	T,TA	17	8,9	T,TA	19	14,5	TA	13	0,13	T	23	23,0	INTERGENIC
Gm01	54372029	T	TA	T,TA	5	3,2	T,TA	10	6,4	TA	4	0,4	T	8	8,0	INTERGENIC
Gm01	54373732	A	AAACAC	A,AAACAC	17	7,10	A,AAACAC	14	8,6	AAACAC	5	0,5	A	13	13,0	INTERGENIC
Gm01	54373820	A	AAT	A,AAT	23	9,14	A,AAT	16	13,3	AAT	15	0,15	A	14	14,0	INTERGENIC
Gm01	54373893	G	GA	G,GA	15	4,11	G,GA	18	14,4	GA	17	0,17	G	11	11,0	INTERGENIC
Gm01	54373961	T	TG	T,TG	15	8,7	T,TG	16	11,5	TG	12	0,12	T	14	14,0	INTERGENIC
Gm01	54374190	AG	A	A,AG	10	5,5	AG	11	11,0	A	4	0,4	AG	23	23,0	INTERGENIC
Gm01	54374653	TAA	T	T,TAA	8	5,3	T,TAA	17	7,10	T	8	0,8	TAA	8	8,0	INTERGENIC
Gm01	54375795	CT	C	C,CT	8	5,3	C,CT	9	5,4	C	6	0,6	CT	6	6,0	INTERGENIC
Gm01	54375859	AAT	A	A,AAT	13	8,5	A,AAT	19	12,7	A	8	0,8	AAT	8	8,0	INTERGENIC
Gm01	54376586	A	AATATAT	A,AATATAT	7	4,3	A,AATATAT	27	13,14	AATATAT	8	0,8	A	8	8,0	INTERGENIC
Gm01	54376909	G	GTGT	G,GTGT	10	4,6	G,GTGT	19	11,8	GTGT	3	0,3	G	18	18,0	INTERGENIC
Gm01	54378289	T	TTA	T,TTA	14	8,6	T,TTA	11	5,6	TTA	5	0,5	T	14	14,0	UPSTREAM
Gm01	54386051	A	AT	A,AT	18	13,5	A,AT	10	6,4	AT	6	0,6	A	6	6,0	DOWNSTREAM
Gm01	54386803	AATTACAATATTGATGGATATT	A	A,AATTACAATATTGATGGATATT	5	2,3	A,AATTACAATATTGATGGATATT	26	17,9	A	8	0,8	AATTACAATATTGATGGATATT	16	16,0	DOWNSTREAM
Gm01	54390739	T	TA	T	10	10,0	T,TA	19	12,7	TA	7	0,7	T	10	10,0	INTERGENIC
Gm01	54391207	CGAGT	C	C,CGAGT	7	4,3	C,CGAGT	8	3,5	C	6	0,6	CGAGT	11	11,0	INTERGENIC
Gm01	54391324	TA	T	T,TA	5	1,4	T,TA	11	8,3	T	6	0,6	TA	15	15,0	DOWNSTREAM
Gm01	54392036	ACATTAATTAGG	A	A,ACATTAATTAGG	10	6,4	A,ACATTAATTAGG	35	23,12	A	9	0,9	ACATTAATTAGG	11	11,0	DOWNSTREAM
Gm01	54392554	GTATATATATATATA	G	G,GTATATATATATATA	11	5,6	G,GTATATATATATATA	10	3,7	G	1	0,1	GTATATATATATATA	4	4,0	DOWNSTREAM
Gm01	54394020	A	AATTG	A,AATTG	7	4,3	A,AATTG	20	11,9	AATTG	13	0,13	A	18	18,0	DOWNSTREAM
Gm01	54395266	A	AAATTTTATGAATTT	A,AAATTTTATGAATTT	10	6,4	A,AAATTTTATGAATTT	12	3,9	AAATTTTATGAATTT	13	0,13	A	16	16,0	DOWNSTREAM
Gm01	54395509	CTCTGCAACTTA	C	C,CTCTGCAACTTA	13	7,6	C,CTCTGCAACTTA	21	13,8	C	10	0,10	CTCTGCAACTTA	12	12,0	DOWNSTREAM
Gm01	54395591	CA	C	C,CA	17	10,7	C,CA	29	17,12	C	9	0,9	CA	20	20,0	DOWNSTREAM
Gm01	54395603	CTA	C	C,CTA	16	9,7	C,CTA	29	17,12	C	10	0,10	CTA	20	20,0	DOWNSTREAM
Gm01	54397795	TA	T	T,TA	12	9,3	T,TA	20	14,6	T	9	0,9	TA	13	13,0	INTRON
Gm01	54398081	T	TA	T,TA	15	10,5	T,TA	15	10,5	TA	6	0,6	T	17	17,0	INTRON
Gm01	54398568	A	ATAAACTTTATTT	A,ATAAACTTTATTT	15	10,5	A,ATAAACTTTATTT	12	7,5	ATAAACTTTATTT	11	0,11	A	14	14,0	INTRON
Gm01	54399651	A	ACTTCATACCATTT	A,ACTTCATACCATTT	9	3,6	A,ACTTCATACCATTT	18	7,11	ACTTCATACCATTT	7	0,7	A	4	4,0	UPSTREAM
Gm01	54401129	A	AATAGC	A,AATAGC	17	10,7	A,AATAGC	17	9,8	AATAGC	6	0,6	A	13	13,0	UPSTREAM
Gm01	54410295	TTG	T	T,TTG	15	11,4	T,TTG	8	5,3	T	5	0,5	TTG	6	6,0	INTRON
Gm01	54410853	ATAT	A	A,ATAT	18	11,7	A,ATAT	19	15,4	A	8	0,8	ATAT	7	7,0	INTRON
Gm01	54412465	G	GT	G,GT	13	6,7	G,GT	23	13,10	GT	11	0,11	G	10	10,0	INTRON
Gm01	54415454	C	CT	C,CT	11	4,7	C,CT	18	7,11	CT	8	0,8	C	14	14,0	INTRON
Gm01	54416257	AAAACTTGAATTGGCAATGGC	A	A,AAAACTTGAATTGGCAATGGC	23	12,11	A,AAAACTTGAATTGGCAATGGC	24	12,12	A	8	0,8	AAAACTTGAATTGGCAATGGC	17	17,0	INTRON
Gm01	54417898	TTG	T	T,TTG	9	6,3	T,TTG	13	6,7	T	7	0,7	TTG	19	19,0	DOWNSTREAM
Gm01	54418586	A	ACAAACATTAATTT	A,ACAAACATTAATTT	13	8,5	A,ACAAACATTAATTT	19	12,7	ACAAACATTAATTT	9	0,9	A	13	13,0	DOWNSTREAM
Gm01	54418614	GTT	G	G,GTT	12	7,5	G,GTT	20	13,7	G	5	0,5	GTT	12	12,0	DOWNSTREAM
Gm01	54419564	CT	C	C,CT	15	10,5	C,CT	23	12,11	C	6	0,4	CT	11	9,0	DOWNSTREAM
Gm01	54424148	G	GT	G,GT	8	5,3	G,GT	11	3,8	GT	6	0,6	G	13	13,0	FRAME_SHIFT	ttt/Tttt	Glyma.01G199300.Wm82.a4.v1
Gm01	54426492	G	GACCTGACCTACATAAA	G,GACCTGACCTACATAAA	16	10,6	G,GACCTGACCTACATAAA	14	8,6	GACCTGACCTACATAAA	10	0,10	G	7	7,0	DOWNSTREAM
Gm01	54426613	CAT	C	C,CAT	7	3,4	C,CAT	17	6,11	C	4	0,4	CAT	11	11,0	DOWNSTREAM
Gm01	54431074	C	CA	C	10	10,0	C,CA	11	7,4	CA	3	0,3	C	6	6,0	UPSTREAM
Gm01	54431204	A	AT	A,AT	9	4,5	A,AT	12	7,5	AT	3	0,3	A	7	7,0	UPSTREAM
Gm01	54431702	CA	C	C,CA	5	3,2	C,CA	20	13,7	C	6	0,6	CA	13	13,0	UPSTREAM
Gm01	54432058	CTGAAAA	C	C,CTGAAAA	10	3,7	C,CTGAAAA	16	6,10	CTGAAAA	12	12,0	C	16	0,16	UPSTREAM
Gm01	54432131	G	GAAAACAGTCAA	G,GAAAACAGTCAA	7	4,3	G,GAAAACAGTCAA	16	8,8	GAAAACAGTCAA	11	0,11	G	24	24,0	UPSTREAM
Gm01	54433775	C	CA	C,CA	11	5,6	C,CA	20	13,7	CA	16	0,16	C	18	18,0	UPSTREAM
Gm01	54435232	T	TATCG	T,TATCG	16	8,8	T,TATCG	22	14,8	TATCG	9	0,9	T	17	17,0	INTRON
Gm01	54435322	C	CAG	C,CAG	19	10,9	C,CAG	21	13,8	CAG	11	0,11	C	17	17,0	INTRON
Gm01	54436069	GATAT	G	GATAT	8	8,0	G,GATAT	11	3,4	G	7	0,7	GATAT	6	6,0	INTRON
Gm01	54436883	CA	C	C,CA	28	13,15	C,CA	21	9,12	C	6	0,6	CA	12	12,0	INTRON
Gm01	54439455	CA	C	C,CA	12	8,4	C,CA	12	6,6	C	9	0,9	CA	9	9,0	UPSTREAM
Gm01	54439910	T	TTCAACGGTGTC	T,TTCAACGGTGTC	12	4,8	T,TTCAACGGTGTC	15	10,5	TTCAACGGTGTC	8	0,8	T	5	5,0	FRAME_SHIFT	tta/tTCAACGGTGTCta	Glyma.01G199500.Wm82.a4.v1
Gm01	54441197	TCA	T	T,TCA	17	5,12	T,TCA	28	18,10	T	12	0,12	TCA	15	15,0	DOWNSTREAM
Gm01	54441828	CATGCATG	C	C,CATGCATG	17	12,5	C,CATGCATG	18	12,6	C	7	0,7	CATGCATG	3	3,0	DOWNSTREAM
Gm01	54441928	CCCCTGTGTCATTCGTA	C	C,CCCCTGTGTCATTCGTA	16	8,8	C,CCCCTGTGTCATTCGTA	13	10,3	C	6	0,6	CCCCTGTGTCATTCGTA	10	10,0	DOWNSTREAM
Gm01	54442488	C	CAA	C,CAA	12	6,6	C,CAA	22	12,8	CAA	7	0,7	C	15	15,0	DOWNSTREAM
Gm01	54442855	T	TTACCC	T,TTACCC	25	13,12	T,TTACCC	13	7,6	TTACCC	8	0,8	T	16	16,0	DOWNSTREAM
Gm01	54443080	C	CTTTGAATCA	C,CTTTGAATCA	13	10,3	C,CTTTGAATCA	29	18,11	CTTTGAATCA	7	0,7	C	6	6,0	DOWNSTREAM
Gm01	54443294	TCA	T	T,TCA	13	8,5	T,TCA	26	19,7	T	6	0,6	TCA	15	15,0	INTRAGENIC
Gm01	54443506	T	TTC	T,TTC	10	5,5	T,TTC	15	11,4	TTC	1	0,1	T	15	15,0	INTRAGENIC
Gm01	54444147	AAGTTTTCGTTATGAGAACCAACCAATCCTATCCAAATTG	A	A,AAGTTTTCGTTATGAGAACCAACCAATCCTATCCAAATTG	12	6,6	A,AAGTTTTCGTTATGAGAACCAACCAATCCTATCCAAATTG	22	17,5	A	6	0,6	AAGTTTTCGTTATGAGAACCAACCAATCCTATCCAAATTG	13	13,0	INTRON
Gm01	54444330	CAAG	C	C,CAAG	15	7,8	C,CAAG	21	14,7	C	13	0,13	CAAG	12	12,0	INTRON
Gm01	54444348	G	GA	G,GA	18	8,10	G,GA	19	13,6	GA	13	0,13	G	12	12,0	INTRON
Gm01	54444490	T	TATTTACCACATACGCTTCAGATACAAGGGGGAAAAACA	T,TATTTACCACATACGCTTCAGATACAAGGGGGAAAAACA	14	8,6	T,TATTTACCACATACGCTTCAGATACAAGGGGGAAAAACA	16	11,5	TATTTACCACATACGCTTCAGATACAAGGGGGAAAAACA	7	0,7	T	11	11,0	INTRON
Gm01	54444692	AATATTG	A	A,AATATTG	15	5,10	A,AATATTG	17	9,8	A	10	0,10	AATATTG	12	12,0	INTRON
Gm01	54444758	CA	C	C,CA	14	7,7	C,CA	18	11,7	C	9	0,9	CA	12	12,0	INTRON
Gm01	54445299	CTA	C	C,CTA	13	5,8	C,CTA	14	5,9	C	6	0,6	CTA	12	12,0	INTRON
Gm01	54445427	TA	T	T,TA	14	6,8	T,TA	11	6,5	T	3	0,3	TA	11	11,0	INTRON
Gm01	54445609	C	CAG	C	7	7,0	C,CAG	14	5,9	CAG	4	0,4	C	16	16,0	INTRON
Gm01	54446340	TA	T	T,TA	10	4,6	T,TA	19	8,11	T	4	0,4	TA	11	11,0	INTRON
Gm01	54448585	AAGAG	A	AAGAG	7	7,0	A,AAGAG	7	2,5	A	3	0,3	AAGAG	3	3,0	UPSTREAM
Gm01	54448667	G	GT	G	7	7,0	G,GT	4	2,2	GT	5	0,5	G	7	7,0	UPSTREAM
Gm01	54449132	CA	C	C,CA	23	17,6	C,CA	24	12,12	C	11	0,11	CA	24	24,0	UPSTREAM
Gm01	54449158	T	TAA	T,TAA	23	16,7	T,TAA	22	13,9	TAA	10	0,10	T	25	25,0	UPSTREAM
Gm01	54449249	TA	T	T,TA	27	15,12	T,TA	30	22,8	T	11	0,11	TA	17	17,0	UPSTREAM
Gm01	54449936	TATTACA	T	T,TATTACA	14	8,6	T,TATTACA	21	15,6	T	5	0,5	TATTACA	17	17,0	UPSTREAM
Gm01	54450056	TAATTTA	T	T,TAATTTA	13	8,5	T,TAATTTA	21	14,7	T	9	0,9	TAATTTA	11	11,0	UPSTREAM
Gm01	54450159	GAAAA	G	G,GAAAA	7	4,3	G,GAAAA	12	7,5	G	5	0,5	GAAAA	12	12,0	UPSTREAM
Gm01	54450392	CAGAGGTGCTTGCTAGCG	C	C,CAGAGGTGCTTGCTAGCG	8	2,6	C,CAGAGGTGCTTGCTAGCG	10	6,4	C	3	0,3	CAGAGGTGCTTGCTAGCG	2	2,0	UPSTREAM
Gm01	54450990	AT	A	A,AT	19	14,5	A,AT	24	16,8	A	7	0,7	AT	12	12,0	UPSTREAM
Gm01	54451346	AT	A	A,AT	11	5,6	A,AT	16	14,2	A	13	0,13	AT	9	9,0	UPSTREAM
Gm01	54451617	GT	G	G,GT	17	6,11	G,GT	28	19,9	G	13	0,13	GT	23	23,0	UPSTREAM
Gm01	54451797	T	TTAG	T,TTAG	17	11,6	T,TTAG	21	16,5	TTAG	10	0,10	T	17	17,0	UPSTREAM
Gm01	54451970	TG	T	T,TG	27	7,20	T,TG	18	9,9	T	4	0,4	TG	10	10,0	UPSTREAM
Gm01	54452119	AT	A	A,AT	10	2,8	A,AT	15	6,9	A	6	0,6	AT	12	12,0	UPSTREAM
Gm01	54453510	TATTTA	T	T,TATTTA	25	13,12	T,TATTTA	25	15,10	T	13	0,13	TATTTA	9	9,0	INTERGENIC
Gm01	54453530	TG	T	T,TG	24	12,12	T,TG	23	10,13	T	15	0,15	TG	9	9,0	INTERGENIC
Gm01	54453606	ATTT	A	A,ATTT	17	8,9	A,ATTT	20	11,9	A	13	0,13	ATTT	10	10,0	INTERGENIC
Gm01	54453735	A	ATT	A,ATT	16	11,5	A,ATT	12	9,3	ATT	10	0,10	A	12	12,0	INTERGENIC
Gm01	54454262	C	CA	C,CA	23	12,11	C,CA	22	14,8	CA	14	0,14	C	12	12,0	INTERGENIC
Gm01	54454501	GCGGATATGCGAATCATTTTCTTAATTATTTTTCTGTTTA	G	G,GCGGATATGCGAATCATTTTCTTAATTATTTTTCTGTTTA	18	13,5	G,GCGGATATGCGAATCATTTTCTTAATTATTTTTCTGTTTA	21	8,13	G	10	0,10	GCGGATATGCGAATCATTTTCTTAATTATTTTTCTGTTTA	15	15,0	INTERGENIC
Gm01	54454567	AT	A	A,AT	12	6,6	A,AT	19	8,11	A	10	0,10	AT	15	15,0	INTERGENIC
Gm01	54454883	AT	A	A,AT	9	4,5	A,AT	17	7,10	A	7	0,7	AT	13	13,0	INTERGENIC
Gm01	54454958	ATCAAAAAATTTATCT	A	A,ATCAAAAAATTTATCT	18	10,8	A,ATCAAAAAATTTATCT	22	11,11	A	6	0,6	ATCAAAAAATTTATCT	7	7,0	INTERGENIC
Gm01	54455455	TAA	T	T,TAA	8	5,3	TAA	8	8,0	T	3	0,3	TAA	19	19,0	INTERGENIC
Gm01	54457014	TA	T	T,TA	11	7,4	T,TA	18	11,7	T	11	0,11	TA	20	20,0	UPSTREAM
Gm01	54457355	AT	A	A,AT	13	6,7	A,AT	24	15,9	A	8	0,8	AT	20	20,0	UPSTREAM
Gm01	54457716	T	TCC	T,TCC	5	3,2	T,TCC	20	17,3	TCC	9	0,9	T	18	18,0	UPSTREAM
Gm01	54457922	C	CTTTTA	C,CTTTTA	19	6,13	C,CTTTTA	24	18,6	CTTTTA	6	0,6	C	16	16,0	UPSTREAM
Gm01	54458854	AT	A	A,AT	13	6,7	A,AT	22	15,7	A	5	0,5	AT	17	17,0	UPSTREAM
Gm01	54459454	T	TTTTTTTA	T,TTTTTTTA	9	4,5	T,TTTTTTTA	13	12,1	TTTTTTTA	5	0,5	T	15	15,0	UPSTREAM
Gm01	54460252	A	AC	A,AC	14	7,7	A,AC	12	5,7	AC	6	0,6	A	12	12,0	UPSTREAM
Gm01	54460380	AT	A	A,AT	9	5,4	A,AT	7	2,5	A	7	0,7	AT	3	3,0	UPSTREAM
Gm01	54460747	TCACA	T	T,TCACA	14	6,8	T,TCACA	16	13,3	T	4	0,4	TCACA	11	11,0	INTRON
Gm01	54461183	ATG	A	A,ATG	16	10,6	A,ATG	24	14,10	A	5	0,5	ATG	12	12,0	INTRON
Gm01	54462827	T	TAA	T,TAA	10	6,4	T,TAA	16	13,3	TAA	6	0,6	T	9	9,0	DOWNSTREAM
Gm01	54463611	CTT	C	C,CTT	12	2,10	C,CTT	11	3,8	C	13	0,13	CTT	10	10,0	INTRON
Gm01	54466177	C	CAAT	C,CAAT	11	6,5	C,CAAT	15	10,5	CAAT	9	0,9	C	8	8,0	INTRON
Gm01	54467970	T	TA	T,TA	15	7,8	T,TA	25	12,13	TA	9	0,9	T	10	10,0	DOWNSTREAM
Gm01	54472157	TTATATATA	T	T,TTATATATA	9	0,5	T,TTATATATA	8	1,7	T	11	0,9	TTATATATA	1	1,0	UPSTREAM
Gm01	54472295	A	AT	A,AT	7	5,2	A,AT	11	6,5	AT	7	0,7	A	9	9,0	UPSTREAM
Gm01	54472377	T	TA	T,TA	13	8,5	T,TA	16	7,9	TA	8	0,8	T	8	8,0	UPSTREAM
Gm01	54475398	C	CT	C,CT	7	5,2	C,CT	7	6,1	CT	4	0,4	C	5	5,0	INTRAGENIC
Gm01	54479425	A	AT	A,AT	14	9,5	A	10	10,0	AT	3	0,3	A	11	11,0	DOWNSTREAM
Gm01	54479567	CT	C	C,CT	20	10,10	C,CT	15	12,3	C	4	0,4	CT	17	17,0	DOWNSTREAM
Gm01	54479579	AT	A	A,AT	22	12,10	A,AT	15	12,3	A	5	0,5	AT	18	18,0	DOWNSTREAM
Gm01	54479620	T	TTA	T,TTA	21	11,10	T,TTA	12	8,4	TTA	6	0,6	T	19	19,0	DOWNSTREAM
Gm01	54479934	CATTTG	C	C,CATTTG	13	3,10	C,CATTTG	12	7,5	C	8	0,8	CATTTG	22	22,0	DOWNSTREAM
Gm01	54480626	AT	A	A,AT	10	5,3	A,AT	26	18,8	A	5	0,5	AT	11	11,0	DOWNSTREAM
Gm01	54481621	TA	T	TA	9	9,0	T,TA	15	11,2	T	8	0,8	TA	15	15,0	INTERGENIC
Gm01	54485462	GT	G	G,GT	9	6,3	G,GT	19	7,12	G	12	0,12	GT	16	16,0	INTERGENIC
Gm01	54487332	G	GT	G,GT	11	6,5	G,GT	9	4,5	GT	10	0,10	G	14	14,0	INTERGENIC
Gm01	54487575	CT	C	C,CT	20	10,10	C,CT	15	10,5	C	11	0,11	CT	9	9,0	INTERGENIC
Gm01	54487955	TC	T	T,TC	10	5,5	T,TC	6	2,4	T	2	0,2	TC	12	12,0	INTERGENIC
Gm01	54488452	AT	A	A,AT	18	11,7	A,AT	14	8,6	A	14	0,14	AT	6	6,0	INTERGENIC
Gm01	54488627	TAA	T	T,TAA	10	4,6	T,TAA	5	3,2	T	13	0,13	TAA	6	6,0	INTERGENIC
Gm01	54488688	GT	G	G,GT	13	7,6	G,GT	11	8,3	G	12	0,12	GT	12	12,0	INTERGENIC
Gm01	54488960	TAATC	T	T,TAATC	8	4,4	T,TAATC	14	6,8	T	9	0,9	TAATC	11	11,0	INTERGENIC
Gm01	54488976	G	GC	G,GC	8	4,4	G,GC	15	7,8	GC	11	0,11	G	10	10,0	INTERGENIC
Gm01	54490772	A	AT	A,AT	15	8,7	A,AT	28	15,13	AT	4	0,4	A	16	16,0	INTERGENIC
Gm01	54491033	G	GA	G,GA	10	8,2	G,GA	9	5,4	GA	4	0,4	G	12	12,0	INTERGENIC
Gm01	54491050	AAT	A	A,AAT	10	8,2	A,AAT	9	5,4	A	4	0,4	AAT	11	11,0	INTERGENIC
Gm01	54491560	AT	A	A,AT	10	4,6	A,AT	9	4,5	A	10	0,10	AT	16	16,0	UPSTREAM
Gm01	54491828	TGAC	T	T,TGAC	25	13,12	T,TGAC	20	9,11	T	11	0,11	TGAC	19	19,0	UPSTREAM
Gm01	54492392	A	ATTT	A,ATTT	5	3,2	A,ATTT	23	17,6	ATTT	3	0,3	A	22	22,0	UPSTREAM
Gm01	54492497	C	CT	C,CT	13	6,7	C,CT	23	17,6	CT	13	0,13	C	26	26,0	UPSTREAM
Gm01	54492674	CTT	C	C,CTT	9	5,4	C,CTT	14	10,4	C	5	0,5	CTT	19	19,0	UPSTREAM
Gm01	54492708	C	CTCTTTTTTCTTTT	C,CTCTTTTTTCTTTT	10	7,3	C,CTCTTTTTTCTTTT	15	11,4	CTCTTTTTTCTTTT	7	0,7	C	16	16,0	UPSTREAM
Gm01	54492731	G	GGATATTAATAATGTCTCAGTAACTTCAGGTGAAAAGAAAGTCAATAAA	G,GGATATTAATAATGTCTCAGTAACTTCAGGTGAAAAGAAAGTCAATAAA	14	7,7	G,GGATATTAATAATGTCTCAGTAACTTCAGGTGAAAAGAAAGTCAATAAA	21	14,7	GGATATTAATAATGTCTCAGTAACTTCAGGTGAAAAGAAAGTCAATAAA	7	0,7	G	14	14,0	UPSTREAM
Gm01	54493511	G	GT	G,GT	15	8,7	G,GT	25	12,13	GT	16	0,16	G	7	7,0	UPSTREAM
Gm01	54493714	GAATAATAATAATAATAATAATAAT	G	G,GAATAATAATAATAATAATAATAAT	12	9,3	G,GAATAATAATAATAATAATAATAAT	9	2,7	G	5	0,5	GAATAATAATAATAATAATAATAAT	5	5,0	UPSTREAM
Gm01	54493831	G	GAGA	G,GAGA	15	9,6	G,GAGA	14	7,7	GAGA	5	0,5	G	4	4,0	UPSTREAM
Gm01	54494934	A	AT	A,AT	16	11,5	A,AT	21	12,9	AT	14	0,14	A	16	14,0	UPSTREAM
Gm01	54495091	G	GTT	G,GTT	23	13,6	G,GTT	22	12,10	GTT	12	0,10	G	18	17,0	UPSTREAM
Gm01	54498861	CTT	C	C,CTT	8	1,7	C,CTT	14	9,5	C	2	0,2	CTT	3	3,0	INTRON
Gm01	54499150	GA	G	G,GA	11	8,3	G,GA	17	12,5	G	7	0,7	GA	3	3,0	INTRON
Gm01	54499252	C	CA	C,CA	13	9,4	C,CA	15	11,4	CA	6	0,4	C	9	9,0	INTRON
Gm01	54506161	C	CA	C,CA	18	13,5	C,CA	20	9,11	CA	10	0,10	C	9	9,0	INTRON
Gm01	54513277	A	AT	A,AT	17	12,3	A,AT	23	12,10	AT	11	0,11	A	22	22,0	DOWNSTREAM
Gm01	54517262	TA	T	TA	6	6,0	T,TA	10	8,2	T	4	0,4	TA	9	9,0	INTRAGENIC
Gm01	54518935	ATTCC	A	A,ATTCC	13	7,6	A,ATTCC	29	17,12	A	5	0,5	ATTCC	11	11,0	INTRON
Gm01	54524499	TGGACTAAATGGACTTGTC	T	T,TGGACTAAATGGACTTGTC	13	5,8	T,TGGACTAAATGGACTTGTC	16	10,6	T	7	0,7	TGGACTAAATGGACTTGTC	14	14,0	UPSTREAM
Gm01	54524806	A	ACTAACTTCACTAT	A,ACTAACTTCACTAT	22	14,8	A,ACTAACTTCACTAT	15	10,5	ACTAACTTCACTAT	7	0,7	A	22	22,0	UPSTREAM
Gm01	54525012	C	CA	C,CA	16	11,5	C,CA	25	15,10	CA	11	0,11	C	10	10,0	UPSTREAM
Gm01	54525028	T	TC	T,TC	14	9,5	T,TC	21	12,9	TC	10	0,10	T	11	11,0	UPSTREAM
Gm01	54525356	A	AAG	A,AAG	12	11,1	A,AAG	22	14,8	AAG	6	0,6	A	18	18,0	UPSTREAM
Gm01	54526392	T	TG	T,TG	10	3,7	T,TG	17	10,7	TG	10	0,10	T	20	20,0	UPSTREAM
Gm01	54527352	A	AAAATCAATTCAATC	A,AAAATCAATTCAATC	22	14,8	A,AAAATCAATTCAATC	16	11,5	AAAATCAATTCAATC	11	0,11	A	15	15,0	UPSTREAM
Gm01	54527819	G	GT	G,GT	16	11,5	G,GT	17	8,7	GT	4	0,4	G	6	6,0	INTERGENIC
Gm01	54528989	A	AT	A,AT	12	7,5	A,AT	19	11,8	AT	2	0,2	A	15	15,0	INTERGENIC
Gm01	54530242	AT	A	A,AT	19	7,12	A,AT	38	30,8	A	9	0,9	AT	20	20,0	INTERGENIC
Gm01	54531119	TAATAAAATAA	T	T,TAATAAAATAA	11	7,4	T,TAATAAAATAA	10	5,5	T	2	0,2	TAATAAAATAA	13	13,0	UPSTREAM
Gm01	54537420	GA	G	G,GA	20	10,10	G,GA	25	17,8	G	8	0,8	GA	13	13,0	DOWNSTREAM
Gm01	54538533	GA	G	G,GA	18	8,10	G,GA	13	2,11	GA	7	7,0	G	13	0,13	DOWNSTREAM
Gm01	54539995	A	AT	A,AT	16	6,10	A,AT	16	8,8	A	6	6,0	AT	12	0,12	DOWNSTREAM
Gm01	54540432	GT	G	G,GT	4	1,3	G,GT	7	1,6	GT	1	1,0	G	4	0,4	DOWNSTREAM
Gm01	54542939	T	TATG	T,TATG	13	4,9	T,TATG	20	6,14	T	7	7,0	TATG	12	0,12	INTRON
Gm01	54543557	TA	T	T,TA	11	6,5	T,TA	22	7,15	TA	7	7,0	T	16	0,16	INTRON
Gm01	54544594	TA	T	T,TA	24	15,9	T,TA	17	6,11	TA	10	10,0	T	13	0,13	INTRON
Gm01	54545126	A	AG	A,AG	5	2,3	A,AG	10	3,7	A	5	5,0	AG	4	0,4	INTRON
Gm01	54545987	TC	T	T,TC	15	6,9	T,TC	29	13,16	TC	11	11,0	T	23	2,21	UPSTREAM
Gm01	54546434	ATTAGACTGCGG	A	A,ATTAGACTGCGG	6	2,4	A,ATTAGACTGCGG	20	12,8	ATTAGACTGCGG	4	4,0	A	10	0,10	UPSTREAM
Gm01	54547233	T	TTC	T,TTC	18	10,8	T,TTC	28	12,16	T	7	7,0	TTC	11	0,11	UPSTREAM
Gm01	54547538	TA	T	T,TA	10	4,6	T,TA	24	13,11	TA	9	9,0	T	23	0,23	UPSTREAM
Gm01	54548102	C	CGT	C,CGT	17	8,9	C,CGT	13	6,7	C	4	4,0	CGT	17	0,17	UPSTREAM
Gm01	54548314	A	AT	A,AT	25	12,13	A,AT	22	10,12	A	8	8,0	AT	14	0,14	UPSTREAM
Gm01	54549298	C	CT	C,CT	14	9,5	C,CT	24	11,13	C	5	5,0	CT	15	0,15	DOWNSTREAM
Gm01	54549354	T	TA	T,TA	16	10,6	T,TA	18	6,12	T	5	5,0	TA	15	0,15	DOWNSTREAM
Gm01	54549389	T	TA	T,TA	14	6,8	T,TA	17	6,11	T	5	5,0	TA	11	0,11	DOWNSTREAM
Gm01	54549657	A	AT	A,AT	10	5,5	A,AT	11	5,6	A	6	6,0	AT	11	0,11	DOWNSTREAM
Gm01	54549673	TA	T	T,TA	10	6,4	T,TA	11	5,6	TA	9	9,0	T	11	0,11	DOWNSTREAM
Gm01	54562752	C	CA	C,CA	21	10,11	C,CA	24	15,9	C	13	13,0	CA	17	0,17	INTERGENIC
Gm01	54563721	TAA	T	T,TAA	4	1,3	T,TAA	10	4,6	TAA	9	9,0	T	10	0,10	INTERGENIC
Gm01	54565814	A	AT	A,AT	17	7,10	A,AT	17	5,12	A	3	3,0	AT	13	0,13	DOWNSTREAM
Gm01	54565993	CTGAATAAGAAAAGGTT	C	C,CTGAATAAGAAAAGGTT	12	5,7	C,CTGAATAAGAAAAGGTT	22	10,12	CTGAATAAGAAAAGGTT	12	12,0	C	9	0,9	DOWNSTREAM
Gm01	54568891	T	TAA	T,TAA	29	15,14	T,TAA	25	12,13	T	17	17,0	TAA	20	0,18	DOWNSTREAM
Gm01	54573765	G	GT	G,GT	13	5,8	G,GT	19	9,10	G	10	10,0	GT	21	0,21	UPSTREAM
Gm01	54573995	T	TA	T,TA	9	3,6	T,TA	24	8,14	T	18	18,0	TA	19	0,19	UPSTREAM
Gm01	54598631	C	CTTTTTCCTTAG	C,CTTTTTCCTTAG	16	12,4	C,CTTTTTCCTTAG	19	9,10	C	37	37,0	CTTTTTCCTTAG	14	1,13	UPSTREAM
Gm01	54611935	TTA	T	T,TTA	8	2,6	T,TTA	9	5,4	T	6	0,6	TTA	7	7,0	UPSTREAM
Gm01	54613201	C	CT	C,CT	16	7,9	C,CT	17	5,12	C	8	8,0	CT	14	0,14	UPSTREAM
Gm01	54618932	T	TTA	T,TTA	18	11,7	T,TTA	9	7,2	T	3	3,0	TTA	5	0,5	INTRON
Gm01	54621481	A	AC	A,AC	33	14,19	A,AC	31	12,19	A	11	11,0	AC	12	0,12	INTRON
Gm01	54630495	GAAT	G	G,GAAT	7	4,3	G,GAAT	14	3,9	GAAT	4	4,0	G	10	0,10	UPSTREAM
Gm01	55132241	TA	T	T,TA	13	9,4	T,TA	15	8,7	T	8	0,8	TA	9	9,0	INTERGENIC
Gm01	55152847	AT	A	A,AT	10	5,5	A,AT	17	14,3	A	14	0,14	AT	13	13,0	INTRON
Gm01	55314648	CT	C	CT	4	4,0	C,CT	12	7,5	C	7	0,7	CT	6	6,0	UPSTREAM
Gm01	55315469	AT	A	AT	14	14,0	A,AT	14	9,5	A	7	0,7	AT	9	9,0	UPSTREAM
Gm01	55319398	TA	T	T,TA	13	8,5	T,TA	15	10,5	T	8	0,8	TA	14	14,0	INTERGENIC
Gm01	55321294	A	AAT	A,AAT	14	10,4	A,AAT	18	10,8	AAT	5	0,5	A	10	10,0	INTERGENIC
Gm01	55364263	TA	T	T,TA	10	3,7	T,TA	10	3,7	TA	4	4,0	T	10	1,9	INTERGENIC
Gm01	55379880	CA	C	C,CA	16	6,10	C,CA	28	12,16	CA	15	15,0	C	22	0,22	UPSTREAM
Gm01	55384336	T	TTATA	T,TTATA	7	4,3	T,TTATA	6	1,5	T	1	1,0	TTATA	10	0,10	DOWNSTREAM
Gm01	55393692	TGCTGGGGATATTA	T	T,TGCTGGGGATATTA	17	8,9	T,TGCTGGGGATATTA	24	12,12	T	8	0,8	TGCTGGGGATATTA	10	10,0	INTRAGENIC
Gm01	55394430	A	ATACT	A,ATACT	13	6,7	A,ATACT	28	18,10	ATACT	7	0,7	A	6	6,0	UPSTREAM
Gm01	55450737	CA	C	C,CA	9	3,6	C,CA	13	10,3	CA	10	10,0	C	7	0,7	INTRON
Gm01	55461402	A	AAT	A,AAT	9	4,5	A,AAT	13	7,6	AAT	4	0,4	A	7	7,0	UPSTREAM
Gm01	55498713	TA	T	T,TA	8	3,5	T,TA	13	3,10	TA	3	3,0	T	13	0,13	INTRON
Gm01	55558639	A	ATAAATAAACTAC	A,ATAAATAAACTAC	11	2,9	A,ATAAATAAACTAC	15	8,7	ATAAATAAACTAC	8	0,8	A	14	14,0	UPSTREAM
Gm01	55560467	G	GA	G,GA	7	3,4	G,GA	5	2,3	GA	3	0,3	G	1	1,0	UPSTREAM
Gm01	55561712	TAA	T	T,TAA	17	6,11	T,TAA	14	10,4	T	7	0,7	TAA	11	11,0	DOWNSTREAM
Gm01	55562599	TTCGA	T	T,TTCGA	17	8,9	T,TTCGA	15	9,6	T	8	0,8	TTCGA	10	10,0	DOWNSTREAM
Gm01	55565084	AT	A	A,AT	6	2,4	A,AT	17	7,10	A	12	0,12	AT	5	5,0	DOWNSTREAM
Gm01	55565906	ATT	A	A,ATT	21	15,6	A,ATT	18	11,7	A	7	0,7	ATT	7	7,0	INTRAGENIC
Gm01	55566194	CCAA	C	C,CCAA	14	6,8	C,CCAA	16	6,10	C	6	0,6	CCAA	13	13,0	INTRON
Gm01	55566956	T	TC	T,TC	11	4,7	T,TC	15	7,8	TC	6	0,6	T	10	10,0	INTRON
Gm01	55567133	TAAATGGAATG	T	T,TAAATGGAATG	15	5,10	T,TAAATGGAATG	19	12,7	T	4	0,4	TAAATGGAATG	11	11,0	INTRON
Gm01	55567178	A	AT	A,AT	12	3,9	A,AT	18	11,7	AT	4	0,4	A	7	7,0	INTRON
Gm01	55567193	GAAAGAAAAAAA	G	G,GAAAGAAAAAAA	14	4,10	G,GAAAGAAAAAAA	13	8,5	G	4	0,4	GAAAGAAAAAAA	5	5,0	INTRON
Gm01	55568342	AAAAAAAC	A	A,AAAAAAAC	12	5,7	A,AAAAAAAC	9	2,7	A	3	0,3	AAAAAAAC	2	2,0	UPSTREAM
Gm01	55568723	TA	T	T,TA	17	5,12	T,TA	13	8,5	T	5	0,5	TA	19	19,0	UPSTREAM
Gm01	55569097	T	TTA	T,TTA	15	6,9	T,TTA	19	12,7	TTA	6	0,6	T	10	10,0	DOWNSTREAM
Gm01	55569223	T	TA	T,TA	13	5,8	T,TA	18	9,9	TA	9	0,9	T	13	13,0	DOWNSTREAM
Gm01	55569234	TA	T	T,TA	16	7,9	T,TA	19	9,10	T	10	0,10	TA	14	14,0	DOWNSTREAM
Gm01	55569649	G	GTTTT	G,GTTTT	9	7,2	G,GTTTT	7	5,2	GTTTT	2	0,2	G	18	18,0	DOWNSTREAM
Gm01	55569751	CATTTACGTCTTGTATATAAGATACTATAAATACGTTATTGAGGATTAGCGAAGGCAGTTTTTGAGTATGTTT	C	CATTTACGTCTTGTATATAAGATACTATAAATACGTTATTGAGGATTAGCGAAGGCAGTTTTTGAGTATGTTT	8	8,0	C,CATTTACGTCTTGTATATAAGATACTATAAATACGTTATTGAGGATTAGCGAAGGCAGTTTTTGAGTATGTTT	24	15,9	C	3	0,3	CATTTACGTCTTGTATATAAGATACTATAAATACGTTATTGAGGATTAGCGAAGGCAGTTTTTGAGTATGTTT	13	13,0	DOWNSTREAM
Gm01	55570075	TA	T	T,TA	10	5,5	T,TA	15	5,10	T	4	0,4	TA	11	11,0	DOWNSTREAM
Gm01	55570748	GAA	G	G,GAA	17	6,11	G,GAA	18	6,12	G	8	0,8	GAA	14	14,0	INTRON
Gm01	55576172	T	TTC	T,TTC	9	4,5	T,TTC	20	11,9	TTC	7	0,7	T	13	13,0	INTRON
Gm01	55581768	C	CG	C,CG	16	10,6	C,CG	20	10,10	CG	14	0,14	C	13	13,0	INTRAGENIC
Gm01	55582196	C	CTT	C,CTT	15	8,7	C,CTT	18	12,6	CTT	11	0,11	C	13	13,0	INTRAGENIC
Gm01	55589363	T	TA	T,TA	12	4,8	T,TA	9	5,4	TA	9	0,9	T	7	7,0	UPSTREAM
Gm01	55589699	A	AC	A,AC	13	5,8	A,AC	19	9,10	AC	8	0,8	A	6	6,0	UPSTREAM
Gm01	55590068	CTATATATTGATTTTGATTTGGATTAATAGAT	C	C,CTATATATTGATTTTGATTTGGATTAATAGAT	25	9,16	C,CTATATATTGATTTTGATTTGGATTAATAGAT	22	15,7	C	4	0,4	CTATATATTGATTTTGATTTGGATTAATAGAT	14	14,0	UPSTREAM
Gm01	55591002	TTC	T	T,TTC	10	4,6	T,TTC	36	20,16	T	19	0,19	TTC	17	17,0	UPSTREAM
Gm01	55591582	CT	C	C,CT	7	1,6	C,CT	27	12,15	C	7	0,7	CT	26	26,0	UPSTREAM
Gm01	55592132	T	TA	T,TA	7	5,2	T,TA	6	2,4	TA	1	0,1	T	3	3,0	UPSTREAM
Gm01	55593410	TA	T	T,TA	16	8,8	T,TA	17	9,8	T	9	0,9	TA	12	12,0	UPSTREAM
Gm01	55593573	T	TG	T,TG	16	10,6	T,TG	20	9,11	TG	13	0,13	T	6	6,0	UPSTREAM
Gm01	55594112	G	GA	G,GA	21	12,9	G,GA	20	10,10	G	16	16,0	GA	29	1,28	UPSTREAM
Gm01	55594283	AT	A	A,AT	17	6,11	A,AT	27	11,16	A	18	0,18	AT	23	23,0	UPSTREAM
Gm01	55594436	T	TCACGA	T,TCACGA	19	8,11	T,TCACGA	18	10,8	TCACGA	12	0,12	T	20	20,0	UPSTREAM
Gm01	55594584	GA	G	G,GA	22	11,11	G,GA	15	9,6	G	6	0,6	GA	15	15,0	UPSTREAM
Gm01	55594691	TAA	T	T,TAA	11	3,8	T,TAA	10	2,8	T	7	0,7	TAA	6	6,0	UPSTREAM
Gm01	55607929	C	CT	C,CT	16	5,11	C,CT	15	6,9	C	9	9,0	CT	6	0,6	DOWNSTREAM
Gm01	57118501	GTA	G	GTA	6	6,0	G,GTA	6	4,2	G	2	0,2	GTA	5	5,0	INTRON
Gm01	57221698	GT	G	GT	7	7,0	G,GT	7	5,2	G	2	0,2	GT	3	3,0	INTRON
Gm02	737844	TTA	T	T	4	0,4	T,TTA	5	1,3	TTA	3	3,0	T	2	0,2	UPSTREAM
Gm02	1040058	T	TTA	T,TTA	7	2,5	T,TTA	10	2,5	T	3	3,0	TTA	3	0,3	UPSTREAM
Gm02	3654589	CT	C	C,CT	5	1,4	C	7	1,6	CT	1	1,0	C	6	0,4	INTERGENIC
Gm02	5049725	C	CAGTGT	C,CAGTGT	12	10,2	C,CAGTGT	11	11,0	CAGTGT	1	0,1	C	17	16,1	INTRON
Gm02	5710703	A	AATATTATTGTATCTTTATCACTTTTATTTTATATATATATATATATATATATATATACTTTATTG	AATATTATTGTATCTTTATCACTTTTATTTTATATATATATATATATATATATATATACTTTATTG	9	0,9	A	4	4,0	A	4	4,0	AATATTATTGTATCTTTATCACTTTTATTTTATATATATATATATATATATATATATACTTTATTG	3	0,3	UPSTREAM
Gm02	7321854	ATT	A	A,ATT	12	6,6	ATT	8	5,0	A	2	0,2	ATT	11	11,0	UPSTREAM
Gm02	9322896	TA	T	T,TA	5	1,4	T,TA	6	1,5	T	2	0,2	TA	3	3,0	UPSTREAM
Gm02	11787936	GAT	G	G	6	0,6	G,GAT	10	4,3	GAT	4	2,0	G	3	0,3	INTRON
Gm02	15675393	C	CT	C,CT	7	1,6	C,CT	10	2,8	C	4	4,0	CT	2	0,2	DOWNSTREAM
Gm02	16834700	G	GT	G,GT	6	1,5	GT	9	0,9	GT	5	0,5	G	4	4,0	INTERGENIC
Gm02	17718118	G	GGCGAC	G,GGCGAC	14	7,7	G,GGCGAC	8	4,4	GGCGAC	3	0,3	G	8	8,0	UPSTREAM
Gm02	17718144	GGCGGACA	G	G,GGCGGACA	17	9,8	G,GGCGGACA	8	4,4	G	1	0,1	GGCGGACA	12	12,0	UPSTREAM
Gm02	18161077	GGTTATTTCATAGT	G	G,GGTTATTTCATAGT	15	9,6	G,GGTTATTTCATAGT	15	9,6	GGTTATTTCATAGT	12	12,0	G	10	0,10	UPSTREAM
Gm02	18840561	A	AC	A,AC	7	3,4	AC	7	0,7	A	3	3,0	AC	4	0,4	INTERGENIC
Gm02	19781299	TG	T	T,TG	4	2,2	TG	6	6,0	T	1	0,1	TG	5	5,0	INTERGENIC
Gm02	21191026	C	CA	CA	8	0,8	C,CA	18	3,15	C	9	9,0	CA	5	0,5	INTERGENIC
Gm02	21832158	GA	G	G,GA	8	2,6	G	6	0,6	GA	1	1,0	G	5	0,5	INTERGENIC
Gm02	23117932	A	AAAATTTCCAATCAAAGGAAAAAAGAGAAGGG	A,AAAATTTCCAATCAAAGGAAAAAAGAGAAGGG	16	5,11	A,AAAATTTCCAATCAAAGGAAAAAAGAGAAGGG	11	4,7	AAAATTTCCAATCAAAGGAAAAAAGAGAAGGG	5	0,5	A	5	5,0	INTERGENIC
Gm02	23666414	AG	A	A,AG	4	1,3	A,AG	13	3,10	A	5	0,5	AG	9	9,0	INTERGENIC
Gm02	24397086	CA	C	C,CA	12	8,4	C,CA	18	11,7	CA	14	14,0	C	10	0,10	INTERGENIC
Gm02	26678652	A	AG	A,AG	9	3,6	A,AG	8	1,7	A	3	3,0	AG	5	0,5	INTERGENIC
Gm02	28063883	C	CT	C,CT	7	1,6	CT	4	0,4	C	1	1,0	CT	3	0,3	INTRON
Gm02	30465765	AC	A	AC	8	8,0	A,AC	7	5,2	A	2	0,2	AC	4	4,0	INTERGENIC
Gm02	31447393	TG	T	T	5	0,5	T,TG	4	0,4	TG	4	4,0	T	5	0,5	INTERGENIC
Gm02	31822539	T	TA	T,TA	6	1,5	TA	9	0,9	TA	2	0,2	T	1	1,0	INTERGENIC
Gm02	32356534	T	TGGATTCAAGCCCAATTCG	T,TGGATTCAAGCCCAATTCG	8	8,0	T,TGGATTCAAGCCCAATTCG	19	12,7	T	3	2,0	TGGATTCAAGCCCAATTCG	3	0,3	INTERGENIC
Gm02	32808897	AT	A	A,AT	18	8,10	A,AT	12	7,5	AT	4	4,0	A	15	0,15	INTRON
Gm02	33841682	TG	T	T,TG	20	14,6	TG	17	17,0	TG	11	11,0	T	14	0,14	DOWNSTREAM
Gm02	33947399	C	CA	C,CA	14	4,10	C,CA	23	12,11	CA	6	0,6	C	16	16,0	INTERGENIC
Gm02	37317282	AG	A	A,AG	9	3,6	A,AG	6	4,2	A	1	0,1	AG	2	2,0	INTERGENIC
Gm02	37679474	CTTCTTCTTT	C	C,CTTCTTCTTT	7	2,5	C	7	0,7	CTTCTTCTTT	2	2,0	C	9	0,9	DOWNSTREAM
Gm02	38871857	G	GT	G,GT	9	2,7	GT	4	0,4	G	3	3,0	GT	5	0,5	INTERGENIC
Gm02	39010868	TA	T	T,TA	16	8,8	T,TA	18	11,7	TA	9	9,0	T	12	0,12	INTERGENIC
Gm02	41514802	AG	A	A,AG	17	10,7	A,AG	18	10,8	AG	7	7,0	A	10	0,10	INTRON
Gm02	41985364	A	AT	A	11	11,0	A,AT	17	15,2	AT	2	0,2	A	9	9,0	INTRON
Gm02	42794095	AC	A	A,AC	18	7,11	A,AC	21	8,13	AC	14	14,0	A	17	0,17	UPSTREAM
Gm02	43205436	AG	A	A,AG	15	9,6	A,AG	25	11,14	A	6	0,6	AG	15	15,0	DOWNSTREAM
Gm02	43206110	TA	T	T,TA	8	5,3	T,TA	14	7,7	T	3	0,3	TA	8	5,0	DOWNSTREAM
Gm02	43207543	CT	C	C,CT	13	5,8	C,CT	23	11,12	C	9	0,9	CT	15	15,0	INTERGENIC
Gm02	43208532	TAA	T	T,TAA	19	10,9	T,TAA	16	6,10	T	5	0,5	TAA	3	3,0	INTERGENIC
Gm02	43209154	TAA	T	T,TAA	10	3,7	T,TAA	15	6,9	T	4	0,4	TAA	1	1,0	INTERGENIC
Gm02	43209433	G	GA	G,GA	22	11,11	G,GA	15	8,7	GA	6	0,6	G	8	8,0	INTERGENIC
Gm02	43210232	A	ATAAT	A,ATAAT	25	12,13	A,ATAAT	15	10,5	ATAAT	18	0,18	A	10	10,0	INTERGENIC
Gm02	43210260	A	AT	A,AT	17	10,7	A,AT	16	12,4	AT	16	0,16	A	11	11,0	INTERGENIC
Gm02	43210437	G	GATCATGGCCAACAATA	G,GATCATGGCCAACAATA	14	5,9	G,GATCATGGCCAACAATA	13	9,4	GATCATGGCCAACAATA	3	0,3	G	7	7,0	INTERGENIC
Gm02	43211154	ATGGT	A	A,ATGGT	11	7,4	A,ATGGT	26	11,15	A	7	0,7	ATGGT	8	8,0	UPSTREAM
Gm02	43211484	C	CATAA	C,CATAA	14	10,4	C,CATAA	28	12,16	CATAA	5	0,5	C	16	16,0	UPSTREAM
Gm02	43212423	C	CTT	C,CTT	7	5,2	C,CTT	13	7,6	CTT	11	0,11	C	10	10,0	UPSTREAM
Gm02	43212437	C	CTA	C,CTA	9	5,4	C,CTA	13	7,6	CTA	9	0,9	C	10	10,0	UPSTREAM
Gm02	43212898	AT	A	A,AT	11	7,4	A,AT	25	9,16	A	6	0,6	AT	14	14,0	UPSTREAM
Gm02	43213074	A	ATC	A,ATC	15	8,7	A,ATC	21	8,13	ATC	12	0,12	A	11	11,0	UPSTREAM
Gm02	43213088	CTTCTATTATTAT	C	C,CTTCTATTATTAT	15	8,7	C,CTTCTATTATTAT	19	9,10	C	9	0,9	CTTCTATTATTAT	12	12,0	UPSTREAM
Gm02	43213763	ACATTTTAGTCTTTTTGTG	A	A,ACATTTTAGTCTTTTTGTG	19	12,7	A,ACATTTTAGTCTTTTTGTG	24	5,19	A	6	0,6	ACATTTTAGTCTTTTTGTG	10	10,0	UPSTREAM
Gm02	43213804	T	TCA	T,TCA	19	11,8	T,TCA	24	7,17	TCA	6	0,6	T	13	13,0	UPSTREAM
Gm02	43213909	TCCC	T	T,TCCC	19	12,7	T,TCCC	33	19,14	T	10	0,10	TCCC	12	12,0	UPSTREAM
Gm02	43214287	T	TTTTTTTTTATATGATC	T,TTTTTTTTTATATGATC	26	14,12	T,TTTTTTTTTATATGATC	29	15,14	TTTTTTTTTATATGATC	10	0,10	T	20	20,0	UPSTREAM
Gm02	43214300	T	TC	T,TC	27	13,14	T,TC	25	14,11	TC	11	0,11	T	19	19,0	UPSTREAM
Gm02	43214461	A	AT	A,AT	25	13,12	A,AT	25	12,13	AT	19	0,19	A	17	17,0	UPSTREAM
Gm02	43215022	G	GTGGTTTTTGGTGGT	G,GTGGTTTTTGGTGGT	14	6,8	G,GTGGTTTTTGGTGGT	23	11,12	GTGGTTTTTGGTGGT	9	0,9	G	15	15,0	INTRAGENIC
Gm02	43215250	A	AT	A,AT	21	11,10	A,AT	27	16,11	AT	11	0,11	A	16	16,0	INTRAGENIC
Gm02	43222426	AT	A	A,AT	9	3,6	A,AT	21	7,14	A	2	0,2	AT	9	9,0	DOWNSTREAM
Gm02	43222979	A	ATATTTT	A,ATATTTT	16	5,11	A,ATATTTT	30	16,14	ATATTTT	10	0,10	A	19	19,0	DOWNSTREAM
Gm02	43223159	AT	A	A,AT	20	13,7	A,AT	24	7,17	A	10	0,10	AT	15	15,0	DOWNSTREAM
Gm02	43224195	TTACCC	T	T,TTACCC	10	7,3	T,TTACCC	21	10,11	T	10	0,10	TTACCC	12	12,0	DOWNSTREAM
Gm02	43225243	T	TC	T,TC	11	8,3	T,TC	19	7,12	TC	8	0,8	T	12	12,0	DOWNSTREAM
Gm02	43228097	T	TTTAAG	T,TTTAAG	20	10,10	T,TTTAAG	14	9,5	TTTAAG	6	0,6	T	15	15,0	UPSTREAM
Gm02	43228600	A	AT	A,AT	13	8,5	A,AT	24	9,15	AT	14	0,14	A	14	14,0	UPSTREAM
Gm02	43228894	G	GT	G,GT	14	9,5	G,GT	22	8,14	GT	5	0,5	G	17	17,0	UPSTREAM
Gm02	43234626	A	ATT	A,ATT	8	4,4	A,ATT	18	10,8	ATT	9	0,9	A	17	17,0	DOWNSTREAM
Gm02	43234730	T	TA	T,TA	7	4,3	T,TA	23	18,5	TA	6	0,6	T	12	12,0	DOWNSTREAM
Gm02	43234776	A	AT	A,AT	9	6,3	A,AT	14	11,3	AT	6	0,6	A	8	8,0	DOWNSTREAM
Gm02	43235463	A	ATAAATGAAT	A,ATAAATGAAT	12	11,1	A,ATAAATGAAT	26	14,12	ATAAATGAAT	6	0,6	A	15	15,0	DOWNSTREAM
Gm02	43236117	GA	G	G,GA	14	6,8	G,GA	25	8,17	G	5	0,5	GA	11	11,0	INTRON
Gm02	43237292	AGATGAT	A	A,AGATGAT	9	7,2	A,AGATGAT	13	5,8	A	5	0,5	AGATGAT	9	9,0	CODON_CHANGE_PLUS_CODON_DELETION	tcatcatct/tct	Glyma.02G227100.Wm82.a4.v1
Gm02	43239384	ATT	A	A,ATT	15	6,8	A,ATT	14	6,8	A	9	0,9	ATT	8	8,0	UPSTREAM
Gm02	43239414	CATAT	C	C,CATAT	14	8,6	C,CATAT	12	6,6	C	9	0,9	CATAT	7	7,0	UPSTREAM
Gm02	43239530	AAG	A	A,AAG	14	7,7	A,AAG	16	10,6	A	12	0,12	AAG	13	13,0	UPSTREAM
Gm02	43239561	T	TAA	T,TAA	17	7,10	T,TAA	15	10,5	TAA	8	0,8	T	15	15,0	UPSTREAM
Gm02	43241420	GA	G	G,GA	13	9,4	G,GA	17	9,8	G	3	0,3	GA	22	22,0	UPSTREAM
Gm02	43245076	G	GAT	G,GAT	14	8,6	G,GAT	17	10,7	GAT	6	0,6	G	11	11,0	DOWNSTREAM
Gm02	43245278	A	AT	A,AT	13	9,4	A,AT	17	9,8	AT	11	0,9	A	10	10,0	DOWNSTREAM
Gm02	43246120	T	TA	T,TA	16	9,7	T,TA	24	14,10	TA	2	0,2	T	11	11,0	DOWNSTREAM
Gm02	43246254	TACATCATGCTA	T	T,TACATCATGCTA	18	9,9	T,TACATCATGCTA	21	14,7	T	9	0,9	TACATCATGCTA	9	9,0	DOWNSTREAM
Gm02	43246524	AG	A	A,AG	12	9,3	A,AG	16	8,8	A	7	0,7	AG	15	15,0	DOWNSTREAM
Gm02	43248054	AC	A	A,AC	11	4,7	A,AC	12	6,6	A	3	0,3	AC	11	11,0	INTRON
Gm02	43248143	A	AT	A,AT	9	3,6	A,AT	17	5,12	AT	5	0,5	A	9	9,0	INTRON
Gm02	43249136	T	TA	T,TA	27	8,19	T,TA	33	15,18	TA	13	0,13	T	23	23,0	INTRON
Gm02	43249591	T	TGTGTAAAGA	T,TGTGTAAAGA	11	6,5	T,TGTGTAAAGA	11	5,6	TGTGTAAAGA	4	0,4	T	7	7,0	INTRON
Gm02	43252562	TA	T	T,TA	16	9,7	T,TA	17	8,9	T	9	0,9	TA	15	15,0	UPSTREAM
Gm02	43253289	TC	T	T,TC	14	8,6	T,TC	24	10,14	T	4	0,4	TC	16	16,0	UPSTREAM
Gm02	43254339	A	AT	A,AT	9	6,3	A,AT	14	8,6	AT	7	0,7	A	17	17,0	UPSTREAM
Gm02	43256051	AAT	A	A,AAT	7	5,2	A,AAT	23	13,10	A	6	0,4	AAT	15	15,0	UPSTREAM
Gm02	43258473	TTTG	T	T,TTTG	13	10,3	T,TTTG	21	13,8	T	2	0,2	TTTG	13	13,0	UPSTREAM
Gm02	43258524	G	GT	G	5	5,0	G,GT	21	15,6	GT	5	0,5	G	16	16,0	UPSTREAM
Gm02	43258798	A	AT	A,AT	12	7,5	A,AT	28	13,15	AT	13	0,13	A	22	22,0	UPSTREAM
Gm02	43258985	A	AAAT	A,AAAT	8	6,2	A,AAAT	12	6,6	AAAT	4	0,4	A	11	11,0	UPSTREAM
Gm02	43259764	T	TA	T,TA	17	13,4	T,TA	27	14,13	TA	5	0,5	T	13	13,0	UPSTREAM
Gm02	43259985	CA	C	C,CA	4	2,2	C,CA	9	7,2	C	4	0,4	CA	15	15,0	UPSTREAM
Gm02	43260022	C	CT	C,CT	4	1,3	C,CT	13	7,6	CT	5	0,5	C	16	16,0	UPSTREAM
Gm02	43264434	G	GA	G,GA	9	3,6	G,GA	16	10,6	GA	8	0,8	G	11	11,0	DOWNSTREAM
Gm02	43264823	TAC	T	T,TAC	27	15,12	T,TAC	19	7,12	T	9	0,9	TAC	17	17,0	DOWNSTREAM
Gm02	43265218	GA	G	G,GA	16	6,10	G,GA	18	12,6	G	3	0,3	GA	15	15,0	UPSTREAM
Gm02	43268568	A	AT	A,AT	21	16,5	A,AT	13	7,6	AT	12	0,12	A	11	11,0	INTRON
Gm02	43269619	AT	A	A,AT	15	5,10	A,AT	24	12,12	A	9	0,9	AT	14	14,0	DOWNSTREAM
Gm02	43270239	CT	C	C,CT	9	4,5	C,CT	6	3,3	C	5	0,5	CT	12	12,0	UPSTREAM
Gm02	43270871	C	CCCACCACCATCCACCTCA	C	12	12,0	C,CCCACCACCATCCACCTCA	8	5,3	CCCACCACCATCCACCTCA	2	0,2	C	11	11,0	CODON_INSERTION	ccc/ccCCACCACCATCCACCTCAc	Glyma.02G227600.Wm82.a4.v1
Gm02	43271007	A	AACGGG	A,AACGGG	14	11,3	A,AACGGG	5	3,2	AACGGG	4	0,4	A	13	13,0	INTRON
Gm02	43307911	AT	A	A,AT	16	5,11	A,AT	18	10,8	A	5	0,5	AT	9	9,0	UPSTREAM
Gm02	43387636	T	TA	T,TA	19	11,8	T,TA	28	13,15	T	13	13,0	TA	19	0,19	INTERGENIC
Gm02	43426691	A	AAT	A,AAT	12	7,5	A,AAT	10	7,3	A	2	2,0	AAT	8	0,8	UPSTREAM
Gm02	43522975	A	AGGTGAAGGAGAG	A,AGGTGAAGGAGAG	17	12,5	A,AGGTGAAGGAGAG	16	8,8	AGGTGAAGGAGAG	7	0,7	A	8	8,0	CODON_CHANGE_PLUS_CODON_INSERTION	cct/ccCTCTCCTTCACCt	Glyma.02G229500.Wm82.a4.v1
Gm02	43527522	TTAC	T	T,TTAC	7	4,3	T,TTAC	18	8,10	T	7	0,7	TTAC	10	10,0	UPSTREAM
Gm02	43527787	G	GATACTCCAAAATTCAGTGTGTATTGTTAACTGAAA	G,GATACTCCAAAATTCAGTGTGTATTGTTAACTGAAA	6	3,3	G,GATACTCCAAAATTCAGTGTGTATTGTTAACTGAAA	19	9,10	GATACTCCAAAATTCAGTGTGTATTGTTAACTGAAA	3	0,3	G	13	13,0	UPSTREAM
Gm02	43527862	GA	G	G,GA	11	5,6	G,GA	20	9,11	G	6	0,6	GA	13	13,0	UPSTREAM
Gm02	43527898	ATATTT	A	A,ATATTT	15	9,6	A,ATATTT	17	10,7	A	6	0,6	ATATTT	15	15,0	UPSTREAM
Gm02	43527920	T	TAGAGACTCTTCGC	T,TAGAGACTCTTCGC	16	10,6	T,TAGAGACTCTTCGC	15	7,8	TAGAGACTCTTCGC	6	0,6	T	14	14,0	UPSTREAM
Gm02	43527935	G	GGGAAGGCACAA	G,GGGAAGGCACAA	16	10,6	G,GGGAAGGCACAA	14	8,6	GGGAAGGCACAA	7	0,7	G	14	14,0	UPSTREAM
Gm02	43528509	TTG	T	T,TTG	14	10,4	T,TTG	19	6,13	T	5	0,5	TTG	13	13,0	UPSTREAM
Gm02	43528875	T	TTTAAAATA	T,TTTAAAATA	7	4,3	T,TTTAAAATA	13	7,6	TTTAAAATA	5	0,5	T	14	14,0	UPSTREAM
Gm02	43529003	CTGATTAACTAGTAGACATTATTTATAAAACCGGGATGATTAATTGTAACAAATAATTTTAATTATTTGATAATTATTCA	C	CTGATTAACTAGTAGACATTATTTATAAAACCGGGATGATTAATTGTAACAAATAATTTTAATTATTTGATAATTATTCA	7	7,0	C,CTGATTAACTAGTAGACATTATTTATAAAACCGGGATGATTAATTGTAACAAATAATTTTAATTATTTGATAATTATTCA	21	18,3	C	13	0,13	CTGATTAACTAGTAGACATTATTTATAAAACCGGGATGATTAATTGTAACAAATAATTTTAATTATTTGATAATTATTCA	25	25,0	UPSTREAM
Gm02	43529189	TA	T	T,TA	15	8,7	T,TA	27	21,6	T	13	0,13	TA	29	29,0	UPSTREAM
Gm02	43529512	TGTCCTTG	T	T,TGTCCTTG	18	12,6	T,TGTCCTTG	18	14,4	T	8	0,8	TGTCCTTG	12	12,0	UPSTREAM
Gm02	43529543	C	CT	C,CT	22	16,6	C,CT	16	12,4	CT	7	0,7	C	10	10,0	UPSTREAM
Gm02	43529886	T	TGA	T	6	6,0	T,TGA	19	11,8	TGA	4	0,4	T	19	19,0	UPSTREAM
Gm02	43530073	TAC	T	TAC	4	4,0	T,TAC	22	10,12	T	2	0,2	TAC	11	11,0	UPSTREAM
Gm02	43530226	G	GT	G,GT	11	7,4	G,GT	11	8,3	GT	1	0,1	G	14	14,0	UPSTREAM
Gm02	43530338	GTC	G	G,GTC	12	6,6	G,GTC	19	9,10	G	2	0,2	GTC	11	11,0	UPSTREAM
Gm02	43530928	A	AGGGTGTACAATTGGTG	A,AGGGTGTACAATTGGTG	12	5,7	A,AGGGTGTACAATTGGTG	16	8,8	AGGGTGTACAATTGGTG	4	0,4	A	10	10,0	UPSTREAM
Gm02	43531009	A	AT	A,AT	9	3,6	A,AT	13	10,3	AT	7	0,7	A	9	9,0	UPSTREAM
Gm02	43531845	T	TA	T,TA	18	6,12	T,TA	19	14,5	TA	7	0,7	T	10	10,0	UPSTREAM
Gm02	43532078	TCA	T	T,TCA	14	9,5	T,TCA	22	12,10	T	7	0,7	TCA	18	18,0	UPSTREAM
Gm02	43532209	TG	T	T,TG	13	6,7	T,TG	20	10,10	T	10	0,10	TG	15	15,0	UPSTREAM
Gm02	43532353	A	ATAGCCAT	A,ATAGCCAT	13	6,7	A,ATAGCCAT	18	8,10	ATAGCCAT	6	0,6	A	15	15,0	UPSTREAM
Gm02	43533640	TA	T	T,TA	9	7,2	T,TA	22	13,9	T	4	0,4	TA	9	9,0	INTERGENIC
Gm02	43533927	T	TA	T,TA	14	7,7	T,TA	37	19,18	TA	10	0,10	T	21	21,0	INTERGENIC
Gm02	43534027	G	GT	G,GT	14	9,5	G,GT	36	20,16	GT	11	0,11	G	23	23,0	INTERGENIC
Gm02	43534053	AAT	A	A,AAT	15	11,4	A,AAT	31	17,14	A	10	0,10	AAT	21	21,0	INTERGENIC
Gm02	43534614	A	AT	A,AT	11	7,4	A,AT	20	12,8	AT	11	0,11	A	17	17,0	INTERGENIC
Gm02	43534875	GTAAT	G	G,GTAAT	19	8,11	G,GTAAT	16	4,12	G	9	0,9	GTAAT	12	12,0	INTERGENIC
Gm02	43535072	CT	C	C,CT	14	7,7	C,CT	27	11,16	C	5	0,5	CT	18	18,0	INTERGENIC
Gm02	43535460	T	TA	T,TA	12	6,6	T,TA	19	10,9	TA	3	0,3	T	8	8,0	DOWNSTREAM
Gm02	43535921	GAAAT	G	G,GAAAT	14	11,3	G,GAAAT	23	8,15	G	9	0,9	GAAAT	13	13,0	DOWNSTREAM
Gm02	43536390	TC	T	T,TC	7	3,4	T,TC	13	6,7	T	4	0,4	TC	14	14,0	DOWNSTREAM
Gm02	43536440	T	TA	T,TA	10	5,5	T,TA	19	6,13	TA	6	0,6	T	11	11,0	DOWNSTREAM
Gm02	43536588	A	AAT	A,AAT	6	4,2	A,AAT	12	4,8	AAT	6	0,6	A	2	2,0	DOWNSTREAM
Gm02	43536825	GA	G	G,GA	5	4,1	G,GA	8	4,4	G	1	0,1	GA	16	16,0	DOWNSTREAM
Gm02	43536917	A	ACCTTG	A,ACCTTG	6	3,3	A,ACCTTG	9	3,6	ACCTTG	3	0,3	A	15	15,0	DOWNSTREAM
Gm02	43537072	AG	A	A,AG	11	6,5	A,AG	19	9,10	A	6	0,6	AG	17	17,0	DOWNSTREAM
Gm02	43537087	A	AT	A,AT	11	5,6	A,AT	19	9,10	AT	6	0,6	A	18	18,0	DOWNSTREAM
Gm02	43537967	GT	G	G,GT	16	8,8	G,GT	19	7,12	G	4	0,4	GT	12	12,0	DOWNSTREAM
Gm02	43538155	AT	A	A,AT	5	3,2	A,AT	19	8,11	A	6	0,6	AT	8	8,0	DOWNSTREAM
Gm02	43538199	ATTTTT	A	A,ATTTTT	7	4,3	A,ATTTTT	15	3,10	A	8	0,8	ATTTTT	4	4,0	DOWNSTREAM
Gm02	43544881	C	CTTG	C,CTTG	13	5,8	C,CTTG	19	11,8	CTTG	7	0,7	C	13	13,0	UPSTREAM
Gm02	43545273	GATATATATATATATAT	G	G,GATATATATATATATAT	10	3,7	G,GATATATATATATATAT	16	4,12	G	5	0,5	GATATATATATATATAT	1	1,0	UPSTREAM
Gm02	43545668	AAT	A	A,AAT	13	6,7	A,AAT	22	6,16	A	9	0,9	AAT	17	17,0	UPSTREAM
Gm02	43545710	CTGAAACAATCTCACACTAGTTAATACACT	C	C,CTGAAACAATCTCACACTAGTTAATACACT	17	10,7	C,CTGAAACAATCTCACACTAGTTAATACACT	28	15,13	C	10	0,10	CTGAAACAATCTCACACTAGTTAATACACT	10	10,0	UPSTREAM
Gm02	43546201	TC	T	T,TC	13	8,5	T,TC	17	7,10	T	14	0,14	TC	12	12,0	UPSTREAM
Gm02	43547101	T	TG	T	7	7,0	T,TG	11	6,5	TG	10	0,10	T	10	10,0	INTERGENIC
Gm02	43547158	GTTAATTTTTTA	G	G,GTTAATTTTTTA	11	9,2	G,GTTAATTTTTTA	12	10,2	G	9	0,9	GTTAATTTTTTA	15	15,0	INTERGENIC
Gm02	43547207	TG	T	T,TG	13	10,3	TG	12	12,0	T	5	0,5	TG	13	13,0	INTERGENIC
Gm02	43547292	A	ATACATT	A,ATACATT	17	8,9	A,ATACATT	19	9,10	ATACATT	13	0,13	A	16	16,0	INTERGENIC
Gm02	43547484	TA	T	T,TA	19	7,12	T,TA	15	7,8	T	16	0,16	TA	20	20,0	INTERGENIC
Gm02	43547719	AATAT	A	A,AATAT	12	5,7	AATAT	7	7,0	A	4	0,4	AATAT	7	7,0	INTERGENIC
Gm02	43548716	GA	G	G,GA	14	4,10	G,GA	13	4,9	G	9	0,9	GA	7	7,0	INTERGENIC
Gm02	43549305	T	TC	T,TC	7	2,5	T,TC	19	8,11	TC	14	0,14	T	11	11,0	DOWNSTREAM
Gm02	43549734	TA	T	TA	13	13,0	T,TA	18	12,6	T	6	0,6	TA	15	15,0	DOWNSTREAM
Gm02	43553526	GGAGAAGCCGAAAAACATTAACGAAAAGGGATCATATGCA	G	G,GGAGAAGCCGAAAAACATTAACGAAAAGGGATCATATGCA	20	14,6	G,GGAGAAGCCGAAAAACATTAACGAAAAGGGATCATATGCA	13	7,6	G	3	0,3	GGAGAAGCCGAAAAACATTAACGAAAAGGGATCATATGCA	11	11,0	INTRAGENIC
Gm02	43561113	CT	C	C,CT	6	4,2	C,CT	22	14,8	C	10	0,10	CT	15	15,0	INTRON
Gm02	43561207	GA	G	G,GA	10	7,3	G,GA	11	6,5	G	5	0,5	GA	7	7,0	INTRON
Gm02	43561232	TA	T	T,TA	11	6,5	T,TA	10	5,5	T	5	0,5	TA	8	8,0	INTRON
Gm02	43561527	G	GCTTACACTA	G,GCTTACACTA	10	6,4	G,GCTTACACTA	16	8,8	GCTTACACTA	5	0,5	G	11	11,0	INTRON
Gm02	43562477	A	AAATAAT	A,AAATAAT	8	6,2	A,AAATAAT	9	5,4	AAATAAT	3	0,3	A	9	9,0	INTRON
Gm02	43562762	AAGAG	A	A,AAGAG	14	9,5	A,AAGAG	11	2,9	A	6	0,6	AAGAG	9	9,0	FRAME_SHIFT	ctcttt/	Glyma.02G229700.Wm82.a4.v1
Gm02	43566708	T	TCA	T,TCA	9	5,4	T,TCA	11	7,4	TCA	3	0,3	T	13	13,0	UPSTREAM
Gm02	43567220	ATAT	A	A,ATAT	16	6,10	A,ATAT	19	5,14	A	8	0,8	ATAT	17	17,0	UPSTREAM
Gm02	43570316	TA	T	T,TA	23	17,6	T,TA	21	16,5	T	7	0,7	TA	22	22,0	DOWNSTREAM
Gm02	43575793	AAAAG	A	A,AAAAG	16	6,10	A,AAAAG	9	4,5	A	8	0,8	AAAAG	8	8,0	UPSTREAM
Gm02	43576034	A	AT	A,AT	11	5,6	A,AT	21	12,9	AT	8	0,8	A	10	10,0	UPSTREAM
Gm02	43576059	ATAAATT	A	A,ATAAATT	13	7,6	A,ATAAATT	21	13,8	A	10	0,10	ATAAATT	9	9,0	UPSTREAM
Gm02	43576219	T	TG	T,TG	10	4,6	T,TG	12	5,7	TG	6	0,6	T	11	11,0	UPSTREAM
Gm02	43576470	CA	C	C,CA	17	9,8	C,CA	12	7,5	C	5	0,5	CA	14	14,0	UPSTREAM
Gm02	43576600	CA	C	C,CA	18	14,4	C,CA	11	5,6	C	5	0,5	CA	21	21,0	UPSTREAM
Gm02	43577562	AT	A	A,AT	8	6,2	A,AT	17	9,8	A	7	0,7	AT	14	14,0	UPSTREAM
Gm02	43577576	A	AT	A,AT	8	6,2	A,AT	19	11,8	AT	7	0,7	A	16	16,0	UPSTREAM
Gm02	43578131	T	TAAAAAGTACTCATTGTTTTTTAAACA	T,TAAAAAGTACTCATTGTTTTTTAAACA	13	7,6	T,TAAAAAGTACTCATTGTTTTTTAAACA	24	16,8	TAAAAAGTACTCATTGTTTTTTAAACA	7	0,7	T	15	15,0	UPSTREAM
Gm02	43580026	T	TAGAAAGA	T,TAGAAAGA	15	6,9	T,TAGAAAGA	9	6,3	TAGAAAGA	4	0,4	T	18	18,0	DOWNSTREAM
Gm02	43584701	TACTCACTCACTC	T	T,TACTCACTCACTC	11	4,7	T,TACTCACTCACTC	10	5,5	T	2	0,2	TACTCACTCACTC	10	10,0	INTRON
Gm02	43588589	T	TA	T	5	5,0	T,TA	16	9,7	TA	10	1,9	T	15	15,0	DOWNSTREAM
Gm02	43589934	ATTT	A	A,ATTT	11	3,8	A,ATTT	15	6,9	A	9	0,9	ATTT	8	5,0	DOWNSTREAM
Gm02	43598029	GTT	G	G,GTT	15	5,10	G,GTT	20	13,7	G	7	0,7	GTT	12	12,0	UPSTREAM
Gm02	43598303	AATATCAT	A	A,AATATCAT	22	10,12	A,AATATCAT	13	6,7	A	9	0,9	AATATCAT	10	10,0	UPSTREAM
Gm02	43598367	T	TTC	T,TTC	18	10,8	T,TTC	14	6,8	TTC	7	0,7	T	9	9,0	UPSTREAM
Gm02	43609694	T	TTATA	T,TTATA	9	7,2	T,TTATA	14	11,2	T	7	7,0	TTATA	3	0,3	INTERGENIC
Gm02	43613904	AGAATGGATTTTCTAAATACAAT	A	A,AGAATGGATTTTCTAAATACAAT	15	6,9	A,AGAATGGATTTTCTAAATACAAT	26	13,13	AGAATGGATTTTCTAAATACAAT	14	14,0	A	11	0,11	DOWNSTREAM
Gm02	43616478	CCTATACAGTACAATCCATAGTACTTGTCATCATCACATAGACATTGGTTCCTCGTCTCTTACTCTTA	C	C,CCTATACAGTACAATCCATAGTACTTGTCATCATCACATAGACATTGGTTCCTCGTCTCTTACTCTTA	18	11,7	CCTATACAGTACAATCCATAGTACTTGTCATCATCACATAGACATTGGTTCCTCGTCTCTTACTCTTA	13	13,0	CCTATACAGTACAATCCATAGTACTTGTCATCATCACATAGACATTGGTTCCTCGTCTCTTACTCTTA	5	5,0	C	18	0,18	INTRON
Gm02	43616615	AACACAAAC	A	A,AACACAAAC	15	8,7	A,AACACAAAC	16	13,3	AACACAAAC	3	3,0	A	17	0,17	INTRON
Gm02	43616825	TAAAA	T	T,TAAAA	4	1,3	T,TAAAA	13	6,7	TAAAA	1	1,0	T	13	0,11	INTRON
Gm02	43617750	TC	T	T,TC	12	3,9	T,TC	15	8,7	TC	5	5,0	T	13	0,13	UPSTREAM
Gm02	43618035	ATT	A	A,ATT	15	7,8	A,ATT	16	6,10	ATT	6	6,0	A	4	0,4	UPSTREAM
Gm02	43618163	T	TTATAATTTTTG	T,TTATAATTTTTG	14	9,5	T,TTATAATTTTTG	20	10,10	T	9	9,0	TTATAATTTTTG	8	0,8	UPSTREAM
Gm02	43618333	TG	T	T,TG	15	7,8	T,TG	29	14,15	TG	12	12,0	T	9	0,9	UPSTREAM
Gm02	43619238	T	TA	T,TA	14	10,4	T,TA	18	13,5	T	8	8,0	TA	10	0,10	UPSTREAM
Gm02	43619405	TC	T	T,TC	10	5,5	T,TC	7	2,5	TC	15	15,0	T	14	0,14	UPSTREAM
Gm02	43619862	C	CGATG	C,CGATG	13	9,4	C,CGATG	18	8,10	C	8	8,0	CGATG	9	0,9	UPSTREAM
Gm02	43621073	T	TA	T,TA	15	8,7	T,TA	14	12,2	T	8	8,0	TA	9	0,9	UPSTREAM
Gm02	43621934	T	TCC	T,TCC	17	11,6	T,TCC	16	11,5	T	8	8,0	TCC	7	0,7	UPSTREAM
Gm02	43622076	CAA	C	C,CAA	18	4,14	C,CAA	13	4,9	CAA	6	6,0	C	7	0,7	UPSTREAM
Gm02	43622154	AGT	A	A,AGT	16	5,11	A,AGT	15	8,7	AGT	5	5,0	A	8	0,8	UPSTREAM
Gm02	43622382	AC	A	A,AC	10	2,8	A,AC	22	11,11	AC	12	12,0	A	8	0,8	UPSTREAM
Gm02	43623226	C	CA	C,CA	17	6,11	C,CA	16	7,9	C	3	3,0	CA	3	0,3	UPSTREAM
Gm02	43623399	CA	C	C,CA	25	9,16	C,CA	18	11,7	CA	11	11,0	C	13	0,13	UPSTREAM
Gm02	43623414	A	AT	A,AT	24	9,15	A,AT	18	10,8	A	9	9,0	AT	13	0,13	UPSTREAM
Gm02	43623562	A	AAAC	A,AAAC	16	8,8	A,AAAC	9	6,3	A	7	7,0	AAAC	18	0,18	UPSTREAM
Gm02	43624834	CACAAAA	C	C,CACAAAA	17	7,10	C,CACAAAA	16	7,9	CACAAAA	10	10,0	C	3	0,3	UPSTREAM
Gm02	43624985	A	AT	A,AT	11	1,10	A,AT	12	5,7	A	2	2,0	AT	11	0,11	UPSTREAM
Gm02	43625360	GT	G	G,GT	17	9,8	G,GT	22	11,11	GT	10	10,0	G	22	0,22	UPSTREAM
Gm02	43625380	A	ACTC	A,ACTC	18	11,7	A,ACTC	20	9,11	A	10	10,0	ACTC	24	0,24	UPSTREAM
Gm02	43627681	TG	T	T,TG	16	4,12	T,TG	15	5,10	TG	2	2,0	T	15	0,15	INTRON
Gm02	43629679	AT	A	A,AT	15	6,9	A,AT	13	7,6	A	4	0,4	AT	13	13,0	INTRON
Gm02	43636718	AACTCTTACGAGTTTACG	A	A,AACTCTTACGAGTTTACG	8	5,3	A,AACTCTTACGAGTTTACG	30	17,13	A	4	0,4	AACTCTTACGAGTTTACG	8	8,0	UPSTREAM
Gm02	43653936	AT	A	A,AT	8	4,4	A,AT	12	3,6	A	8	0,8	AT	4	4,0	DOWNSTREAM
Gm02	43656054	G	GATT	G,GATT	14	10,4	G,GATT	21	11,10	GATT	12	0,12	G	11	11,0	UPSTREAM
Gm02	43656792	A	AT	A,AT	20	10,10	A,AT	19	12,7	AT	7	0,7	A	13	13,0	UPSTREAM
Gm02	43656829	T	TAA	T,TAA	20	9,11	T,TAA	18	13,5	TAA	7	0,7	T	13	13,0	UPSTREAM
Gm02	43657001	CAG	C	C,CAG	20	5,15	C,CAG	21	7,12	C	5	0,5	CAG	11	11,0	INTRAGENIC
Gm02	43657879	T	TA	T,TA	15	6,9	T,TA	22	12,10	TA	10	0,10	T	22	22,0	INTRON
Gm02	43658531	A	AT	A,AT	13	5,8	A,AT	24	9,15	AT	7	0,7	A	22	22,0	DOWNSTREAM
Gm02	43659294	CTTT	C	C,CTTT	14	3,11	C,CTTT	20	8,12	C	9	0,9	CTTT	2	2,0	DOWNSTREAM
Gm02	43661561	G	GCTGCACT	G,GCTGCACT	14	7,7	G,GCTGCACT	13	10,3	GCTGCACT	15	0,15	G	13	13,0	DOWNSTREAM
Gm02	43664226	TTG	T	T,TTG	14	12,2	T,TTG	14	10,4	T	5	0,5	TTG	18	18,0	UPSTREAM
Gm02	43668067	CTTTATCTGAATATTTTTCCTTTAAAAAAATAAAAAACAAAATTATAAAATTTAT	C	C,CTTTATCTGAATATTTTTCCTTTAAAAAAATAAAAAACAAAATTATAAAATTTAT	17	11,6	C,CTTTATCTGAATATTTTTCCTTTAAAAAAATAAAAAACAAAATTATAAAATTTAT	15	10,5	C	6	0,6	CTTTATCTGAATATTTTTCCTTTAAAAAAATAAAAAACAAAATTATAAAATTTAT	7	7,0	UPSTREAM
Gm02	43670394	G	GGAA	G,GGAA	13	9,4	G,GGAA	21	8,13	GGAA	8	0,8	G	17	17,0	INTRON
Gm02	43672755	GA	G	GA	6	6,0	G,GA	11	9,2	G	4	0,4	GA	3	3,0	DOWNSTREAM
Gm02	43673439	AACAAGCT	A	A,AACAAGCT	8	5,3	A,AACAAGCT	11	5,6	A	2	0,2	AACAAGCT	14	14,0	DOWNSTREAM
Gm02	43673671	A	AT	A,AT	9	6,3	A,AT	30	15,15	AT	10	0,10	A	21	21,0	DOWNSTREAM
Gm02	43675076	CATGTCA	C	C,CATGTCA	8	4,4	C,CATGTCA	15	9,6	C	11	0,11	CATGTCA	7	7,0	UPSTREAM
Gm02	43675361	TA	T	T,TA	17	8,9	T,TA	12	7,5	T	9	0,9	TA	13	13,0	INTRAGENIC
Gm02	43682541	TG	T	T,TG	12	2,10	T,TG	17	12,5	T	6	0,6	TG	11	11,0	INTRON
Gm02	43686217	AT	A	A,AT	13	9,4	A,AT	23	13,10	A	5	0,5	AT	13	13,0	DOWNSTREAM
Gm02	43686975	T	TAATATATATA	T,TAATATATATA	7	4,0	T	6	6,0	TAATATATATA	3	0,3	T	4	4,0	DOWNSTREAM
Gm02	43687258	A	AC	A,AC	16	8,8	A,AC	17	11,6	AC	7	0,7	A	8	8,0	DOWNSTREAM
Gm02	43688061	AAAT	A	A,AAAT	16	11,5	A,AAAT	21	9,12	A	3	0,3	AAAT	15	15,0	INTRON
Gm02	43688903	TA	T	T,TA	14	6,8	T,TA	20	10,10	T	5	0,5	TA	18	18,0	INTRON
Gm02	43688974	CTT	C	C,CTT	17	10,7	C,CTT	19	9,10	C	5	0,5	CTT	16	16,0	INTRON
Gm02	43689211	TCA	T	T,TCA	15	9,6	T,TCA	13	9,4	T	8	0,8	TCA	11	11,0	INTRON
Gm02	43690881	ATTTTAATTTTT	A	A,ATTTTAATTTTT	23	11,12	A,ATTTTAATTTTT	8	4,4	A	5	0,5	ATTTTAATTTTT	10	10,0	UPSTREAM
Gm02	43691353	A	AT	A,AT	19	11,8	A,AT	34	16,18	AT	9	0,9	A	21	21,0	UPSTREAM
Gm02	43691415	TA	T	T,TA	17	12,5	T,TA	33	14,19	T	10	0,10	TA	20	20,0	UPSTREAM
Gm02	43691795	T	TTGATAAGATTAGAG	T,TTGATAAGATTAGAG	18	8,10	T,TTGATAAGATTAGAG	29	15,14	TTGATAAGATTAGAG	7	0,7	T	27	27,0	UPSTREAM
Gm02	43691974	C	CT	C,CT	17	9,8	C,CT	20	7,13	CT	8	0,8	C	11	11,0	UPSTREAM
Gm02	43693970	C	CA	C,CA	14	7,7	C,CA	25	12,13	CA	8	0,8	C	14	14,0	UPSTREAM
Gm02	43694619	GA	G	G,GA	13	6,7	G,GA	4	1,3	G	7	0,7	GA	13	13,0	UPSTREAM
Gm02	43695530	C	CAAGCACACCT	C,CAAGCACACCT	16	9,7	C,CAAGCACACCT	11	7,4	CAAGCACACCT	3	0,3	C	13	13,0	INTERGENIC
Gm02	43695643	GA	G	G,GA	18	7,11	G,GA	14	7,7	G	5	0,5	GA	12	12,0	INTERGENIC
Gm02	43697312	A	AT	A,AT	16	7,9	A,AT	15	9,6	AT	9	0,9	A	19	19,0	INTERGENIC
Gm02	43698407	A	ATTTT	A,ATTTT	13	6,7	A,ATTTT	20	14,6	ATTTT	11	0,11	A	12	12,0	INTERGENIC
Gm02	43698418	AAAAAT	A	A,AAAAAT	15	9,6	A,AAAAAT	18	11,7	A	11	0,11	AAAAAT	13	13,0	INTERGENIC
Gm02	43698544	AT	A	A,AT	13	3,10	A,AT	19	10,9	AT	10	10,0	A	10	0,10	INTERGENIC
Gm02	43699718	AT	A	A,AT	8	4,4	A,AT	22	11,11	A	13	0,13	AT	9	9,0	INTERGENIC
Gm02	43699851	TA	T	T,TA	10	2,8	T,TA	15	10,5	T	3	0,3	TA	7	7,0	INTERGENIC
Gm02	43699874	T	TACC	T,TACC	7	1,6	T,TACC	14	7,7	TACC	2	0,2	T	9	9,0	INTERGENIC
Gm02	43699890	A	AAT	A,AAT	10	2,8	A,AAT	13	5,8	AAT	2	0,2	A	7	7,0	INTERGENIC
Gm02	43701507	T	TTA	T,TTA	19	12,7	T,TTA	28	12,16	TTA	8	0,8	T	21	21,0	UPSTREAM
Gm02	43701577	TA	T	T,TA	27	16,11	T,TA	29	10,19	T	12	0,12	TA	22	22,0	UPSTREAM
Gm02	43701674	AAAAC	A	A,AAAAC	30	19,11	A,AAAAC	26	13,13	A	15	0,15	AAAAC	13	13,0	UPSTREAM
Gm02	43701690	AC	A	A,AC	31	20,11	A,AC	29	14,15	A	15	0,15	AC	13	13,0	UPSTREAM
Gm02	43701717	A	AAAT	A,AAAT	32	19,13	A,AAAT	29	16,13	AAAT	15	0,15	A	10	10,0	UPSTREAM
Gm02	43701880	AT	A	A,AT	18	11,7	A,AT	19	9,10	A	9	0,9	AT	5	5,0	UPSTREAM
Gm02	43735440	AGCCTT	A	A,AGCCTT	13	11,2	A,AGCCTT	19	10,9	A	7	0,7	AGCCTT	18	18,0	DOWNSTREAM
Gm02	43737040	CGAATCCTG	C	C,CGAATCCTG	15	10,5	C,CGAATCCTG	19	10,9	C	9	0,9	CGAATCCTG	6	6,0	UPSTREAM
Gm02	43741356	A	AT	A,AT	21	15,6	A,AT	16	11,5	AT	14	0,14	A	12	12,0	DOWNSTREAM
Gm02	43749820	C	CA	C,CA	21	11,10	C,CA	21	13,8	CA	5	0,5	C	11	11,0	INTRON
Gm02	43753624	A	AC	A,AC	17	10,7	A,AC	22	11,11	AC	12	0,12	A	15	15,0	UPSTREAM
Gm02	43755362	AAGAAG	A	A,AAGAAG	19	8,11	A,AAGAAG	25	12,13	A	2	0,2	AAGAAG	11	11,0	UPSTREAM
Gm02	43755402	T	TC	T,TC	21	9,12	T,TC	26	10,16	TC	4	0,4	T	10	10,0	UPSTREAM
Gm02	43755771	CT	C	C,CT	9	3,6	C,CT	21	5,14	C	9	0,9	CT	5	5,0	UPSTREAM
Gm02	43756318	C	CA	C,CA	8	5,3	C,CA	15	5,10	CA	3	0,3	C	7	7,0	UPSTREAM
Gm02	43756586	A	AT	A,AT	5	1,4	A,AT	19	3,16	AT	16	1,15	A	9	9,0	UPSTREAM
Gm02	43759191	TA	T	T,TA	12	4,8	T,TA	21	8,13	T	9	0,9	TA	14	14,0	INTERGENIC
Gm02	43759824	TTA	T	T,TTA	20	16,4	T,TTA	24	15,9	T	5	0,5	TTA	17	17,0	INTERGENIC
Gm02	43760417	GA	G	G,GA	15	13,2	G,GA	27	16,11	G	14	0,14	GA	25	25,0	INTERGENIC
Gm02	43761504	T	TAA	T,TAA	19	12,7	T,TAA	33	17,16	TAA	12	0,12	T	16	16,0	INTERGENIC
Gm02	43762671	T	TAA	T,TAA	16	9,7	T,TAA	15	10,5	TAA	2	0,2	T	8	8,0	INTERGENIC
Gm02	43762975	TG	T	T,TG	12	2,10	T,TG	11	8,3	T	3	0,3	TG	13	13,0	INTERGENIC
Gm02	43763214	AT	A	A,AT	17	11,6	A,AT	8	3,5	A	8	0,8	AT	15	15,0	INTERGENIC
Gm02	43763832	C	CCATATTCAGAATGTTGTTGCTTGTTCTGAAATTTGCTTTACTCAAATCCTTTCTTTTCTTTTCTAATACCCATA	C,CCATATTCAGAATGTTGTTGCTTGTTCTGAAATTTGCTTTACTCAAATCCTTTCTTTTCTTTTCTAATACCCATA	13	6,7	C,CCATATTCAGAATGTTGTTGCTTGTTCTGAAATTTGCTTTACTCAAATCCTTTCTTTTCTTTTCTAATACCCATA	22	14,8	CCATATTCAGAATGTTGTTGCTTGTTCTGAAATTTGCTTTACTCAAATCCTTTCTTTTCTTTTCTAATACCCATA	7	0,7	C	15	15,0	INTERGENIC
Gm02	43764826	AT	A	A,AT	7	4,3	A,AT	18	9,9	A	6	0,6	AT	15	15,0	INTERGENIC
Gm02	43767447	T	TA	T,TA	8	6,2	T,TA	16	8,8	TA	6	0,6	T	21	21,0	INTERGENIC
Gm02	43767486	AT	A	A,AT	7	5,2	A,AT	18	10,8	A	7	0,7	AT	22	22,0	INTERGENIC
Gm02	43767548	TG	T	T,TG	4	2,2	T,TG	22	13,9	T	6	0,6	TG	3	3,0	INTERGENIC
Gm02	43770882	CATCAG	C	C,CATCAG	11	2,9	C,CATCAG	11	4,7	CATCAG	7	7,0	C	16	0,16	DOWNSTREAM
Gm02	43773130	TC	T	T,TC	24	14,10	T,TC	26	16,10	T	9	0,9	TC	14	14,0	INTRAGENIC
Gm02	43775783	A	AC	A,AC	20	14,6	A,AC	23	13,10	AC	10	0,10	A	18	18,0	UPSTREAM
Gm02	43776243	TA	T	T,TA	10	8,2	T,TA	20	11,9	T	7	0,7	TA	16	16,0	UPSTREAM
Gm02	43776609	A	AT	A,AT	16	11,5	A,AT	22	10,12	AT	15	0,15	A	20	20,0	UPSTREAM
Gm02	43776749	A	AAAAACAAT	A,AAAAACAAT	11	9,2	A,AAAAACAAT	16	13,3	AAAAACAAT	5	0,5	A	22	22,0	UPSTREAM
Gm02	43776773	TA	T	T,TA	11	7,4	T,TA	17	13,4	T	7	0,7	TA	16	16,0	UPSTREAM
Gm02	43777052	T	TA	T,TA	22	12,10	T,TA	21	13,8	TA	3	0,3	T	6	6,0	UPSTREAM
Gm02	43777505	TGAATTGTCAATCCATATGATTCATAC	T	T,TGAATTGTCAATCCATATGATTCATAC	15	9,6	T,TGAATTGTCAATCCATATGATTCATAC	22	14,8	T	6	0,6	TGAATTGTCAATCCATATGATTCATAC	12	12,0	UPSTREAM
Gm02	43777577	G	GA	G,GA	16	8,8	G,GA	18	11,7	GA	4	0,4	G	12	12,0	UPSTREAM
Gm02	43778491	G	GTT	G,GTT	11	9,2	G,GTT	22	8,14	GTT	4	0,4	G	11	11,0	UPSTREAM
Gm02	43780204	TCTAG	T	T,TCTAG	14	6,8	T,TCTAG	20	8,12	T	10	0,10	TCTAG	9	9,0	INTERGENIC
Gm02	43780660	A	AT	A,AT	11	6,5	A,AT	18	9,9	AT	7	0,5	A	6	6,0	INTERGENIC
Gm02	43781127	C	CA	C,CA	18	7,11	C,CA	16	9,7	CA	11	0,11	C	15	15,0	INTERGENIC
Gm02	43781184	TA	T	T,TA	19	9,10	T,TA	17	11,6	T	12	0,12	TA	15	15,0	INTERGENIC
Gm02	43799577	TG	T	T,TG	16	9,7	T,TG	22	10,12	T	10	0,10	TG	13	13,0	INTERGENIC
Gm02	43800284	TA	T	TA	6	4,0	T,TA	8	1,5	T	3	0,3	TA	11	11,0	INTERGENIC
Gm02	43801660	TG	T	T,TG	15	11,4	T,TG	18	10,8	T	7	0,7	TG	8	8,0	UPSTREAM
Gm02	43801789	T	TAAAAAATAAC	T	8	8,0	T,TAAAAAATAAC	12	8,4	TAAAAAATAAC	6	0,6	T	11	11,0	UPSTREAM
Gm02	43802424	A	ATACTC	A,ATACTC	6	5,1	A,ATACTC	20	11,9	ATACTC	5	0,5	A	8	8,0	UPSTREAM
Gm02	43804175	A	AT	A,AT	4	1,3	A,AT	5	3,2	AT	2	0,2	A	4	4,0	UPSTREAM
Gm02	43804225	ATTTTTC	A	A,ATTTTTC	6	2,4	A,ATTTTTC	4	1,3	A	2	0,2	ATTTTTC	7	7,0	UPSTREAM
Gm02	43805539	GAGGAAAAAAAAAAA	G	G,GAGGAAAAAAAAAAA	14	7,7	G,GAGGAAAAAAAAAAA	21	12,9	G	8	0,8	GAGGAAAAAAAAAAA	13	13,0	UPSTREAM
Gm02	43808396	TTTAA	T	T,TTTAA	13	8,5	T,TTTAA	17	11,6	T	3	0,3	TTTAA	19	19,0	DOWNSTREAM
Gm02	43808869	CTA	C	C,CTA	16	8,8	C,CTA	36	16,20	C	11	0,11	CTA	19	19,0	DOWNSTREAM
Gm02	43809095	T	TCAC	T,TCAC	17	6,11	T,TCAC	25	12,13	TCAC	11	0,11	T	16	16,0	DOWNSTREAM
Gm02	43809156	ATCATAC	A	A,ATCATAC	12	6,6	A,ATCATAC	17	7,10	A	13	0,13	ATCATAC	15	15,0	DOWNSTREAM
Gm02	43809200	TTTTCTTTCTTTTTAATATTTTTTTTAAATCAAG	T	T,TTTTCTTTCTTTTTAATATTTTTTTTAAATCAAG	12	7,5	T,TTTTCTTTCTTTTTAATATTTTTTTTAAATCAAG	26	11,15	T	13	0,13	TTTTCTTTCTTTTTAATATTTTTTTTAAATCAAG	15	15,0	DOWNSTREAM
Gm02	43809267	AT	A	A,AT	11	7,4	A,AT	22	7,15	A	14	0,14	AT	12	12,0	DOWNSTREAM
Gm02	43809758	TC	T	T,TC	22	14,8	T,TC	27	16,11	T	16	0,16	TC	18	18,0	DOWNSTREAM
Gm02	43809803	CA	C	C,CA	19	12,7	C,CA	23	13,10	C	15	0,15	CA	16	16,0	DOWNSTREAM
Gm02	43810008	AGAAG	A	A,AGAAG	18	8,10	A,AGAAG	18	9,9	A	4	0,4	AGAAG	12	12,0	DOWNSTREAM
Gm02	43810197	CTATA	C	C,CTATA	14	9,3	C,CTATA	12	5,7	C	6	0,6	CTATA	8	8,0	DOWNSTREAM
Gm02	43810229	T	TC	T,TC	15	13,2	T,TC	16	5,11	TC	4	0,4	T	9	9,0	DOWNSTREAM
Gm02	43810343	TC	T	T,TC	14	9,5	T,TC	13	3,10	T	12	0,12	TC	10	10,0	DOWNSTREAM
Gm02	43810438	A	ATAACAATAATTATGAT	A,ATAACAATAATTATGAT	11	5,6	A,ATAACAATAATTATGAT	18	7,11	ATAACAATAATTATGAT	14	0,14	A	9	9,0	DOWNSTREAM
Gm02	43810553	T	TA	T,TA	17	7,10	T,TA	29	16,13	TA	9	0,9	T	15	15,0	DOWNSTREAM
Gm02	43810884	A	AAAAAAC	A,AAAAAAC	10	8,2	A,AAAAAAC	18	13,5	AAAAAAC	3	0,3	A	16	16,0	DOWNSTREAM
Gm02	43810990	G	GTA	G,GTA	11	8,3	G,GTA	17	10,7	GTA	2	0,2	G	12	12,0	DOWNSTREAM
Gm02	43814168	G	GT	G,GT	15	7,8	G,GT	23	8,15	GT	5	0,5	G	7	7,0	INTERGENIC
Gm02	43817187	T	TTGTGTGTGACCTCGTAGTTTTAATACTAAAC	T,TTGTGTGTGACCTCGTAGTTTTAATACTAAAC	23	17,6	T,TTGTGTGTGACCTCGTAGTTTTAATACTAAAC	35	21,14	TTGTGTGTGACCTCGTAGTTTTAATACTAAAC	6	0,6	T	19	19,0	INTERGENIC
Gm02	43817961	TAAAAATGATAACGATCG	T	T,TAAAAATGATAACGATCG	11	5,6	T,TAAAAATGATAACGATCG	13	7,6	T	6	0,6	TAAAAATGATAACGATCG	12	12,0	INTERGENIC
Gm02	43818775	TG	T	T,TG	18	9,9	T,TG	10	2,8	T	14	0,14	TG	11	11,0	INTERGENIC
Gm02	43820194	T	TG	T,TG	17	9,8	T,TG	14	5,9	TG	12	0,12	T	11	11,0	INTERGENIC
Gm02	43821829	A	AAAG	A,AAAG	10	7,3	A,AAAG	18	10,8	AAAG	7	0,7	A	13	13,0	INTERGENIC
Gm02	43823123	C	CA	C,CA	13	11,2	C,CA	8	5,3	CA	5	0,5	C	6	6,0	INTERGENIC
Gm02	43823830	C	CTT	C,CTT	20	9,11	C,CTT	21	11,10	CTT	4	0,4	C	16	16,0	INTERGENIC
Gm02	43823875	ATTAATTTAAATTT	A	A,ATTAATTTAAATTT	25	12,13	A,ATTAATTTAAATTT	22	15,7	A	5	0,5	ATTAATTTAAATTT	10	10,0	INTERGENIC
Gm02	43824073	AT	A	A,AT	19	11,8	A,AT	15	11,4	A	11	0,11	AT	20	20,0	INTERGENIC
Gm02	43824139	C	CTTAA	C,CTTAA	13	6,7	C	9	9,0	CTTAA	6	0,6	C	7	7,0	INTERGENIC
Gm02	43828274	TA	T	T,TA	13	7,6	T,TA	17	10,7	T	5	0,5	TA	16	16,0	DOWNSTREAM
Gm02	43830890	G	GA	G,GA	12	7,5	G,GA	14	9,5	G	6	6,0	GA	12	0,12	INTRAGENIC
Gm02	43906281	ATATATT	A	A,ATATATT	12	7,5	A,ATATATT	24	9,15	A	4	0,4	ATATATT	17	17,0	DOWNSTREAM
Gm02	43916511	CTCAATCAGCAATTGAGATTCCT	C	C,CTCAATCAGCAATTGAGATTCCT	8	4,4	C,CTCAATCAGCAATTGAGATTCCT	21	9,12	C	5	0,5	CTCAATCAGCAATTGAGATTCCT	17	17,0	UPSTREAM
Gm02	43930645	AT	A	A,AT	11	3,8	A	10	1,9	A	10	0,10	AT	10	10,0	INTRON
Gm02	43959444	A	AATAT	A,AATAT	8	5,3	A	5	5,0	AATAT	2	0,2	A	3	3,0	INTRON
Gm02	43961429	TA	T	T,TA	15	8,7	T,TA	22	18,4	TA	13	13,0	T	17	0,17	DOWNSTREAM
Gm02	44015260	CG	C	C,CG	15	9,6	C,CG	12	4,8	C	2	0,2	CG	14	14,0	FRAME_SHIFT	ccg/	Glyma.02G234500.Wm82.a4.v1
Gm02	44047977	A	AAT	A	8	8,0	A,AAT	5	2,3	AAT	6	0,6	A	12	12,0	DOWNSTREAM
Gm02	44053394	AAT	A	A,AAT	10	3,7	A,AAT	16	5,11	A	2	0,2	AAT	11	11,0	UPSTREAM
Gm02	44620706	GA	G	G	9	1,5	G,GA	11	2,6	GA	5	5,0	G	10	1,7	INTERGENIC
Gm02	46204317	TCCCC	T	T,TCCCC	6	1,5	T	7	0,5	TCCCC	4	4,0	T	4	0,4	INTRON
Gm02	49991990	T	TA	T	6	6,0	T,TA	4	2,2	TA	4	0,4	T	6	6,0	DOWNSTREAM
Gm03	3527616	G	GT	G,GT	8	2,6	GT	10	1,9	G	1	1,0	GT	8	0,8	DOWNSTREAM
Gm03	3841209	A	AT	A,AT	7	1,6	A,AT	9	1,8	A	3	3,0	AT	2	0,2	INTERGENIC
Gm03	4602860	AT	A	A,AT	9	2,7	A,AT	10	6,4	AT	9	9,0	A	13	0,13	INTERGENIC
Gm03	4609027	AT	A	A,AT	8	6,2	A,AT	6	1,5	AT	5	5,0	A	4	0,4	INTERGENIC
Gm03	4631101	T	TAA	T,TAA	8	4,4	T,TAA	15	4,11	T	8	8,0	TAA	8	0,8	UPSTREAM
Gm03	4705873	C	CGATACAGGTACTAAGTAACAACATTGATAAATACTTAAATATAAT	C	13	13,0	CGATACAGGTACTAAGTAACAACATTGATAAATACTTAAATATAAT	7	0,7	CGATACAGGTACTAAGTAACAACATTGATAAATACTTAAATATAAT	2	0,2	C	15	15,0	DOWNSTREAM
Gm03	4722187	A	AT	A,AT	18	12,6	A,AT	25	14,11	A	20	20,0	AT	7	0,7	INTERGENIC
Gm03	4767139	TAAAATATATTGATTA	T	T,TAAAATATATTGATTA	16	12,4	T,TAAAATATATTGATTA	18	11,7	TAAAATATATTGATTA	9	9,0	T	16	0,16	INTERGENIC
Gm03	5030811	T	TTTTTTA	T,TTTTTTA	5	1,4	T,TTTTTTA	7	5,2	TTTTTTA	5	0,5	T	7	7,0	INTERGENIC
Gm03	5129795	GGTGTTAGAAGTTTAAGAACCAGCTA	G	G,GGTGTTAGAAGTTTAAGAACCAGCTA	21	12,9	G,GGTGTTAGAAGTTTAAGAACCAGCTA	34	15,19	GGTGTTAGAAGTTTAAGAACCAGCTA	12	12,0	G	12	0,12	INTRON
Gm03	5129966	AT	A	A,AT	12	6,6	A,AT	31	20,11	A	9	0,9	AT	20	20,0	INTRON
Gm03	5131133	T	TA	T,TA	11	8,3	T,TA	11	3,8	T	5	5,0	TA	5	0,5	DOWNSTREAM
Gm03	5133286	G	GGCTA	G,GGCTA	12	7,5	G,GGCTA	15	7,8	G	9	9,0	GGCTA	13	0,13	DOWNSTREAM
Gm03	5133456	TCA	T	T,TCA	13	7,6	T,TCA	20	11,9	T	9	0,9	TCA	10	10,0	DOWNSTREAM
Gm03	5134402	TAG	T	T,TAG	15	11,4	T,TAG	19	9,10	TAG	5	5,0	T	11	0,11	DOWNSTREAM
Gm03	5135638	CTTAAA	C	C,CTTAAA	14	8,6	C,CTTAAA	25	9,16	CTTAAA	10	10,0	C	12	0,12	INTERGENIC
Gm03	5135863	TA	T	T,TA	9	4,5	T,TA	23	11,12	TA	11	11,0	T	6	0,6	UPSTREAM
Gm03	5136186	TATTTTTTATA	T	T,TATTTTTTATA	19	10,9	T,TATTTTTTATA	19	5,14	T	8	0,8	TATTTTTTATA	19	19,0	UPSTREAM
Gm03	5136268	TTTG	T	T,TTTG	25	8,17	T,TTTG	17	7,10	T	12	0,12	TTTG	23	23,0	UPSTREAM
Gm03	5137594	T	TA	T,TA	17	12,5	T,TA	19	10,9	T	3	3,0	TA	12	0,12	UPSTREAM
Gm03	5139231	T	TA	T,TA	11	7,4	T,TA	17	11,6	T	3	3,0	TA	8	0,8	UPSTREAM
Gm03	5139443	TC	T	T,TC	16	3,13	T,TC	32	18,14	T	8	0,8	TC	19	19,0	UPSTREAM
Gm03	5141891	CTG	C	C,CTG	21	13,8	C,CTG	19	7,12	CTG	8	8,0	C	15	0,15	INTRON
Gm03	5142484	G	GAA	G,GAA	16	2,14	G,GAA	16	8,8	GAA	10	0,10	G	13	13,0	DOWNSTREAM
Gm03	5142647	G	GA	G,GA	11	8,3	G,GA	11	7,4	G	7	7,0	GA	8	0,8	DOWNSTREAM
Gm03	5143097	CATAGA	C	C,CATAGA	8	3,5	C,CATAGA	9	5,4	C	4	0,4	CATAGA	9	9,0	DOWNSTREAM
Gm03	5143139	A	AGATC	A,AGATC	10	4,6	A,AGATC	10	5,5	AGATC	4	0,4	A	8	8,0	DOWNSTREAM
Gm03	5143415	T	TA	T,TA	7	5,2	T,TA	8	4,4	TA	7	0,7	T	13	13,0	DOWNSTREAM
Gm03	5144286	T	TA	T,TA	23	12,11	T,TA	19	11,8	TA	12	0,12	T	22	22,0	DOWNSTREAM
Gm03	5145161	TCACTG	T	T,TCACTG	6	3,3	T,TCACTG	10	5,5	T	5	0,5	TCACTG	9	9,0	DOWNSTREAM
Gm03	5151001	AGG	A	A,AGG	7	5,2	A,AGG	11	6,5	A	7	0,7	AGG	8	8,0	DOWNSTREAM
Gm03	5151863	ATT	A	A,ATT	8	4,4	A,ATT	7	5,2	ATT	6	6,0	A	6	0,6	DOWNSTREAM
Gm03	5152141	CTATGGTGTTATAATTTTTCAATGATTGTGAGGTCTAAATGATTTCTCTCCCTTTACCCTTTTAAGTACGTATTTATATTTCTA	C	C,CTATGGTGTTATAATTTTTCAATGATTGTGAGGTCTAAATGATTTCTCTCCCTTTACCCTTTTAAGTACGTATTTATATTTCTA	19	16,3	C,CTATGGTGTTATAATTTTTCAATGATTGTGAGGTCTAAATGATTTCTCTCCCTTTACCCTTTTAAGTACGTATTTATATTTCTA	26	19,7	CTATGGTGTTATAATTTTTCAATGATTGTGAGGTCTAAATGATTTCTCTCCCTTTACCCTTTTAAGTACGTATTTATATTTCTA	7	7,0	C	17	0,17	DOWNSTREAM
Gm03	5152504	T	TG	T,TG	26	9,17	T,TG	26	12,14	TG	3	0,3	T	12	12,0	DOWNSTREAM
Gm03	5152656	A	AT	A,AT	19	7,12	A,AT	24	16,8	AT	11	0,11	A	10	10,0	DOWNSTREAM
Gm03	5152845	T	TA	T,TA	11	3,8	T,TA	23	16,7	TA	5	0,5	T	21	21,0	DOWNSTREAM
Gm03	5154230	A	AT	A,AT	9	4,5	A,AT	21	7,14	A	8	8,0	AT	10	0,10	INTRON
Gm03	5154836	GTA	G	G,GTA	8	6,2	G,GTA	12	7,5	GTA	5	5,0	G	2	0,2	INTRON
Gm03	5155105	GA	G	G,GA	16	11,5	G,GA	17	3,14	GA	11	11,0	G	13	0,13	INTRON
Gm03	5155831	C	CT	C,CT	16	4,12	C,CT	14	9,5	CT	8	0,8	C	11	11,0	UPSTREAM
Gm03	5156457	CT	C	C,CT	18	12,6	C,CT	27	11,16	CT	7	7,0	C	13	0,13	UPSTREAM
Gm03	5160205	A	ATT	A,ATT	17	8,9	A,ATT	23	10,13	ATT	13	0,13	A	19	19,0	UPSTREAM
Gm03	5161775	A	AC	A,AC	27	14,13	A,AC	16	8,8	A	9	9,0	AC	25	0,25	INTERGENIC
Gm03	5161841	A	AAT	A,AAT	25	10,15	A,AAT	14	6,8	AAT	12	0,12	A	25	25,0	INTERGENIC
Gm03	5164924	AT	A	A,AT	10	3,7	A,AT	15	11,4	A	11	0,11	AT	20	20,0	INTERGENIC
Gm03	5166216	GGTTCACCTATACAAAAATGGTTTCAAGTCTAATTATTGGATTTGGACT	G	G,GGTTCACCTATACAAAAATGGTTTCAAGTCTAATTATTGGATTTGGACT	16	6,10	G,GGTTCACCTATACAAAAATGGTTTCAAGTCTAATTATTGGATTTGGACT	23	18,5	G	4	0,4	GGTTCACCTATACAAAAATGGTTTCAAGTCTAATTATTGGATTTGGACT	12	12,0	INTERGENIC
Gm03	5166653	AT	A	A,AT	18	5,13	A,AT	16	10,6	A	7	0,7	AT	8	8,0	INTERGENIC
Gm03	5171349	GACA	G	G,GACA	13	7,6	G,GACA	12	7,5	GACA	9	9,0	G	14	0,14	INTERGENIC
Gm03	5171364	CTGGAAACCTTGCTCATACTTA	C	C,CTGGAAACCTTGCTCATACTTA	14	7,7	C,CTGGAAACCTTGCTCATACTTA	14	7,7	CTGGAAACCTTGCTCATACTTA	11	11,0	C	14	0,14	INTERGENIC
Gm03	5172187	CTT	C	C,CTT	8	1,7	C,CTT	10	7,3	C	4	0,4	CTT	11	11,0	INTERGENIC
Gm03	5175418	GTCGCCATGGGCA	G	G,GTCGCCATGGGCA	9	3,6	G,GTCGCCATGGGCA	14	11,3	G	7	0,7	GTCGCCATGGGCA	7	7,0	INTERGENIC
Gm03	5177441	T	TA	T,TA	7	4,3	T,TA	11	7,4	TA	7	0,7	T	13	13,0	INTERGENIC
Gm03	5178500	T	TA	T,TA	9	7,2	T,TA	19	14,5	TA	8	0,8	T	8	8,0	INTERGENIC
Gm03	5179701	GA	G	G,GA	10	8,2	G,GA	18	8,10	GA	12	12,0	G	11	0,11	INTERGENIC
Gm03	5180589	A	AAAAAAC	A,AAAAAAC	14	10,4	A,AAAAAAC	7	4,3	A	12	12,0	AAAAAAC	8	0,8	INTERGENIC
Gm03	5180892	T	TA	T,TA	16	5,11	T,TA	25	14,11	TA	9	0,9	T	14	14,0	INTERGENIC
Gm03	5180950	A	AT	A,AT	18	10,8	A,AT	22	12,10	A	13	13,0	AT	9	0,9	INTERGENIC
Gm03	5181126	TA	T	T,TA	20	10,10	T,TA	32	16,16	TA	12	12,0	T	20	0,20	INTERGENIC
Gm03	5181313	G	GT	G,GT	21	13,8	G,GT	26	11,15	G	11	11,0	GT	16	0,16	INTERGENIC
Gm03	5181329	GAT	G	G,GAT	21	14,7	G,GAT	29	12,17	GAT	11	11,0	G	17	0,17	INTERGENIC
Gm03	5185573	GAAAAAGGAGTAAGAGAATAAAAAT	G	G,GAAAAAGGAGTAAGAGAATAAAAAT	13	6,7	G,GAAAAAGGAGTAAGAGAATAAAAAT	13	4,9	G	7	0,7	GAAAAAGGAGTAAGAGAATAAAAAT	13	13,0	INTERGENIC
Gm03	5185784	GGGGATA	G	G,GGGGATA	12	2,10	G,GGGGATA	13	7,6	GGGGATA	8	8,0	G	20	0,20	INTERGENIC
Gm03	5188060	C	CT	C,CT	8	3,5	C,CT	11	3,8	CT	3	0,3	C	6	6,0	INTERGENIC
Gm03	5188678	T	TA	T,TA	10	4,6	T,TA	22	16,6	TA	11	0,11	T	18	18,0	INTERGENIC
Gm03	5188698	A	AT	A,AT	13	6,7	A,AT	24	17,7	AT	11	0,11	A	21	21,0	INTERGENIC
Gm03	5188726	A	AT	A,AT	11	5,6	A,AT	20	12,8	AT	9	0,9	A	20	20,0	INTERGENIC
Gm03	5188970	TA	T	T,TA	10	7,3	T,TA	22	13,9	T	15	0,15	TA	21	21,0	INTERGENIC
Gm03	5190618	TTCTC	T	T,TTCTC	20	10,10	T,TTCTC	12	5,7	TTCTC	7	7,0	T	9	0,9	INTERGENIC
Gm03	5191797	AT	A	A,AT	22	13,9	A,AT	19	9,10	AT	9	9,0	A	21	0,21	INTERGENIC
Gm03	5194375	G	GTT	G,GTT	19	15,4	G,GTT	14	5,9	G	8	8,0	GTT	6	0,6	INTERGENIC
Gm03	5195796	A	ATTT	A,ATTT	15	10,5	A,ATTT	12	4,8	A	10	10,0	ATTT	12	0,12	INTERGENIC
Gm03	5204982	A	AT	A,AT	12	6,6	A,AT	23	8,15	A	13	13,0	AT	17	0,17	UPSTREAM
Gm03	5205758	GATT	G	G,GATT	5	2,3	G,GATT	13	9,4	G	10	0,10	GATT	15	15,0	INTRON
Gm03	5206910	A	ATT	A,ATT	14	12,2	A,ATT	18	11,7	A	4	4,0	ATT	4	0,4	INTRON
Gm03	5208488	ATAGTAAATTAATTGAGATGTGCGTAAAT	A	A,ATAGTAAATTAATTGAGATGTGCGTAAAT	12	4,8	A,ATAGTAAATTAATTGAGATGTGCGTAAAT	21	14,7	A	10	0,10	ATAGTAAATTAATTGAGATGTGCGTAAAT	9	9,0	INTRON
Gm03	5208577	A	AATCG	A,AATCG	16	12,4	A,AATCG	19	7,12	A	15	15,0	AATCG	11	0,11	INTRON
Gm03	5209127	TATTCTATAA	T	T,TATTCTATAA	7	2,5	T,TATTCTATAA	21	7,14	T	7	0,7	TATTCTATAA	5	5,0	INTRON
Gm03	5209171	TC	T	T,TC	10	2,8	T,TC	22	7,15	T	9	0,9	TC	9	9,0	INTRON
Gm03	5212585	CTA	C	C,CTA	7	5,2	C,CTA	25	13,12	CTA	7	7,0	C	11	0,11	DOWNSTREAM
Gm03	5212886	ATT	A	A,ATT	9	4,5	A,ATT	5	3,2	A	5	0,5	ATT	12	12,0	DOWNSTREAM
Gm03	5213197	G	GT	G,GT	18	11,7	G,GT	13	7,6	G	10	10,0	GT	15	0,15	DOWNSTREAM
Gm03	5214363	TTCCTTCTTATATTTATATACCTAAGCATGTGAAGGGATATATGGTATATA	T	T,TTCCTTCTTATATTTATATACCTAAGCATGTGAAGGGATATATGGTATATA	17	13,4	T,TTCCTTCTTATATTTATATACCTAAGCATGTGAAGGGATATATGGTATATA	25	14,11	TTCCTTCTTATATTTATATACCTAAGCATGTGAAGGGATATATGGTATATA	10	10,0	T	14	0,14	DOWNSTREAM
Gm03	5214433	CTATATAAGTA	C	C,CTATATAAGTA	15	4,11	C,CTATATAAGTA	25	12,13	C	10	0,10	CTATATAAGTA	10	10,0	DOWNSTREAM
Gm03	5217144	GA	G	G,GA	15	10,5	G,GA	24	11,13	GA	7	7,0	G	13	0,13	UPSTREAM
Gm03	5217738	CTAGGT	C	C,CTAGGT	13	4,9	C,CTAGGT	14	7,7	C	10	0,10	CTAGGT	9	9,0	UPSTREAM
Gm03	5218947	A	AG	A,AG	18	10,8	A,AG	30	18,12	A	7	7,0	AG	11	0,11	UPSTREAM
Gm03	5219008	T	TA	T,TA	16	12,4	T,TA	27	16,11	T	9	9,0	TA	13	0,13	UPSTREAM
Gm03	5219848	T	TC	T,TC	17	5,12	T,TC	25	11,14	TC	8	0,8	T	11	11,0	UPSTREAM
Gm03	5220219	TGCTA	T	T,TGCTA	9	6,3	T,TGCTA	12	3,9	T	11	0,11	TGCTA	18	18,0	UPSTREAM
Gm03	5220350	G	GT	G,GT	11	7,4	G,GT	14	10,4	GT	11	0,11	G	19	19,0	UPSTREAM
Gm03	5221421	CT	C	C,CT	10	5,5	C,CT	14	5,9	CT	9	9,0	C	13	0,13	INTERGENIC
Gm03	5221765	AT	A	A,AT	10	6,4	A,AT	19	9,10	AT	7	7,0	A	13	0,13	INTERGENIC
Gm03	5221874	AGG	A	A,AGG	11	6,5	A,AGG	13	7,6	AGG	6	6,0	A	11	0,11	INTERGENIC
Gm03	5223430	TCA	T	T,TCA	8	4,4	T,TCA	9	2,7	T	8	0,8	TCA	6	6,0	INTERGENIC
Gm03	5224080	ATCACACTGATAACCCGTAGAATAATGTTATTTACTTGATTAGATACTTCAAAGTTAATTAGGAAGTTAAAAGT	A	A,ATCACACTGATAACCCGTAGAATAATGTTATTTACTTGATTAGATACTTCAAAGTTAATTAGGAAGTTAAAAGT	23	18,5	A,ATCACACTGATAACCCGTAGAATAATGTTATTTACTTGATTAGATACTTCAAAGTTAATTAGGAAGTTAAAAGT	28	14,14	ATCACACTGATAACCCGTAGAATAATGTTATTTACTTGATTAGATACTTCAAAGTTAATTAGGAAGTTAAAAGT	9	9,0	A	12	0,12	INTERGENIC
Gm03	5224174	ATCAGC	A	A,ATCAGC	14	9,5	A,ATCAGC	26	13,13	ATCAGC	11	11,0	A	11	0,11	INTERGENIC
Gm03	5228992	GA	G	G,GA	18	13,5	G,GA	20	7,13	GA	9	9,0	G	17	0,17	INTERGENIC
Gm03	5229563	C	CA	C,CA	11	6,5	C,CA	15	1,14	C	8	8,0	CA	8	0,8	INTERGENIC
Gm03	5229724	CG	C	C,CG	8	4,4	C,CG	18	6,12	CG	12	12,0	C	10	0,10	INTERGENIC
Gm03	5230026	A	AT	A,AT	13	10,3	A,AT	17	10,7	A	6	6,0	AT	15	0,15	INTERGENIC
Gm03	5230259	AT	A	A,AT	13	3,10	A,AT	10	6,4	A	4	0,4	AT	17	17,0	INTERGENIC
Gm03	5230738	T	TTTTG	T,TTTTG	8	3,5	T,TTTTG	11	6,5	T	9	9,0	TTTTG	9	0,9	INTERGENIC
Gm03	5231560	GTTTTTATGATGAAAACTCTAGAAAGACAACTTGAGTTGTATA	G	G,GTTTTTATGATGAAAACTCTAGAAAGACAACTTGAGTTGTATA	22	14,8	G,GTTTTTATGATGAAAACTCTAGAAAGACAACTTGAGTTGTATA	21	11,10	GTTTTTATGATGAAAACTCTAGAAAGACAACTTGAGTTGTATA	11	11,0	G	13	0,13	INTERGENIC
Gm03	5231691	C	CTATA	C,CTATA	14	9,5	C,CTATA	22	12,10	C	8	8,0	CTATA	16	0,16	INTERGENIC
Gm03	5231756	G	GA	G,GA	14	10,4	G,GA	20	11,9	G	11	11,0	GA	11	0,11	INTERGENIC
Gm03	5232347	TTAGATTTCTAACAAGATAAGAAGCAACTTGATAGGATTAGTATAATTCTTCATTTTACATTTATAACCTCTGGAAGTCATAAACACATAA	T	T,TTAGATTTCTAACAAGATAAGAAGCAACTTGATAGGATTAGTATAATTCTTCATTTTACATTTATAACCTCTGGAAGTCATAAACACATAA	17	8,9	T,TTAGATTTCTAACAAGATAAGAAGCAACTTGATAGGATTAGTATAATTCTTCATTTTACATTTATAACCTCTGGAAGTCATAAACACATAA	31	21,10	T	11	0,11	TTAGATTTCTAACAAGATAAGAAGCAACTTGATAGGATTAGTATAATTCTTCATTTTACATTTATAACCTCTGGAAGTCATAAACACATAA	15	15,0	INTERGENIC
Gm03	5233033	TA	T	T,TA	11	9,2	T,TA	6	3,3	TA	3	3,0	T	5	0,5	INTERGENIC
Gm03	5233138	CTG	C	C,CTG	7	6,1	C,CTG	11	6,5	CTG	4	4,0	C	8	0,8	INTERGENIC
Gm03	5233570	A	AT	A,AT	21	8,13	A,AT	17	7,10	A	10	10,0	AT	19	1,18	INTERGENIC
Gm03	5233614	CA	C	C,CA	28	16,12	C,CA	16	7,9	CA	14	14,0	C	22	0,22	INTERGENIC
Gm03	5234555	CTGTT	C	C,CTGTT	10	7,3	C,CTGTT	14	8,6	C	5	0,5	CTGTT	8	8,0	INTERGENIC
Gm03	5235283	G	GA	G,GA	15	11,4	G,GA	16	8,8	G	10	10,0	GA	5	0,5	INTERGENIC
Gm03	5235305	CT	C	C,CT	15	13,2	C,CT	18	9,9	CT	10	10,0	C	7	0,7	INTERGENIC
Gm03	5235522	CATG	C	C,CATG	9	3,6	C,CATG	16	13,3	C	8	0,8	CATG	10	10,0	INTERGENIC
Gm03	5236593	A	AT	A,AT	16	6,10	A,AT	18	8,10	AT	5	0,5	A	9	9,0	UPSTREAM
Gm03	5236703	TTTAACC	T	T,TTTAACC	18	7,11	T,TTTAACC	26	12,14	T	4	0,4	TTTAACC	10	10,0	UPSTREAM
Gm03	5237126	GT	G	G,GT	11	5,6	G,GT	19	7,12	GT	8	8,0	G	20	0,17	UPSTREAM
Gm03	5237813	TAATAGAA	T	T,TAATAGAA	17	8,9	T,TAATAGAA	32	13,19	TAATAGAA	16	16,0	T	12	0,12	UPSTREAM
Gm03	5238084	T	TA	T,TA	9	4,5	T,TA	26	14,12	TA	11	0,11	T	21	21,0	UPSTREAM
Gm03	5238211	T	TA	T,TA	18	7,11	T,TA	27	10,17	T	10	10,0	TA	14	0,14	UPSTREAM
Gm03	5238296	T	TA	T,TA	11	5,6	T,TA	18	8,10	T	8	8,0	TA	13	0,13	UPSTREAM
Gm03	5239587	A	AT	A,AT	9	4,5	A,AT	6	4,2	AT	5	0,5	A	8	8,0	UPSTREAM
Gm03	5240939	G	GA	G,GA	10	5,5	G,GA	22	10,12	G	10	10,0	GA	11	0,11	INTRAGENIC
Gm03	5243329	A	AT	A,AT	15	7,8	A,AT	26	9,17	A	13	13,0	AT	15	0,15	INTRON
Gm03	5246093	CACACAT	C	C,CACACAT	15	9,6	C,CACACAT	16	6,10	CACACAT	3	3,0	C	7	0,7	DOWNSTREAM
Gm03	5246311	T	TA	T,TA	9	5,4	T,TA	18	11,7	TA	6	0,6	T	11	11,0	DOWNSTREAM
Gm03	5246322	G	GA	G,GA	10	5,5	G,GA	21	12,9	GA	7	0,7	G	14	14,0	DOWNSTREAM
Gm03	5246409	TAATTAATATA	T	T,TAATTAATATA	15	5,10	T,TAATTAATATA	24	13,11	T	9	0,9	TAATTAATATA	14	14,0	DOWNSTREAM
Gm03	5246468	TC	T	T,TC	17	8,9	T,TC	29	14,15	T	8	0,8	TC	11	11,0	DOWNSTREAM
Gm03	5246508	TA	T	T,TA	17	9,8	T,TA	27	12,15	T	8	0,8	TA	12	12,0	DOWNSTREAM
Gm03	5246693	CAATAT	C	C,CAATAT	23	10,13	C,CAATAT	26	12,14	C	9	0,9	CAATAT	14	14,0	DOWNSTREAM
Gm03	5246970	TCTG	T	T,TCTG	10	6,4	T,TCTG	11	3,8	T	4	0,4	TCTG	14	14,0	DOWNSTREAM
Gm03	5247530	CAT	C	C,CAT	17	8,9	C,CAT	18	9,9	C	3	0,3	CAT	9	9,0	DOWNSTREAM
Gm03	5247606	T	TA	T,TA	11	6,5	T,TA	16	10,6	TA	2	0,2	T	9	9,0	DOWNSTREAM
Gm03	5247975	GA	G	G,GA	8	7,1	G,GA	9	4,5	GA	9	9,0	G	2	0,2	DOWNSTREAM
Gm03	5248504	C	CATGAACT	C,CATGAACT	18	4,14	C,CATGAACT	16	6,10	CATGAACT	11	0,11	C	19	19,0	DOWNSTREAM
Gm03	5248826	GA	G	G,GA	20	7,13	G,GA	21	12,9	G	5	0,5	GA	25	25,0	DOWNSTREAM
Gm03	5248861	G	GAGGAAAGGATGACTAATTA	G,GAGGAAAGGATGACTAATTA	18	7,11	G,GAGGAAAGGATGACTAATTA	19	10,9	GAGGAAAGGATGACTAATTA	3	0,3	G	25	25,0	DOWNSTREAM
Gm03	5249080	C	CT	C,CT	9	4,5	C,CT	11	7,4	CT	6	0,6	C	19	19,0	DOWNSTREAM
Gm03	5249255	G	GT	G,GT	20	6,14	G,GT	27	13,14	GT	7	0,7	G	15	15,0	DOWNSTREAM
Gm03	5249705	AAAAAT	A	A,AAAAAT	14	2,12	A,AAAAAT	23	6,17	A	6	0,6	AAAAAT	20	20,0	DOWNSTREAM
Gm03	5251779	A	AC	A,AC	17	3,14	A,AC	21	13,8	AC	6	0,6	A	21	21,0	DOWNSTREAM
Gm03	5252481	TAATTCACGTGAATC	T	T,TAATTCACGTGAATC	7	3,4	T,TAATTCACGTGAATC	21	15,6	T	5	0,5	TAATTCACGTGAATC	6	6,0	DOWNSTREAM
Gm03	5252515	T	TA	T,TA	10	4,6	T,TA	18	13,5	TA	5	0,5	T	6	6,0	DOWNSTREAM
Gm03	5253190	AGT	A	A,AGT	11	3,8	A,AGT	17	10,7	A	7	0,7	AGT	12	12,0	DOWNSTREAM
Gm03	5254112	A	AAT	A,AAT	22	10,12	A,AAT	31	19,12	AAT	24	0,24	A	25	25,0	DOWNSTREAM
Gm03	5254363	T	TA	T,TA	18	5,13	T,TA	16	9,7	TA	15	0,15	T	24	24,0	DOWNSTREAM
Gm03	5254559	AT	A	A,AT	23	8,15	A,AT	22	12,10	A	11	0,11	AT	32	32,0	INTRAGENIC
Gm03	5254627	TA	T	T,TA	26	10,16	T,TA	23	11,12	T	8	0,8	TA	24	24,0	INTRAGENIC
Gm03	5254733	T	TAA	T,TAA	25	7,18	T,TAA	19	10,9	TAA	5	0,5	T	19	19,0	INTRAGENIC
Gm03	5254946	AT	A	A,AT	14	5,9	A,AT	24	14,10	A	8	0,8	AT	12	12,0	INTRAGENIC
Gm03	5255232	CT	C	C,CT	21	9,12	C,CT	10	6,4	C	6	0,6	CT	11	11,0	INTRAGENIC
Gm03	5255401	TA	T	T,TA	10	4,6	T,TA	13	8,5	T	8	0,8	TA	12	12,0	INTRAGENIC
Gm03	5255683	CT	C	C,CT	13	3,10	C,CT	16	9,7	C	4	0,4	CT	6	6,0	INTRON
Gm03	5255734	GT	G	G,GT	8	1,7	G,GT	14	8,6	G	3	0,3	GT	7	7,0	INTRON
Gm03	5256736	A	ATATTGACCTTTCAATTTCTTTTGTGAAAGTTTTGTGCAC	A,ATATTGACCTTTCAATTTCTTTTGTGAAAGTTTTGTGCAC	7	3,4	A,ATATTGACCTTTCAATTTCTTTTGTGAAAGTTTTGTGCAC	12	3,9	A	5	5,0	ATATTGACCTTTCAATTTCTTTTGTGAAAGTTTTGTGCAC	10	0,10	UPSTREAM
Gm03	5256901	CTATG	C	C,CTATG	4	3,1	C,CTATG	4	2,2	CTATG	4	4,0	C	5	0,5	UPSTREAM
Gm03	5259982	GA	G	G,GA	9	5,4	G,GA	11	8,3	GA	6	6,0	G	3	0,3	UPSTREAM
Gm03	5260028	G	GTA	G,GTA	9	4,5	G,GTA	12	11,1	G	7	7,0	GTA	5	0,5	UPSTREAM
Gm03	5260208	CAATCT	C	C,CAATCT	13	7,6	C,CAATCT	20	12,8	CAATCT	1	1,0	C	10	0,10	UPSTREAM
Gm03	5264342	CG	C	C,CG	13	11,2	C,CG	31	19,12	CG	12	12,0	C	15	0,15	INTRON
Gm03	5264379	A	AG	A,AG	11	8,3	A,AG	26	17,9	A	11	11,0	AG	12	0,12	INTRON
Gm03	5265926	T	TAA	T,TAA	16	11,5	T,TAA	19	15,4	T	11	11,0	TAA	15	0,15	INTRON
Gm03	5266442	TAAC	T	T,TAAC	14	8,6	T,TAAC	13	7,6	TAAC	3	3,0	T	8	0,8	INTRON
Gm03	5266940	T	TGTGTGGACA	T,TGTGTGGACA	6	2,4	T,TGTGTGGACA	8	5,3	TGTGTGGACA	2	0,2	T	6	6,0	UPSTREAM
Gm03	5267015	AGT	A	A,AGT	9	5,4	A,AGT	11	6,5	A	5	0,5	AGT	6	6,0	UPSTREAM
Gm03	5267759	T	TAA	T,TAA	18	6,12	T,TAA	21	8,13	T	14	14,0	TAA	16	0,16	UPSTREAM
Gm03	5268078	C	CT	C,CT	17	9,8	C,CT	26	18,8	CT	8	0,8	C	15	15,0	UPSTREAM
Gm03	5269557	AG	A	A,AG	11	5,6	A,AG	22	12,10	A	11	0,11	AG	7	7,0	UPSTREAM
Gm03	5273964	A	AC	A,AC	11	5,6	A,AC	10	5,5	AC	3	0,3	A	17	17,0	INTERGENIC
Gm03	5278229	G	GT	G,GT	12	3,9	G,GT	17	9,8	GT	5	0,5	G	17	17,0	INTERGENIC
Gm03	5282431	AT	A	A,AT	11	3,8	AT	5	5,0	A	5	0,5	AT	9	9,0	INTERGENIC
Gm03	5290936	G	GTATA	G,GTATA	10	6,4	G,GTATA	26	13,13	G	5	5,0	GTATA	11	0,11	INTERGENIC
Gm03	5292970	A	AG	A,AG	12	5,7	A,AG	17	8,9	A	9	9,0	AG	8	0,8	INTERGENIC
Gm03	5293205	A	AT	A,AT	13	6,7	A,AT	20	10,10	AT	8	0,8	A	18	18,0	INTERGENIC
Gm03	5293822	TATTA	T	T,TATTA	8	3,5	T,TATTA	9	3,6	TATTA	4	4,0	T	5	0,5	INTERGENIC
Gm03	5294325	C	CA	C,CA	21	13,8	C,CA	16	7,9	C	8	8,0	CA	8	0,8	INTERGENIC
Gm03	5294536	TTTCTTGTATTAA	T	T,TTTCTTGTATTAA	19	11,8	T,TTTCTTGTATTAA	21	13,8	TTTCTTGTATTAA	7	7,0	T	19	0,19	INTERGENIC
Gm03	5294578	ATTTTCT	A	A,ATTTTCT	20	11,9	A,ATTTTCT	18	12,6	ATTTTCT	7	7,0	A	14	0,14	INTERGENIC
Gm03	5294890	AG	A	A,AG	17	12,5	A,AG	16	10,6	AG	3	3,0	A	13	0,13	INTERGENIC
Gm03	5294963	CAT	C	C,CAT	16	10,6	C,CAT	20	10,10	CAT	5	5,0	C	14	0,14	INTERGENIC
Gm03	5299894	T	TA	T,TA	23	16,7	T,TA	22	9,13	T	8	8,0	TA	12	0,12	INTRAGENIC
Gm03	5305467	A	ATT	A,ATT	15	7,8	A,ATT	27	13,14	A	7	7,0	ATT	16	0,16	UPSTREAM
Gm03	5306958	CT	C	C,CT	10	9,1	C,CT	15	6,9	CT	9	9,0	C	14	0,14	UPSTREAM
Gm03	5308401	TA	T	T,TA	22	16,6	T,TA	31	15,16	TA	19	19,0	T	16	0,16	UPSTREAM
Gm03	5308808	ACT	A	A,ACT	16	13,3	A,ACT	27	15,12	ACT	8	8,0	A	13	0,13	UPSTREAM
Gm03	5310571	AT	A	A,AT	8	1,7	A,AT	10	6,4	A	3	0,3	AT	7	7,0	INTERGENIC
Gm03	5310918	ATT	A	A,ATT	11	3,8	A,ATT	12	3,9	A	8	0,8	ATT	13	13,0	INTERGENIC
Gm03	5310969	TA	T	T,TA	14	5,9	T,TA	11	5,6	T	7	0,7	TA	9	9,0	INTERGENIC
Gm03	5311063	A	AG	A,AG	14	1,13	A,AG	7	3,4	AG	15	0,15	A	6	6,0	INTERGENIC
Gm03	5311838	T	TA	T,TA	7	5,2	T,TA	18	9,9	TA	9	0,9	T	7	7,0	INTERGENIC
Gm03	5312086	AT	A	A,AT	10	5,5	A,AT	27	14,13	A	8	0,8	AT	14	14,0	INTERGENIC
Gm03	5312160	TAAAATGTTAA	T	T,TAAAATGTTAA	13	7,6	T,TAAAATGTTAA	27	16,11	TAAAATGTTAA	14	14,0	T	20	0,20	INTERGENIC
Gm03	5312245	TG	T	T,TG	22	6,16	T,TG	27	10,17	T	3	0,3	TG	21	21,0	INTERGENIC
Gm03	5312314	T	TA	T,TA	19	14,5	T,TA	20	14,6	T	11	11,0	TA	16	0,16	INTERGENIC
Gm03	5314259	T	TA	T,TA	15	10,5	T,TA	8	7,1	T	12	12,0	TA	9	0,9	INTERGENIC
Gm03	5314314	A	AAATT	A,AAATT	11	3,8	A,AAATT	8	1,7	AAATT	10	0,10	A	10	10,0	INTERGENIC
Gm03	5315144	A	ATT	A,ATT	21	11,10	A,ATT	21	11,8	A	8	8,0	ATT	14	0,14	INTERGENIC
Gm03	5315226	T	TG	T,TG	22	16,6	T,TG	15	9,6	T	7	7,0	TG	14	0,14	INTERGENIC
Gm03	5315242	A	AAT	A,AAT	25	19,6	A,AAT	16	7,9	A	6	6,0	AAT	14	0,14	INTERGENIC
Gm03	5315282	A	AAAT	A,AAAT	19	14,5	A,AAAT	13	6,7	A	6	6,0	AAAT	14	0,14	INTERGENIC
Gm03	5315417	AC	A	A,AC	15	9,6	A,AC	12	3,9	AC	10	10,0	A	16	0,16	INTERGENIC
Gm03	5315532	ATCT	A	A,ATCT	12	7,5	A,ATCT	8	3,5	ATCT	5	5,0	A	4	0,4	DOWNSTREAM
Gm03	5315603	CAT	C	C,CAT	7	3,4	C,CAT	5	2,3	CAT	5	5,0	C	1	0,1	DOWNSTREAM
Gm03	5317382	TC	T	T,TC	7	1,6	T,TC	12	7,5	T	3	0,3	TC	6	6,0	DOWNSTREAM
Gm03	5317764	A	AT	A,AT	11	5,6	A,AT	17	9,8	AT	8	0,8	A	11	11,0	DOWNSTREAM
Gm03	5318194	TAATAAAATATGCATTAAA	T	T,TAATAAAATATGCATTAAA	17	6,11	T,TAATAAAATATGCATTAAA	22	13,9	T	13	0,13	TAATAAAATATGCATTAAA	11	11,0	DOWNSTREAM
Gm03	5318605	AAT	A	A,AAT	10	1,9	A,AAT	27	15,12	A	5	0,5	AAT	15	15,0	DOWNSTREAM
Gm03	5318660	TC	T	T,TC	9	2,7	T,TC	19	11,8	T	2	0,2	TC	14	14,0	DOWNSTREAM
Gm03	5318882	CA	C	C,CA	8	3,5	C,CA	11	5,6	C	7	0,7	CA	15	15,0	DOWNSTREAM
Gm03	5319246	G	GCCCGATCGAGATAGTGAATCAGTGTTCCAACTGATGAACCAGTAATTGT	G,GCCCGATCGAGATAGTGAATCAGTGTTCCAACTGATGAACCAGTAATTGT	4	1,3	G,GCCCGATCGAGATAGTGAATCAGTGTTCCAACTGATGAACCAGTAATTGT	6	3,3	GCCCGATCGAGATAGTGAATCAGTGTTCCAACTGATGAACCAGTAATTGT	7	0,7	G	18	18,0	DOWNSTREAM
Gm03	5319259	CA	C	C,CA	6	2,4	C,CA	4	3,1	C	4	0,4	CA	18	18,0	DOWNSTREAM
Gm03	5326817	A	ATTT	A,ATTT	15	9,6	A,ATTT	23	9,14	A	14	14,0	ATTT	14	0,14	UPSTREAM
Gm03	5326894	TTA	T	T,TTA	24	12,12	T,TTA	22	13,9	TTA	17	17,0	T	19	0,19	INTERGENIC
Gm03	5328192	TA	T	T,TA	13	8,5	T,TA	25	13,12	TA	8	8,0	T	12	0,12	INTERGENIC
Gm03	5328936	T	TTGGGGCTTTTCAAGCTACAACTC	T,TTGGGGCTTTTCAAGCTACAACTC	10	7,3	T,TTGGGGCTTTTCAAGCTACAACTC	11	6,5	T	5	5,0	TTGGGGCTTTTCAAGCTACAACTC	10	0,10	INTERGENIC
Gm03	5329763	GC	G	G,GC	8	3,5	G,GC	17	8,9	GC	7	7,0	G	6	0,6	INTERGENIC
Gm03	5331660	TATTATCTTATA	T	T,TATTATCTTATA	8	5,3	T,TATTATCTTATA	18	7,11	TATTATCTTATA	8	8,0	T	13	0,13	INTERGENIC
Gm03	5332318	AAC	A	A,AAC	11	7,4	A,AAC	29	8,21	AAC	10	10,0	A	26	0,26	INTERGENIC
Gm03	5332971	A	AG	A,AG	15	11,4	A,AG	16	9,7	A	10	10,0	AG	9	0,9	INTERGENIC
Gm03	5333721	G	GAAA	G,GAAA	7	2,3	G,GAAA	13	4,4	G	8	8,0	GAAA	4	0,4	INTERGENIC
Gm03	5334221	GT	G	G,GT	9	7,2	G,GT	9	5,4	GT	9	9,0	G	4	0,4	INTERGENIC
Gm03	5335478	C	CAA	C,CAA	10	3,7	C,CAA	27	13,14	CAA	12	0,12	C	13	13,0	DOWNSTREAM
Gm03	5335668	A	AT	A,AT	9	4,5	A,AT	17	8,9	AT	14	0,14	A	8	8,0	DOWNSTREAM
Gm03	5335687	GA	G	G,GA	9	4,5	G,GA	18	10,8	G	16	0,16	GA	10	10,0	DOWNSTREAM
Gm03	5336072	CT	C	C,CT	6	3,3	C,CT	5	4,1	C	5	0,5	CT	2	2,0	DOWNSTREAM
Gm03	5336285	GT	G	G,GT	7	3,4	G,GT	8	0,5	G	3	0,3	GT	2	1,0	DOWNSTREAM
Gm03	5336530	TAAAGAA	T	T,TAAAGAA	11	4,7	T,TAAAGAA	18	10,8	T	7	0,7	TAAAGAA	13	13,0	DOWNSTREAM
Gm03	5338608	CAACCTG	C	C,CAACCTG	15	8,7	C,CAACCTG	21	9,12	C	5	0,5	CAACCTG	13	13,0	DOWNSTREAM
Gm03	5340967	TTG	T	T,TTG	19	16,3	T,TTG	18	10,8	TTG	10	10,0	T	10	0,10	INTRON
Gm03	5341115	AAG	A	A,AAG	12	10,2	A,AAG	23	14,9	AAG	13	13,0	A	13	0,13	INTRON
Gm03	5341460	T	TA	T,TA	10	6,4	T,TA	14	9,5	T	7	7,0	TA	13	0,13	INTRON
Gm03	5341823	ATTATTATTT	A	A,ATTATTATTT	9	3,6	A,ATTATTATTT	20	2,18	A	3	0,3	ATTATTATTT	8	8,0	UPSTREAM
Gm03	5341908	A	AT	A,AT	11	6,5	A,AT	29	20,9	A	3	3,0	AT	11	0,11	UPSTREAM
Gm03	5342918	AG	A	A,AG	10	4,6	A,AG	14	6,8	AG	6	6,0	A	7	0,7	UPSTREAM
Gm03	5343144	CT	C	C,CT	18	10,8	C,CT	11	4,7	CT	4	4,0	C	6	0,6	UPSTREAM
Gm03	5343204	ATAAAATAAAC	A	A,ATAAAATAAAC	22	13,9	A,ATAAAATAAAC	13	6,7	ATAAAATAAAC	3	3,0	A	6	0,6	UPSTREAM
Gm03	5343515	TCA	T	T,TCA	22	13,9	T,TCA	19	10,9	TCA	10	10,0	T	12	0,12	UPSTREAM
Gm03	5343586	TTGA	T	T,TTGA	17	9,8	T,TTGA	18	8,10	TTGA	6	6,0	T	10	0,10	UPSTREAM
Gm03	5344853	TCC	T	T,TCC	12	9,3	T,TCC	14	7,7	TCC	6	6,0	T	6	0,6	UPSTREAM
Gm03	5345064	A	AC	A,AC	7	4,3	A,AC	13	6,7	A	6	6,0	AC	12	0,12	UPSTREAM
Gm03	5345223	A	AGT	A,AGT	8	5,3	A,AGT	18	6,12	A	7	7,0	AGT	11	0,11	UPSTREAM
Gm03	5345743	ATT	A	A,ATT	17	10,7	A,ATT	17	9,8	A	8	0,8	ATT	15	15,0	UPSTREAM
Gm03	5348553	GAATAAAAATAAAAACATAAAAAATAGAAAATAATTATATTAAAATGAA	G	G,GAATAAAAATAAAAACATAAAAAATAGAAAATAATTATATTAAAATGAA	12	10,2	G,GAATAAAAATAAAAACATAAAAAATAGAAAATAATTATATTAAAATGAA	23	11,12	GAATAAAAATAAAAACATAAAAAATAGAAAATAATTATATTAAAATGAA	4	4,0	G	19	0,19	INTERGENIC
Gm03	5348866	TC	T	T,TC	13	10,3	T,TC	23	13,10	TC	12	12,0	T	13	0,13	INTERGENIC
Gm03	5348949	TGCATAATTAA	T	T,TGCATAATTAA	11	4,7	T,TGCATAATTAA	25	15,10	T	9	0,9	TGCATAATTAA	7	7,0	INTERGENIC
Gm03	5349113	T	TAA	T,TAA	15	10,5	T,TAA	15	7,8	T	12	12,0	TAA	7	0,7	INTERGENIC
Gm03	5349433	TC	T	T,TC	11	8,3	T,TC	12	10,2	TC	5	5,0	T	10	0,10	INTERGENIC
Gm03	5349549	G	GTTT	G,GTTT	8	1,4	G,GTTT	13	4,7	GTTT	2	0,2	G	5	4,0	INTERGENIC
Gm03	5349774	A	AT	A,AT	20	7,13	A,AT	15	4,11	AT	10	0,10	A	8	8,0	INTERGENIC
Gm03	5349821	AAATAATAAT	A	A,AAATAATAAT	15	5,10	A,AAATAATAAT	16	4,12	A	11	0,11	AAATAATAAT	12	12,0	INTERGENIC
Gm03	5350398	TAAAA	T	T,TAAAA	15	6,9	T,TAAAA	21	10,11	T	1	0,1	TAAAA	6	6,0	INTERGENIC
Gm03	5350531	G	GA	G,GA	9	4,5	G,GA	18	10,8	GA	3	0,3	G	7	5,0	INTERGENIC
Gm03	5350767	TTA	T	T,TTA	19	13,6	T,TTA	14	7,7	TTA	9	9,0	T	12	0,12	INTERGENIC
Gm03	5351446	GT	G	G,GT	20	8,12	G,GT	24	14,10	G	13	0,13	GT	12	12,0	INTERGENIC
Gm03	5351814	AATATTG	A	A,AATATTG	17	14,3	A,AATATTG	26	14,12	AATATTG	9	9,0	A	18	0,18	INTERGENIC
Gm03	5351943	AG	A	A,AG	8	5,3	A,AG	33	17,16	AG	10	10,0	A	19	0,19	INTERGENIC
Gm03	5352273	T	TA	T,TA	17	11,6	T,TA	30	21,9	T	9	7,0	TA	16	0,14	INTERGENIC
Gm03	5352990	C	CA	C,CA	14	7,7	C,CA	25	7,18	C	8	8,0	CA	10	0,10	INTERGENIC
Gm03	5354505	C	CTAAT	C,CTAAT	14	11,3	C,CTAAT	23	13,10	C	4	4,0	CTAAT	5	0,5	INTERGENIC
Gm03	5354980	AAAGTATTGAGTGGGATGGAGGAATGCTAACGTCGTCGCCGTCGCCGCAG	A	A,AAAGTATTGAGTGGGATGGAGGAATGCTAACGTCGTCGCCGTCGCCGCAG	18	13,5	A,AAAGTATTGAGTGGGATGGAGGAATGCTAACGTCGTCGCCGTCGCCGCAG	13	8,5	AAAGTATTGAGTGGGATGGAGGAATGCTAACGTCGTCGCCGTCGCCGCAG	8	8,0	A	11	0,11	INTERGENIC
Gm03	5355074	CGTCGCGG	C	C,CGTCGCGG	13	9,4	C,CGTCGCGG	14	8,6	CGTCGCGG	6	6,0	C	10	0,10	INTERGENIC
Gm03	5355647	A	ATTTT	A,ATTTT	7	2,5	A	5	5,0	ATTTT	7	0,7	A	10	10,0	INTERGENIC
Gm03	5356079	AT	A	A,AT	19	11,8	A,AT	16	5,9	A	3	0,3	AT	10	10,0	INTERGENIC
Gm03	5356128	CAAGTAGTGCTACAG	C	C,CAAGTAGTGCTACAG	23	16,7	C,CAAGTAGTGCTACAG	24	12,12	C	3	0,3	CAAGTAGTGCTACAG	10	10,0	INTERGENIC
Gm03	5356332	A	AAT	A,AAT	5	1,4	A,AAT	13	4,9	AAT	4	0,4	A	5	5,0	INTERGENIC
Gm03	5356393	C	CTATGCA	C,CTATGCA	5	1,4	C,CTATGCA	13	4,9	CTATGCA	3	0,3	C	4	4,0	INTERGENIC
Gm03	5356858	T	TA	T,TA	14	1,13	T,TA	12	6,6	TA	16	0,14	T	15	15,0	INTERGENIC
Gm03	5356870	C	CT	C,CT	16	1,15	C,CT	12	6,6	CT	17	0,17	C	15	15,0	INTERGENIC
Gm03	5357052	TG	T	T,TG	11	1,10	T,TG	22	10,12	T	8	0,8	TG	28	28,0	INTERGENIC
Gm03	5357440	A	AAAT	A,AAAT	9	2,7	A,AAAT	14	7,7	AAAT	3	0,3	A	7	7,0	INTERGENIC
Gm03	5357676	TAAG	T	T,TAAG	18	6,12	T,TAAG	15	7,8	T	6	0,6	TAAG	22	22,0	INTERGENIC
Gm03	5357986	GT	G	G,GT	13	4,9	G,GT	14	8,6	G	8	0,8	GT	6	6,0	INTERGENIC
Gm03	5358565	TC	T	T,TC	11	7,4	T,TC	17	11,6	T	3	0,3	TC	16	16,0	INTERGENIC
Gm03	5358864	AT	A	A,AT	19	10,9	A,AT	17	7,10	A	6	0,6	AT	3	3,0	INTERGENIC
Gm03	5359450	A	AAAG	A,AAAG	7	5,2	A,AAAG	7	5,2	AAAG	2	0,2	A	8	8,0	INTERGENIC
Gm03	5359581	AT	A	A,AT	13	6,7	A,AT	14	9,5	A	5	0,5	AT	10	10,0	INTERGENIC
Gm03	5359867	AT	A	A,AT	10	4,6	A,AT	15	8,7	A	8	0,8	AT	14	14,0	INTERGENIC
Gm03	5360176	TA	T	T,TA	14	5,9	T,TA	31	18,13	T	19	0,19	TA	17	17,0	INTERGENIC
Gm03	5360762	AT	A	A,AT	13	6,7	A,AT	29	12,17	A	21	0,21	AT	19	19,0	INTERGENIC
Gm03	5360946	T	TA	T,TA	13	5,8	T,TA	24	9,15	TA	11	0,11	T	9	9,0	INTERGENIC
Gm03	5361637	GTT	G	G,GTT	15	7,8	G,GTT	23	11,12	G	4	0,4	GTT	12	12,0	INTERGENIC
Gm03	5362300	C	CAAA	C,CAAA	10	4,6	C,CAAA	15	10,3	CAAA	10	0,10	C	9	9,0	INTERGENIC
Gm03	5362578	CA	C	C,CA	19	10,9	C,CA	20	13,7	C	7	0,7	CA	21	21,0	INTERGENIC
Gm03	5362679	GATTA	G	G,GATTA	11	6,5	G,GATTA	31	18,13	G	7	0,7	GATTA	19	19,0	INTERGENIC
Gm03	5362716	TTTAA	T	T,TTTAA	10	6,4	T,TTTAA	29	18,11	T	8	0,8	TTTAA	21	21,0	INTERGENIC
Gm03	5362778	T	TAAATAAA	T,TAAATAAA	10	5,5	T,TAAATAAA	24	19,5	TAAATAAA	2	0,2	T	19	19,0	INTERGENIC
Gm03	5362855	C	CTTAATATATTTT	C,CTTAATATATTTT	18	10,8	C,CTTAATATATTTT	23	15,8	CTTAATATATTTT	8	0,8	C	18	18,0	INTERGENIC
Gm03	5362907	AG	A	A,AG	14	8,6	A,AG	17	10,7	A	8	0,8	AG	17	17,0	INTERGENIC
Gm03	5363022	CA	C	C,CA	16	6,10	C,CA	11	5,6	C	5	0,5	CA	12	12,0	INTERGENIC
Gm03	5363835	AT	A	A,AT	15	6,9	A,AT	27	19,8	A	12	0,12	AT	12	12,0	INTERGENIC
Gm03	5363991	AT	A	A,AT	13	7,6	A,AT	19	11,8	A	9	0,9	AT	14	12,0	INTERGENIC
Gm03	5366170	TA	T	T,TA	9	2,7	T,TA	29	17,12	T	12	1,11	TA	9	9,0	INTERGENIC
Gm03	5366366	AT	A	A,AT	15	8,7	A,AT	23	13,10	A	10	0,10	AT	13	13,0	INTERGENIC
Gm03	5366603	C	CA	C,CA	10	3,7	C,CA	23	12,11	CA	5	0,5	C	11	11,0	INTERGENIC
Gm03	5366688	A	ATT	A,ATT	10	4,6	A,ATT	17	8,9	ATT	4	0,4	A	12	12,0	INTERGENIC
Gm03	5367002	AATCAAGCTTACATTATT	A	A,AATCAAGCTTACATTATT	11	4,7	A,AATCAAGCTTACATTATT	24	17,7	A	3	0,3	AATCAAGCTTACATTATT	10	10,0	INTERGENIC
Gm03	5367092	AAATAT	A	A,AAATAT	17	6,11	A,AAATAT	20	12,8	A	9	0,9	AAATAT	14	14,0	INTERGENIC
Gm03	5367135	A	AT	A,AT	14	3,11	A,AT	17	9,8	AT	9	0,9	A	12	12,0	INTERGENIC
Gm03	5367497	T	TA	T,TA	6	1,5	T,TA	14	7,7	TA	6	0,6	T	7	7,0	INTERGENIC
Gm03	5367577	TATC	T	T,TATC	7	4,3	T,TATC	18	6,12	T	7	0,7	TATC	12	12,0	INTERGENIC
Gm03	5368035	C	CAAACATCTTTTGGATGTGATAGTGATAAG	C,CAAACATCTTTTGGATGTGATAGTGATAAG	14	5,9	C,CAAACATCTTTTGGATGTGATAGTGATAAG	17	11,6	CAAACATCTTTTGGATGTGATAGTGATAAG	3	0,3	C	10	10,0	INTERGENIC
Gm03	5368059	TTGAGAACATCAAG	T	T,TTGAGAACATCAAG	10	3,7	T,TTGAGAACATCAAG	18	10,8	T	6	0,6	TTGAGAACATCAAG	12	12,0	INTERGENIC
Gm03	5368283	C	CTA	C,CTA	14	6,8	C,CTA	20	12,8	CTA	4	0,4	C	16	16,0	INTERGENIC
Gm03	5370159	TG	T	T,TG	14	7,7	T,TG	24	13,11	T	7	0,7	TG	12	12,0	UPSTREAM
Gm03	5370376	AT	A	A,AT	14	2,12	A,AT	12	5,7	A	12	0,12	AT	13	13,0	UPSTREAM
Gm03	5371892	CTA	C	C,CTA	20	6,14	C,CTA	22	16,6	C	9	0,9	CTA	12	12,0	UPSTREAM
Gm03	5371928	TA	T	T,TA	18	6,12	T,TA	26	17,9	T	8	0,8	TA	12	12,0	UPSTREAM
Gm03	5372038	G	GAAT	G,GAAT	24	7,17	G,GAAT	24	15,9	GAAT	8	0,8	G	18	18,0	UPSTREAM
Gm03	5372339	C	CG	C,CG	17	5,12	C,CG	18	13,5	CG	7	0,7	C	13	13,0	UPSTREAM
Gm03	5372383	TA	T	T,TA	13	2,11	T,TA	20	12,8	T	7	0,7	TA	19	19,0	UPSTREAM
Gm03	5372603	A	AG	A,AG	8	3,5	A,AG	6	2,4	AG	1	0,1	A	4	4,0	UPSTREAM
Gm03	5372751	A	AT	A,AT	17	5,12	A,AT	19	9,10	AT	4	0,4	A	5	5,0	UPSTREAM
Gm03	5372766	C	CT	C,CT	20	5,15	C,CT	18	10,8	CT	4	0,4	C	5	5,0	UPSTREAM
Gm03	5372834	A	AAAAACTGAAAGATATATT	A,AAAAACTGAAAGATATATT	16	6,10	A,AAAAACTGAAAGATATATT	17	10,7	AAAAACTGAAAGATATATT	6	0,6	A	6	6,0	UPSTREAM
Gm03	5372853	T	TA	T,TA	21	7,14	T,TA	14	9,5	TA	6	0,6	T	6	6,0	UPSTREAM
Gm03	5373280	ATAATAATAATAATTTATT	A	A,ATAATAATAATAATTTATT	19	8,11	A,ATAATAATAATAATTTATT	21	10,11	A	5	0,5	ATAATAATAATAATTTATT	16	16,0	UPSTREAM
Gm03	5373321	TC	T	T,TC	20	8,12	T,TC	18	8,10	T	2	0,2	TC	16	16,0	UPSTREAM
Gm03	5374257	AACT	A	A,AACT	10	2,8	A,AACT	14	8,6	A	8	0,8	AACT	10	10,0	UPSTREAM
Gm03	5374321	T	TTCTCTCTCTC	T,TTCTCTCTCTC	14	3,11	T,TTCTCTCTCTC	15	7,8	TTCTCTCTCTC	8	0,8	T	10	10,0	INTRAGENIC
Gm03	5380364	C	CAAACCCAGG	C,CAAACCCAGG	16	5,11	C,CAAACCCAGG	16	6,10	CAAACCCAGG	9	0,9	C	10	10,0	CODON_CHANGE_PLUS_CODON_INSERTION	tcc/tcAAACCCAGGc	Glyma.03G041600.Wm82.a4.v1
Gm03	5381657	CATAT	C	C,CATAT	8	2,6	C,CATAT	19	4,15	C	5	0,5	CATAT	8	8,0	DOWNSTREAM
Gm03	5382698	AAT	A	A,AAT	22	8,14	A,AAT	24	10,14	A	9	0,9	AAT	16	16,0	DOWNSTREAM
Gm03	5382854	C	CACAACCTTGCTTTCTCTCTGATTTGTCTCTCTCACGTGCTTGTCCAGTT	C,CACAACCTTGCTTTCTCTCTGATTTGTCTCTCTCACGTGCTTGTCCAGTT	9	2,7	C,CACAACCTTGCTTTCTCTCTGATTTGTCTCTCTCACGTGCTTGTCCAGTT	11	5,6	CACAACCTTGCTTTCTCTCTGATTTGTCTCTCTCACGTGCTTGTCCAGTT	5	0,5	C	9	9,0	DOWNSTREAM
Gm03	5383243	T	TGAA	T,TGAA	12	5,7	T,TGAA	18	14,4	TGAA	4	0,4	T	19	19,0	DOWNSTREAM
Gm03	5383269	CAA	C	C,CAA	11	5,6	C,CAA	26	18,8	C	7	0,7	CAA	18	18,0	DOWNSTREAM
Gm03	5383399	A	AC	A,AC	10	5,5	A,AC	28	16,12	AC	5	0,5	A	13	13,0	DOWNSTREAM
Gm03	5383771	AC	A	A,AC	13	6,7	A,AC	24	16,8	A	6	0,6	AC	5	5,0	DOWNSTREAM
Gm03	5384835	TGAA	T	T,TGAA	18	5,13	T,TGAA	25	18,7	T	9	0,9	TGAA	19	19,0	DOWNSTREAM
Gm03	5384905	T	TG	T,TG	18	4,14	T,TG	21	14,7	TG	10	0,10	T	18	18,0	DOWNSTREAM
Gm03	5385012	G	GAA	G,GAA	27	9,18	G,GAA	29	16,13	GAA	11	0,11	G	14	14,0	DOWNSTREAM
Gm03	5387294	GAAAAAAATGAAAAATTATATTA	G	G,GAAAAAAATGAAAAATTATATTA	16	6,10	G,GAAAAAAATGAAAAATTATATTA	22	11,11	G	6	0,6	GAAAAAAATGAAAAATTATATTA	22	22,0	INTERGENIC
Gm03	5388388	ACTTC	A	A,ACTTC	12	2,10	A,ACTTC	22	13,9	A	11	0,11	ACTTC	9	9,0	INTERGENIC
Gm03	5388950	C	CGA	C,CGA	12	1,11	C,CGA	19	5,14	CGA	5	0,5	C	9	9,0	INTERGENIC
Gm03	5389258	AACAACGGTT	A	A,AACAACGGTT	14	4,10	A,AACAACGGTT	22	13,9	A	5	0,5	AACAACGGTT	15	15,0	INTERGENIC
Gm03	5390023	ACGTG	A	A,ACGTG	22	11,11	A,ACGTG	24	13,11	A	3	0,3	ACGTG	14	14,0	INTERGENIC
Gm03	5390707	A	ATCAT	A,ATCAT	10	3,7	A,ATCAT	31	18,13	ATCAT	12	0,12	A	16	16,0	INTERGENIC
Gm03	5392631	G	GA	G,GA	18	4,14	G,GA	19	9,10	GA	8	0,8	G	18	18,0	INTERGENIC
Gm03	5393716	G	GAAAA	G,GAAAA	9	5,4	G	7	7,0	GAAAA	5	0,3	G	5	5,0	UPSTREAM
Gm03	5395336	TC	T	T,TC	10	5,5	T,TC	15	12,3	T	10	0,10	TC	10	10,0	UPSTREAM
Gm03	5395518	G	GT	G,GT	9	2,7	G,GT	18	15,3	GT	15	0,13	G	17	17,0	UPSTREAM
Gm03	5396310	A	AAAG	A,AAAG	15	7,8	A,AAAG	13	5,8	AAAG	6	0,6	A	10	10,0	UPSTREAM
Gm03	5396830	A	AAT	A,AAT	12	2,10	A,AAT	14	7,7	AAT	8	0,8	A	6	6,0	UPSTREAM
Gm03	5397425	GA	G	G,GA	18	6,12	G,GA	15	8,7	G	7	0,7	GA	12	12,0	UPSTREAM
Gm03	5397441	A	AT	A,AT	16	4,12	A,AT	13	8,5	AT	8	0,8	A	11	11,0	UPSTREAM
Gm03	5397721	C	CA	C,CA	15	5,10	C,CA	10	5,5	CA	6	0,6	C	5	5,0	UPSTREAM
Gm03	5399975	C	CCTGTTTTCATTTT	C,CCTGTTTTCATTTT	13	4,9	C,CCTGTTTTCATTTT	19	13,6	CCTGTTTTCATTTT	11	0,11	C	14	14,0	DOWNSTREAM
Gm03	5400223	TTGTTTTC	T	T,TTGTTTTC	14	6,8	T,TTGTTTTC	29	17,12	T	18	0,18	TTGTTTTC	20	20,0	DOWNSTREAM
Gm03	5401516	AT	A	A,AT	9	2,7	A,AT	17	10,7	A	10	0,10	AT	12	12,0	UPSTREAM
Gm03	5402661	T	TTA	T,TTA	12	3,9	T,TTA	23	10,13	TTA	4	0,4	T	14	14,0	DOWNSTREAM
Gm03	5403018	A	AT	A,AT	13	4,9	A,AT	24	14,10	AT	16	0,16	A	18	18,0	DOWNSTREAM
Gm03	5403343	AG	A	A,AG	16	7,9	A,AG	31	18,13	A	18	0,18	AG	10	10,0	DOWNSTREAM
Gm03	5403402	AGACAAACTATATGATCAATACATGAATTAAATAAAACTATTAAACATTATTTGACCTTTATTAAGTCTAATTCACTGTT	A	A,AGACAAACTATATGATCAATACATGAATTAAATAAAACTATTAAACATTATTTGACCTTTATTAAGTCTAATTCACTGTT	20	9,11	A,AGACAAACTATATGATCAATACATGAATTAAATAAAACTATTAAACATTATTTGACCTTTATTAAGTCTAATTCACTGTT	40	27,13	A	16	0,16	AGACAAACTATATGATCAATACATGAATTAAATAAAACTATTAAACATTATTTGACCTTTATTAAGTCTAATTCACTGTT	12	12,0	DOWNSTREAM
Gm03	5403543	CAA	C	C,CAA	17	8,7	C,CAA	24	15,9	C	13	0,13	CAA	13	11,0	DOWNSTREAM
Gm03	5403646	C	CCATAAATATCTTCAAGAATGTTTCCTCATGGGCACTACCA	C,CCATAAATATCTTCAAGAATGTTTCCTCATGGGCACTACCA	10	7,3	C,CCATAAATATCTTCAAGAATGTTTCCTCATGGGCACTACCA	19	12,7	CCATAAATATCTTCAAGAATGTTTCCTCATGGGCACTACCA	9	0,9	C	17	17,0	DOWNSTREAM
Gm03	5404229	G	GTATTC	G,GTATTC	20	4,16	G,GTATTC	25	11,14	GTATTC	11	0,11	G	11	11,0	DOWNSTREAM
Gm03	5405430	G	GT	G,GT	4	2,2	G,GT	11	6,5	GT	2	0,2	G	9	9,0	DOWNSTREAM
Gm03	5408448	GA	G	G,GA	8	4,4	G,GA	23	16,7	G	3	0,3	GA	14	14,0	INTERGENIC
Gm03	5408464	C	CA	C,CA	7	3,4	C,CA	20	15,5	CA	3	0,3	C	12	12,0	INTERGENIC
Gm03	5421222	TG	T	T,TG	13	9,4	T,TG	14	11,3	T	7	0,7	TG	7	7,0	INTERGENIC
Gm03	5424574	TA	T	T,TA	10	5,5	T,TA	18	6,12	T	12	0,12	TA	16	16,0	UPSTREAM
Gm03	5425203	T	TA	T,TA	15	7,8	T,TA	21	13,8	TA	11	1,10	T	11	11,0	UPSTREAM
Gm03	5425467	CA	C	C,CA	10	4,6	C,CA	14	6,8	C	11	0,11	CA	11	11,0	UPSTREAM
Gm03	5426621	CAT	C	C,CAT	16	8,8	C,CAT	25	13,12	C	7	0,7	CAT	20	20,0	UPSTREAM
Gm03	5426857	G	GT	G,GT	13	5,8	G,GT	29	12,17	GT	10	0,10	G	19	19,0	UPSTREAM
Gm03	5432466	AT	A	A,AT	8	2,6	A,AT	18	11,7	A	9	0,9	AT	11	11,0	UPSTREAM
Gm03	5432597	A	AT	A,AT	14	3,11	A,AT	15	12,3	AT	9	0,9	A	13	13,0	UPSTREAM
Gm03	5432784	GTC	G	G,GTC	12	3,9	G,GTC	15	8,7	G	8	0,8	GTC	8	8,0	UPSTREAM
Gm03	5433052	TAAATC	T	T,TAAATC	11	7,4	T,TAAATC	8	6,2	T	1	0,1	TAAATC	7	7,0	UPSTREAM
Gm03	5435137	A	AT	A,AT	9	1,8	A,AT	8	2,6	AT	3	0,3	A	3	3,0	INTRON
Gm03	5435669	C	CAGTAATCAA	C,CAGTAATCAA	11	10,1	C,CAGTAATCAA	15	10,5	C	11	11,0	CAGTAATCAA	16	1,15	INTRON
Gm03	5435877	CA	C	C,CA	11	5,6	C,CA	18	12,6	C	8	0,8	CA	16	16,0	UPSTREAM
Gm03	5435984	A	AT	A,AT	12	3,9	A,AT	12	8,4	AT	5	0,5	A	13	13,0	UPSTREAM
Gm03	5436026	AAAAATAAAAT	A	A,AAAAATAAAAT	14	4,10	A,AAAAATAAAAT	14	11,3	A	2	0,2	AAAAATAAAAT	8	8,0	UPSTREAM
Gm03	5436278	CTCGAA	C	C,CTCGAA	17	6,11	C,CTCGAA	15	8,7	C	5	0,5	CTCGAA	17	17,0	UPSTREAM
Gm03	5438197	T	TA	T,TA	14	6,8	T,TA	7	5,2	TA	4	0,4	T	17	17,0	UPSTREAM
Gm03	5439504	T	TATAATAATAATAATA	T,TATAATAATAATAATA	7	4,3	T	4	4,0	T	4	3,0	TATAATAATAATAATA	3	0,3	DOWNSTREAM
Gm03	5443397	TTTA	T	T,TTTA	20	7,13	T,TTTA	19	9,10	T	3	0,3	TTTA	19	19,0	INTRON
Gm03	5443587	GA	G	G,GA	12	4,8	G,GA	11	8,3	G	2	0,2	GA	13	13,0	INTRON
Gm03	5444033	C	CAAATAATCAATTAGAGGAAAGTTAGAATGGGGAATTAGG	C,CAAATAATCAATTAGAGGAAAGTTAGAATGGGGAATTAGG	14	7,7	C,CAAATAATCAATTAGAGGAAAGTTAGAATGGGGAATTAGG	12	4,8	C	8	8,0	CAAATAATCAATTAGAGGAAAGTTAGAATGGGGAATTAGG	12	0,12	UPSTREAM
Gm03	5445107	TAA	T	T,TAA	7	2,5	T,TAA	14	8,6	T	5	0,5	TAA	14	14,0	UPSTREAM
Gm03	5445622	TAGATGAGGAAAGA	T	T,TAGATGAGGAAAGA	14	6,8	T,TAGATGAGGAAAGA	17	8,9	T	3	0,3	TAGATGAGGAAAGA	14	14,0	UPSTREAM
Gm03	5448372	T	TG	T,TG	18	10,8	T,TG	24	7,17	TG	10	0,10	T	18	18,0	UPSTREAM
Gm03	5449284	A	AT	A,AT	9	4,5	A,AT	15	6,9	AT	10	0,10	A	14	14,0	INTRON
Gm03	5452816	TA	T	T,TA	11	3,8	T,TA	14	4,10	T	9	0,9	TA	12	12,0	INTRON
Gm03	5453520	CT	C	C,CT	17	7,10	C,CT	15	11,4	C	12	0,12	CT	11	11,0	INTRON
Gm03	5453708	G	GA	G,GA	12	6,6	G,GA	25	15,10	GA	12	0,12	G	7	7,0	DOWNSTREAM
Gm03	5455039	G	GGA	G,GGA	11	6,5	G,GGA	20	15,5	GGA	7	0,7	G	16	16,0	DOWNSTREAM
Gm03	5455050	CA	C	C,CA	11	6,5	C,CA	20	15,5	C	7	0,7	CA	16	16,0	DOWNSTREAM
Gm03	5456269	G	GCA	G,GCA	17	7,10	G,GCA	31	13,18	GCA	15	0,15	G	24	24,0	DOWNSTREAM
Gm03	5456307	A	AAAAG	A,AAAAG	20	5,15	A,AAAAG	26	14,12	AAAAG	9	0,9	A	24	24,0	DOWNSTREAM
Gm03	5456613	TA	T	T,TA	18	9,9	T,TA	16	6,10	T	8	0,8	TA	9	9,0	UPSTREAM
Gm03	5456813	G	GC	G,GC	5	2,3	G,GC	15	5,10	GC	7	0,7	G	8	8,0	UPSTREAM
Gm03	5457514	GTT	G	G,GTT	13	5,8	G,GTT	17	12,5	G	9	0,9	GTT	13	13,0	UPSTREAM
Gm03	5458215	G	GA	G,GA	17	4,13	G,GA	29	13,16	GA	7	0,7	G	17	17,0	INTRAGENIC
Gm03	5458245	TTTTA	T	T,TTTTA	12	3,9	T,TTTTA	25	11,14	T	9	0,9	TTTTA	17	17,0	INTRAGENIC
Gm03	5458561	C	CTA	C,CTA	6	2,4	C,CTA	23	12,11	CTA	9	0,9	C	10	10,0	INTRAGENIC
Gm03	5459469	AAGTGT	A	A,AAGTGT	11	4,7	A,AAGTGT	13	7,6	A	9	0,9	AAGTGT	7	7,0	FRAME_SHIFT	agtgta/	Glyma.03G042500.Wm82.a4.v1
Gm03	5460652	AG	A	A,AG	11	4,7	A,AG	12	5,7	A	10	0,10	AG	12	12,0	DOWNSTREAM
Gm03	5460771	G	GCC	G,GCC	6	3,3	G,GCC	10	4,6	GCC	5	0,5	G	5	5,0	DOWNSTREAM
Gm03	5472654	C	CAT	C,CAT	7	1,6	C,CAT	24	13,11	CAT	3	0,3	C	16	16,0	INTERGENIC
Gm03	5473719	T	TG	T,TG	20	7,13	T,TG	30	22,8	TG	6	0,6	T	15	15,0	INTERGENIC
Gm03	5474249	ATT	A	A,ATT	10	3,7	A,ATT	13	5,8	A	16	0,16	ATT	6	6,0	INTERGENIC
Gm03	5474303	TC	T	T,TC	13	4,9	T,TC	14	7,7	T	7	0,7	TC	10	10,0	INTERGENIC
Gm03	5474473	T	TAA	T,TAA	8	4,4	T,TAA	18	12,6	TAA	10	0,10	T	7	7,0	INTERGENIC
Gm03	5475222	TA	T	T,TA	12	4,8	T,TA	13	10,3	T	1	0,1	TA	6	6,0	INTERGENIC
Gm03	5475261	TA	T	T,TA	12	4,8	T,TA	13	9,4	T	2	0,2	TA	6	6,0	INTERGENIC
Gm03	5475965	ACTAG	A	A,ACTAG	15	9,6	A,ACTAG	30	22,8	A	5	0,5	ACTAG	11	11,0	INTERGENIC
Gm03	5475987	GA	G	G,GA	16	8,8	G,GA	32	21,11	G	4	0,4	GA	8	8,0	INTERGENIC
Gm03	5476283	T	TA	T,TA	19	11,8	T,TA	22	12,10	TA	6	0,6	T	17	17,0	INTERGENIC
Gm03	5476499	TA	T	T,TA	14	4,10	T,TA	18	7,11	T	9	0,9	TA	15	15,0	INTERGENIC
Gm03	5476786	TA	T	T,TA	13	5,8	T,TA	11	5,6	T	4	0,4	TA	11	11,0	INTERGENIC
Gm03	5477214	A	AT	A,AT	13	6,7	A,AT	31	12,19	AT	17	0,17	A	17	17,0	INTERGENIC
Gm03	5478494	G	GAA	G,GAA	18	7,11	G,GAA	28	18,10	GAA	8	0,8	G	14	14,0	UPSTREAM
Gm03	5478588	TA	T	T,TA	16	8,8	T,TA	23	18,5	T	5	0,5	TA	10	10,0	UPSTREAM
Gm03	5478700	C	CG	C,CG	14	8,6	C,CG	19	11,8	CG	10	0,10	C	14	14,0	UPSTREAM
Gm03	5479056	CT	C	C,CT	12	5,7	C,CT	20	11,9	C	8	0,8	CT	6	6,0	UPSTREAM
Gm03	5479425	A	AC	A,AC	9	1,8	A,AC	11	9,2	AC	3	0,3	A	16	16,0	UPSTREAM
Gm03	5479530	T	TAAAA	T,TAAAA	6	3,3	T,TAAAA	15	13,2	TAAAA	5	0,5	T	10	10,0	UPSTREAM
Gm03	5479637	TATTA	T	T,TATTA	7	3,4	T,TATTA	17	13,4	T	6	0,6	TATTA	12	12,0	UPSTREAM
Gm03	5479663	GA	G	G,GA	8	3,5	G,GA	16	11,5	G	8	0,8	GA	12	12,0	UPSTREAM
Gm03	5479771	TAA	T	T,TAA	13	10,3	T,TAA	16	10,6	T	4	0,4	TAA	10	10,0	UPSTREAM
Gm03	5479797	GTAACA	G	G,GTAACA	13	9,4	G,GTAACA	15	10,5	G	6	0,6	GTAACA	9	9,0	UPSTREAM
Gm03	5479825	TATA	T	T,TATA	10	7,3	T,TATA	18	11,7	T	7	0,7	TATA	11	11,0	UPSTREAM
Gm03	5479840	T	TTTA	T,TTTA	9	6,3	T,TTTA	16	9,7	TTTA	8	0,8	T	11	11,0	UPSTREAM
Gm03	5479880	C	CATAAATAAAAAT	C,CATAAATAAAAAT	11	7,4	C,CATAAATAAAAAT	11	7,4	CATAAATAAAAAT	8	0,8	C	10	10,0	UPSTREAM
Gm03	5480058	T	TTATCAA	T,TTATCAA	12	6,6	T,TTATCAA	12	4,8	TTATCAA	6	0,6	T	7	7,0	UPSTREAM
Gm03	5480386	C	CTCCCTTTACACCACTTACAAAATGAATTATTATTTTATGGCTAAATATCA	C,CTCCCTTTACACCACTTACAAAATGAATTATTATTTTATGGCTAAATATCA	10	5,5	C,CTCCCTTTACACCACTTACAAAATGAATTATTATTTTATGGCTAAATATCA	12	8,4	CTCCCTTTACACCACTTACAAAATGAATTATTATTTTATGGCTAAATATCA	5	0,5	C	9	9,0	UPSTREAM
Gm03	5480500	T	TA	T,TA	11	7,4	T,TA	13	6,7	TA	16	0,16	T	23	23,0	UPSTREAM
Gm03	5480534	TCTCTTAATG	T	T,TCTCTTAATG	11	5,6	T,TCTCTTAATG	17	9,8	T	18	0,18	TCTCTTAATG	21	21,0	UPSTREAM
Gm03	5480602	ATATATATTTTAATG	A	A,ATATATATTTTAATG	16	5,11	A,ATATATATTTTAATG	28	12,16	A	18	0,18	ATATATATTTTAATG	14	14,0	UPSTREAM
Gm03	5480666	TACACCAAC	T	T,TACACCAAC	20	6,14	T,TACACCAAC	29	13,16	T	13	0,13	TACACCAAC	20	20,0	UPSTREAM
Gm03	5480938	CATTATTTTATTTT	C	C,CATTATTTTATTTT	11	5,6	C,CATTATTTTATTTT	14	8,6	C	17	0,17	CATTATTTTATTTT	7	7,0	UPSTREAM
Gm03	5481310	T	TTA	T,TTA	15	7,8	T,TTA	15	7,8	TTA	4	0,4	T	13	13,0	UPSTREAM
Gm03	5481440	T	TTG	T,TTG	16	4,12	T,TTG	18	12,6	TTG	8	0,8	T	13	13,0	UPSTREAM
Gm03	5482432	CA	C	C,CA	8	3,5	C,CA	14	9,5	C	7	0,7	CA	10	10,0	UPSTREAM
Gm03	5483546	CTT	C	C,CTT	18	5,13	C,CTT	21	15,6	C	4	0,4	CTT	6	4,0	INTRON
Gm03	5483574	T	TTTTCGTCGTGAGTC	T,TTTTCGTCGTGAGTC	16	6,10	T,TTTTCGTCGTGAGTC	19	12,7	TTTTCGTCGTGAGTC	5	0,5	T	5	5,0	INTRON
Gm03	5483748	A	AT	A,AT	10	2,8	A,AT	28	15,13	AT	7	0,7	A	20	20,0	INTRON
Gm03	5483808	A	ATCT	A,ATCT	18	7,11	A,ATCT	27	14,13	ATCT	9	0,9	A	17	17,0	INTRON
Gm03	5488636	A	AAT	A,AAT	25	9,16	A,AAT	19	13,6	AAT	12	0,12	A	13	13,0	DOWNSTREAM
Gm03	5488685	A	AAT	A,AAT	23	8,15	A,AAT	17	12,5	AAT	14	0,14	A	11	11,0	DOWNSTREAM
Gm03	5488800	TA	T	T,TA	18	12,6	T,TA	25	17,8	T	11	0,11	TA	9	9,0	DOWNSTREAM
Gm03	5488926	C	CATGGATCAACTGATGTCATATTGTTTTAACT	C,CATGGATCAACTGATGTCATATTGTTTTAACT	13	4,9	C,CATGGATCAACTGATGTCATATTGTTTTAACT	21	14,7	CATGGATCAACTGATGTCATATTGTTTTAACT	8	0,8	C	5	5,0	DOWNSTREAM
Gm03	5489552	TATTGTGTTATTGCATCAAAA	T	T,TATTGTGTTATTGCATCAAAA	13	3,10	T,TATTGTGTTATTGCATCAAAA	14	11,3	T	4	0,4	TATTGTGTTATTGCATCAAAA	10	10,0	DOWNSTREAM
Gm03	5489804	GAAAGACTTGTTAAATTAATTAAAACAATGATTAGTAACAAACAAAGGATATAAAATAGAGAAAAATGCATAAAAATGAGTTGGAATAT	G	G,GAAAGACTTGTTAAATTAATTAAAACAATGATTAGTAACAAACAAAGGATATAAAATAGAGAAAAATGCATAAAAATGAGTTGGAATAT	21	17,4	G,GAAAGACTTGTTAAATTAATTAAAACAATGATTAGTAACAAACAAAGGATATAAAATAGAGAAAAATGCATAAAAATGAGTTGGAATAT	30	17,13	GAAAGACTTGTTAAATTAATTAAAACAATGATTAGTAACAAACAAAGGATATAAAATAGAGAAAAATGCATAAAAATGAGTTGGAATAT	6	6,0	G	7	0,7	DOWNSTREAM
Gm03	5490212	T	TTG	T,TTG	16	5,11	T,TTG	16	7,9	TTG	5	0,5	T	10	10,0	DOWNSTREAM
Gm03	5491766	TG	T	T,TG	14	8,6	T,TG	23	14,9	T	8	0,8	TG	10	10,0	UPSTREAM
Gm03	5493527	T	TTAG	T,TTAG	20	3,17	T,TTAG	25	10,15	TTAG	13	0,13	T	13	13,0	UPSTREAM
Gm03	5493666	TA	T	T,TA	28	10,18	T,TA	21	7,14	T	4	0,4	TA	15	15,0	UPSTREAM
Gm03	5494183	AT	A	A,AT	23	9,14	A,AT	14	9,5	A	8	0,8	AT	11	11,0	UPSTREAM
Gm03	5494248	TA	T	T,TA	14	5,9	TA	8	8,0	T	5	0,5	TA	10	10,0	UPSTREAM
Gm03	5494593	C	CA	C,CA	18	9,9	C,CA	20	9,11	CA	9	0,7	C	8	8,0	UPSTREAM
Gm03	5494710	C	CA	C,CA	14	6,8	C,CA	23	10,13	CA	3	0,3	C	12	12,0	UPSTREAM
Gm03	5494786	AGTTAAC	A	A,AGTTAAC	9	4,5	A,AGTTAAC	21	10,11	A	6	0,6	AGTTAAC	13	13,0	UPSTREAM
Gm03	5500246	GA	G	G,GA	17	9,8	G,GA	13	7,6	G	6	0,6	GA	11	11,0	INTRON
Gm03	5509938	T	TA	T,TA	20	3,17	T,TA	35	14,21	TA	10	0,10	T	13	13,0	DOWNSTREAM
Gm03	5510278	G	GA	G,GA	13	2,11	G,GA	17	6,11	GA	7	0,4	G	10	10,0	DOWNSTREAM
Gm03	5553540	GA	G	G,GA	6	2,4	G,GA	16	7,9	G	5	0,5	GA	7	7,0	INTRAGENIC
Gm03	5839220	G	GAA	G,GAA	12	2,10	G,GAA	27	13,14	GAA	4	0,4	G	13	13,0	DOWNSTREAM
Gm03	5840204	TATTCTTCG	T	T,TATTCTTCG	20	8,12	T,TATTCTTCG	16	7,9	T	4	0,4	TATTCTTCG	8	8,0	DOWNSTREAM
Gm03	5840277	A	AT	A,AT	19	7,12	A,AT	15	8,7	AT	3	0,3	A	12	12,0	DOWNSTREAM
Gm03	5840449	A	AGCATCGTT	A,AGCATCGTT	15	7,8	A,AGCATCGTT	16	6,10	AGCATCGTT	3	0,3	A	15	15,0	DOWNSTREAM
Gm03	5840843	GTGGTTCAAGAAGAAAAACAGAGAGAAAT	G	G,GTGGTTCAAGAAGAAAAACAGAGAGAAAT	15	5,10	G,GTGGTTCAAGAAGAAAAACAGAGAGAAAT	12	7,5	G	8	0,8	GTGGTTCAAGAAGAAAAACAGAGAGAAAT	13	13,0	DOWNSTREAM
Gm03	5844087	G	GA	G,GA	7	3,4	G,GA	15	8,7	GA	7	0,7	G	12	12,0	DOWNSTREAM
Gm03	5844463	A	AG	A,AG	15	5,10	A,AG	13	9,4	AG	8	0,8	A	8	8,0	DOWNSTREAM
Gm03	5846075	C	CAAA	C,CAAA	14	3,11	C,CAAA	23	10,13	CAAA	8	0,8	C	11	11,0	DOWNSTREAM
Gm03	5846796	T	TA	T,TA	13	10,3	T	14	14,0	T	11	11,0	TA	7	0,4	DOWNSTREAM
Gm03	5847320	ACCTATT	A	A,ACCTATT	10	4,6	A,ACCTATT	16	11,5	A	4	0,4	ACCTATT	5	5,0	DOWNSTREAM
Gm03	5849185	T	TA	T,TA	15	8,7	T	10	10,0	TA	5	0,5	T	14	14,0	INTRON
Gm03	5849486	AC	A	A,AC	10	1,9	A,AC	17	13,4	A	7	0,7	AC	13	13,0	INTRON
Gm03	5851778	T	TG	T,TG	15	7,8	T,TG	17	10,7	TG	2	0,2	T	11	11,0	UPSTREAM
Gm03	5852465	AAG	A	A,AAG	13	4,9	A,AAG	32	20,12	A	4	0,4	AAG	16	16,0	UPSTREAM
Gm03	5852501	AGT	A	A,AGT	10	3,7	A,AGT	32	21,11	A	2	0,2	AGT	22	22,0	UPSTREAM
Gm03	5852555	GAC	G	G,GAC	13	3,10	G,GAC	29	18,11	G	5	0,5	GAC	19	19,0	UPSTREAM
Gm03	5852718	C	CG	C,CG	11	5,6	C,CG	20	16,4	CG	3	0,3	C	15	15,0	UPSTREAM
Gm03	5852792	C	CTT	C,CTT	11	3,8	C,CTT	12	10,2	CTT	4	0,4	C	16	16,0	UPSTREAM
Gm03	5853849	T	TG	T,TG	20	8,12	T,TG	23	17,6	TG	3	0,3	T	17	17,0	UPSTREAM
Gm03	5854165	C	CTA	C,CTA	10	3,7	C,CTA	23	11,12	CTA	9	0,9	C	12	12,0	UPSTREAM
Gm03	5854491	TTG	T	T,TTG	14	6,8	T,TTG	14	9,5	T	9	0,9	TTG	12	12,0	UPSTREAM
Gm03	5854691	C	CA	C,CA	8	4,4	C,CA	10	6,4	CA	5	0,5	C	5	5,0	UPSTREAM
Gm03	5855168	GA	G	G,GA	16	4,12	G,GA	21	13,8	G	11	0,11	GA	6	6,0	UPSTREAM
Gm03	5856062	CAA	C	C,CAA	18	5,13	C,CAA	32	19,13	C	19	0,19	CAA	29	29,0	INTERGENIC
Gm03	5856111	A	ATT	A,ATT	16	4,12	A,ATT	29	17,12	ATT	14	0,14	A	27	27,0	INTERGENIC
Gm03	5856202	CTTAACCAATAAG	C	C,CTTAACCAATAAG	20	7,13	C,CTTAACCAATAAG	22	12,10	C	13	0,13	CTTAACCAATAAG	31	31,0	INTERGENIC
Gm03	5856998	T	TG	T,TG	9	6,3	T,TG	14	7,7	TG	6	0,6	T	10	10,0	INTERGENIC
Gm03	5857177	AT	A	A,AT	12	5,7	A,AT	15	9,6	A	9	0,9	AT	9	9,0	INTERGENIC
Gm03	5857349	AT	A	A,AT	20	10,10	A,AT	29	17,12	A	6	0,6	AT	9	9,0	INTERGENIC
Gm03	5857374	A	AATAT	A,AATAT	18	6,12	A,AATAT	28	16,12	AATAT	7	0,7	A	9	9,0	INTERGENIC
Gm03	5857395	AG	A	A,AG	17	6,11	A,AG	28	16,12	A	6	0,6	AG	12	12,0	INTERGENIC
Gm03	5858400	TA	T	T,TA	15	5,10	T,TA	20	13,7	T	8	0,8	TA	11	11,0	INTERGENIC
Gm03	5858587	C	CAACTT	C,CAACTT	18	8,10	C,CAACTT	19	11,8	CAACTT	7	0,7	C	7	7,0	INTERGENIC
Gm03	5859042	A	AT	A,AT	12	2,10	A,AT	15	6,9	AT	4	0,4	A	6	6,0	INTERGENIC
Gm03	5859179	T	TG	T,TG	21	10,11	T,TG	15	7,8	TG	11	0,11	T	8	8,0	INTERGENIC
Gm03	5859203	A	AT	A,AT	15	8,7	A,AT	19	9,10	AT	12	0,12	A	8	8,0	INTERGENIC
Gm03	5859247	AT	A	A,AT	19	8,11	A,AT	23	10,13	A	10	0,10	AT	9	9,0	INTERGENIC
Gm03	5859300	A	AG	A,AG	16	8,8	A,AG	25	12,13	AG	8	0,8	A	9	9,0	INTERGENIC
Gm03	5860010	T	TAGGTGACC	T,TAGGTGACC	14	5,9	T,TAGGTGACC	11	5,6	TAGGTGACC	5	0,5	T	9	9,0	INTERGENIC
Gm03	5860063	AGAAAAG	A	A,AGAAAAG	17	8,7	A,AGAAAAG	8	3,3	A	5	0,5	AGAAAAG	6	6,0	INTERGENIC
Gm03	5860416	A	ATTATGGTGAGAAC	A,ATTATGGTGAGAAC	14	6,8	A,ATTATGGTGAGAAC	11	8,3	ATTATGGTGAGAAC	12	0,12	A	11	11,0	UPSTREAM
Gm03	5860451	AT	A	A,AT	19	9,10	A,AT	12	7,5	A	15	0,15	AT	13	13,0	UPSTREAM
Gm03	5862173	TAAC	T	T,TAAC	19	10,9	T,TAAC	17	7,10	T	8	0,8	TAAC	22	22,0	UPSTREAM
Gm03	5862825	A	AT	A,AT	15	4,11	A,AT	19	12,7	AT	7	0,7	A	17	17,0	UPSTREAM
Gm03	5864226	G	GA	G,GA	18	9,9	G,GA	14	10,4	GA	4	0,4	G	7	7,0	UPSTREAM
Gm03	5864270	A	AT	A,AT	20	11,9	A,AT	15	12,3	AT	6	0,6	A	7	7,0	UPSTREAM
Gm03	5865877	A	AT	A,AT	15	4,11	A,AT	12	8,4	AT	5	0,5	A	10	10,0	DOWNSTREAM
Gm03	5867012	AC	A	A,AC	8	5,3	A,AC	16	6,10	A	4	0,4	AC	17	17,0	DOWNSTREAM
Gm03	5872557	T	TA	T,TA	9	3,6	T,TA	19	7,12	TA	5	0,5	T	11	11,0	INTERGENIC
Gm03	5872618	TAAC	T	T,TAAC	8	4,4	T,TAAC	23	11,12	T	8	0,8	TAAC	10	10,0	INTERGENIC
Gm03	5872656	TA	T	T,TA	6	3,3	T,TA	21	11,10	T	11	0,11	TA	8	8,0	INTERGENIC
Gm03	5874819	TAA	T	T,TAA	4	2,2	T,TAA	11	8,3	T	4	0,4	TAA	9	9,0	INTERGENIC
Gm03	5875798	AT	A	A,AT	17	4,13	A,AT	30	18,12	A	17	0,17	AT	15	15,0	INTERGENIC
Gm03	5875928	G	GT	G,GT	9	2,7	G,GT	27	13,14	GT	10	0,10	G	10	10,0	INTERGENIC
Gm03	5876305	T	TAC	T,TAC	10	6,4	T,TAC	14	7,7	TAC	4	0,4	T	17	17,0	INTERGENIC
Gm03	5876334	A	AATTT	A,AATTT	13	9,4	A,AATTT	23	13,10	AATTT	2	0,2	A	17	17,0	INTERGENIC
Gm03	5876376	CTAAAAATCA	C	C,CTAAAAATCA	13	10,3	C,CTAAAAATCA	20	12,8	C	2	0,2	CTAAAAATCA	18	18,0	INTERGENIC
Gm03	5876409	TC	T	T,TC	14	11,3	T,TC	22	14,8	T	2	0,2	TC	11	11,0	INTERGENIC
Gm03	5876556	AT	A	A,AT	7	4,3	AT	8	8,0	A	4	0,4	AT	14	14,0	INTERGENIC
Gm03	5876620	A	AATCAGTTGTGATT	A,AATCAGTTGTGATT	8	3,5	A,AATCAGTTGTGATT	8	7,1	AATCAGTTGTGATT	4	0,4	A	13	13,0	INTERGENIC
Gm03	5877619	T	TA	T,TA	12	4,8	T,TA	18	9,9	TA	17	0,17	T	10	10,0	DOWNSTREAM
Gm03	5878161	AAT	A	A,AAT	19	6,13	A,AAT	19	10,9	A	7	0,7	AAT	12	12,0	DOWNSTREAM
Gm03	5878231	C	CA	C,CA	15	6,9	C,CA	16	10,6	CA	5	0,5	C	9	9,0	DOWNSTREAM
Gm03	5878838	CAAT	C	C,CAAT	26	6,20	C,CAAT	21	11,10	C	12	0,12	CAAT	16	16,0	DOWNSTREAM
Gm03	5879333	T	TA	T,TA	8	6,2	T,TA	11	4,7	TA	6	0,6	T	10	10,0	DOWNSTREAM
Gm03	5879614	C	CA	C	5	5,0	C,CA	16	6,10	CA	2	0,2	C	9	9,0	DOWNSTREAM
Gm03	5879685	ACTTTT	A	A,ACTTTT	9	5,4	A,ACTTTT	22	10,12	A	7	0,7	ACTTTT	11	11,0	DOWNSTREAM
Gm03	5880040	AT	A	A,AT	14	6,8	A,AT	19	10,9	A	10	0,10	AT	6	6,0	DOWNSTREAM
Gm03	5882353	A	ATT	A,ATT	17	5,12	A	15	15,0	ATT	7	0,5	A	7	7,0	DOWNSTREAM
Gm03	5883642	G	GTT	G,GTT	22	14,8	G,GTT	17	6,9	G	10	10,0	GTT	15	0,12	UPSTREAM
Gm03	5883696	ATT	A	A,ATT	20	12,6	A,ATT	13	4,9	ATT	10	10,0	A	10	0,10	UPSTREAM
Gm03	5885444	CA	C	C,CA	10	2,8	C,CA	9	2,7	C	5	0,5	CA	6	6,0	UPSTREAM
Gm03	5885939	AT	A	A,AT	17	7,10	A,AT	16	11,5	A	5	0,5	AT	18	18,0	UPSTREAM
Gm03	5886545	AT	A	A,AT	19	4,15	A,AT	35	22,13	A	12	0,12	AT	16	16,0	UPSTREAM
Gm03	5888292	TTTTTAAAGATATTTTCAATATA	T	T,TTTTTAAAGATATTTTCAATATA	13	5,8	T,TTTTTAAAGATATTTTCAATATA	15	13,2	T	4	0,4	TTTTTAAAGATATTTTCAATATA	12	12,0	INTERGENIC
Gm03	5888512	AAAC	A	A,AAAC	9	4,5	AAAC	7	7,0	A	4	0,4	AAAC	13	13,0	INTERGENIC
Gm03	5888713	TA	T	T,TA	20	6,14	T,TA	13	6,7	T	5	0,5	TA	9	9,0	INTERGENIC
Gm03	5888832	A	AC	A,AC	18	6,12	A,AC	12	5,7	AC	4	0,4	A	12	12,0	INTERGENIC
Gm03	5888890	G	GATCA	G,GATCA	17	5,12	G,GATCA	16	8,8	GATCA	8	0,8	G	13	13,0	INTERGENIC
Gm03	5889527	AT	A	A,AT	17	8,9	A,AT	30	18,12	A	7	0,7	AT	17	17,0	INTERGENIC
Gm03	5889924	GATTCCACTATT	G	G,GATTCCACTATT	12	5,7	G,GATTCCACTATT	18	12,6	G	5	0,5	GATTCCACTATT	5	5,0	INTERGENIC
Gm03	5890293	C	CCA	C,CCA	6	4,2	C,CCA	13	10,3	CCA	1	0,1	C	3	3,0	INTERGENIC
Gm03	5891199	AAT	A	A,AAT	13	3,10	A,AAT	22	13,9	A	8	0,8	AAT	9	9,0	INTERGENIC
Gm03	5892374	CA	C	C,CA	14	4,10	C,CA	13	4,9	C	7	0,7	CA	13	13,0	INTERGENIC
Gm03	5893623	CT	C	C,CT	11	5,6	C,CT	23	5,14	CT	15	15,0	C	11	0,11	INTERGENIC
Gm03	5893890	G	GT	G,GT	11	5,6	G,GT	31	18,13	GT	5	0,5	G	10	10,0	INTERGENIC
Gm03	5894149	CAG	C	C,CAG	15	3,12	C,CAG	16	11,5	C	5	0,5	CAG	10	10,0	INTERGENIC
Gm03	5894350	CATGAT	C	C,CATGAT	10	4,6	C,CATGAT	9	6,3	C	9	0,9	CATGAT	7	7,0	INTERGENIC
Gm03	5894470	CTG	C	C,CTG	11	3,8	C,CTG	17	8,9	C	9	0,9	CTG	17	17,0	INTERGENIC
Gm03	5894931	G	GTGAACTTCATTTGAAGCACTCAAAGAGAGTTGTTCCATTGTGAGAATTAAGTGCTCAAAGGTATT	G,GTGAACTTCATTTGAAGCACTCAAAGAGAGTTGTTCCATTGTGAGAATTAAGTGCTCAAAGGTATT	18	12,6	G,GTGAACTTCATTTGAAGCACTCAAAGAGAGTTGTTCCATTGTGAGAATTAAGTGCTCAAAGGTATT	15	8,7	G	6	6,0	GTGAACTTCATTTGAAGCACTCAAAGAGAGTTGTTCCATTGTGAGAATTAAGTGCTCAAAGGTATT	7	0,7	INTERGENIC
Gm03	5895895	G	GTGCTGGGTGCACCAACAATAA	G,GTGCTGGGTGCACCAACAATAA	10	6,4	G,GTGCTGGGTGCACCAACAATAA	5	4,1	GTGCTGGGTGCACCAACAATAA	5	0,5	G	7	7,0	INTERGENIC
Gm03	5901685	AGAC	A	A,AGAC	6	1,5	A,AGAC	12	3,9	A	5	0,5	AGAC	9	9,0	INTERGENIC
Gm03	5902072	A	AT	A,AT	11	6,5	A,AT	12	8,4	AT	10	0,10	A	10	10,0	INTERGENIC
Gm03	5902275	A	AATT	A,AATT	8	3,5	A,AATT	35	25,10	AATT	14	0,14	A	15	15,0	INTERGENIC
Gm03	5902506	CTT	C	C,CTT	14	3,11	C,CTT	35	18,17	C	13	0,13	CTT	16	16,0	INTERGENIC
Gm03	5903955	TGTCCTTATTG	T	T,TGTCCTTATTG	18	6,12	T,TGTCCTTATTG	20	12,8	T	9	0,9	TGTCCTTATTG	8	8,0	INTERGENIC
Gm03	5904454	A	AAATAAAAGTT	A,AAATAAAAGTT	15	10,5	A,AAATAAAAGTT	22	9,13	A	7	7,0	AAATAAAAGTT	18	0,18	INTERGENIC
Gm03	5904812	G	GGT	G,GGT	11	6,5	G,GGT	21	10,11	GGT	6	0,6	G	13	13,0	INTERGENIC
Gm03	5906624	C	CA	C,CA	20	16,4	C,CA	24	14,10	C	6	6,0	CA	12	0,12	INTERGENIC
Gm03	5908577	GA	G	G,GA	9	7,2	G,GA	11	7,4	GA	5	5,0	G	4	0,4	DOWNSTREAM
Gm03	5912366	A	AT	A,AT	13	5,8	A,AT	10	6,4	AT	4	0,4	A	4	4,0	DOWNSTREAM
Gm03	5912586	A	AT	A,AT	24	9,15	A,AT	22	13,9	AT	9	0,9	A	13	13,0	DOWNSTREAM
Gm03	5913022	T	TA	T,TA	16	3,13	T,TA	23	13,10	TA	11	0,11	T	16	16,0	DOWNSTREAM
Gm03	5913143	T	TA	T,TA	19	6,13	T,TA	19	12,7	TA	2	0,2	T	26	26,0	DOWNSTREAM
Gm03	5914284	CTATAT	C	C,CTATAT	20	10,10	C,CTATAT	7	4,3	C	3	0,3	CTATAT	13	13,0	UPSTREAM
Gm03	5915874	TA	T	T,TA	15	4,11	T,TA	14	7,7	T	3	0,3	TA	16	16,0	UPSTREAM
Gm03	5916268	G	GACCA	G,GACCA	8	3,5	G,GACCA	15	11,4	GACCA	9	0,9	G	11	11,0	UPSTREAM
Gm03	5916394	C	CTTTTTAAAAGCT	C,CTTTTTAAAAGCT	15	5,10	C,CTTTTTAAAAGCT	16	13,3	CTTTTTAAAAGCT	8	0,8	C	12	12,0	UPSTREAM
Gm03	5916598	C	CA	C,CA	8	4,4	C,CA	17	9,8	CA	3	0,3	C	12	12,0	UPSTREAM
Gm03	5916758	GT	G	G,GT	11	3,8	G,GT	14	8,6	G	6	0,6	GT	12	12,0	UPSTREAM
Gm03	5917348	G	GA	G,GA	5	2,3	G,GA	6	2,4	GA	5	0,5	G	4	4,0	UPSTREAM
Gm03	5917917	TTTTTATCCAAATATATTACAAAAGTTTTTTAAGGAGGGGGGTTGCAAAGATATATAATAAACAAAGAGATTATATATATATATATATATATATATATATATATATATATA	T	T,TTTTTATCCAAATATATTACAAAAGTTTTTTAAGGAGGGGGGTTGCAAAGATATATAATAAACAAAGAGATTATATATATATATATATATATATATATATATATATATATA	7	4,3	T,TTTTTATCCAAATATATTACAAAAGTTTTTTAAGGAGGGGGGTTGCAAAGATATATAATAAACAAAGAGATTATATATATATATATATATATATATATATATATATATATA	14	7,7	TTTTTATCCAAATATATTACAAAAGTTTTTTAAGGAGGGGGGTTGCAAAGATATATAATAAACAAAGAGATTATATATATATATATATATATATATATATATATATATATA	3	3,0	T	9	0,9	UPSTREAM
Gm03	5918376	A	AT	A,AT	9	2,7	A,AT	14	6,8	AT	6	0,6	A	12	12,0	UPSTREAM
Gm03	5918457	T	TA	T,TA	14	3,11	T,TA	20	10,10	TA	9	0,9	T	9	9,0	UPSTREAM
Gm03	5919767	CTA	C	C,CTA	19	4,15	CTA	6	6,0	C	4	0,4	CTA	9	9,0	INTERGENIC
Gm03	5919830	AAC	A	A,AAC	22	6,16	A,AAC	5	3,2	A	3	0,3	AAC	14	14,0	INTERGENIC
Gm03	5921315	AT	A	A,AT	13	4,9	A,AT	17	10,7	A	4	0,4	AT	10	10,0	DOWNSTREAM
Gm03	5923343	AT	A	A,AT	22	3,19	A,AT	12	4,8	A	9	0,9	AT	12	12,0	DOWNSTREAM
Gm03	5923417	CA	C	C,CA	22	7,15	C,CA	15	8,7	C	10	0,10	CA	16	16,0	DOWNSTREAM
Gm03	5924345	AT	A	A,AT	11	7,4	A,AT	8	3,5	A	8	0,8	AT	9	9,0	DOWNSTREAM
Gm03	5924482	CCGTCTT	C	C,CCGTCTT	11	5,6	C,CCGTCTT	11	3,8	C	4	0,4	CCGTCTT	11	11,0	DOWNSTREAM
Gm03	5925003	CAAGTTAAAGTTTA	C	C,CAAGTTAAAGTTTA	14	8,6	C,CAAGTTAAAGTTTA	26	13,13	C	11	0,11	CAAGTTAAAGTTTA	20	20,0	DOWNSTREAM
Gm03	5925081	ATT	A	A,ATT	13	5,8	A,ATT	32	15,17	A	10	0,10	ATT	14	14,0	DOWNSTREAM
Gm03	5925160	CT	C	C,CT	18	6,12	C,CT	30	11,19	C	15	0,15	CT	13	13,0	DOWNSTREAM
Gm03	5925614	C	CTCAAA	C,CTCAAA	8	2,6	C,CTCAAA	16	12,4	CTCAAA	4	0,4	C	9	9,0	DOWNSTREAM
Gm03	5925681	T	TAGTTA	T,TAGTTA	8	5,3	T,TAGTTA	11	7,4	TAGTTA	5	0,5	T	6	6,0	DOWNSTREAM
Gm03	5928060	C	CTAA	C,CTAA	11	8,3	C,CTAA	20	14,6	C	16	16,0	CTAA	6	0,6	UPSTREAM
Gm03	5928633	CG	C	C,CG	13	2,11	C,CG	13	3,10	C	7	0,7	CG	4	4,0	UPSTREAM
Gm03	5929149	AAAAT	A	A,AAAAT	18	5,13	A,AAAAT	15	8,7	A	10	0,10	AAAAT	11	11,0	DOWNSTREAM
Gm03	5929352	G	GA	G,GA	18	6,12	G,GA	19	17,2	GA	7	0,7	G	14	14,0	DOWNSTREAM
Gm03	5929843	G	GAACAATTACACAGGC	G,GAACAATTACACAGGC	8	5,3	G,GAACAATTACACAGGC	20	10,10	GAACAATTACACAGGC	7	0,7	G	11	11,0	DOWNSTREAM
Gm03	5929856	TA	T	T,TA	9	4,5	T,TA	18	8,10	T	5	0,5	TA	9	9,0	DOWNSTREAM
Gm03	5930078	G	GT	G,GT	24	13,11	G,GT	23	15,8	GT	10	0,10	G	9	9,0	INTRAGENIC
Gm03	5931273	GAC	G	GAC	14	14,0	G,GAC	10	7,3	G	5	0,5	GAC	14	14,0	UPSTREAM
Gm03	5931453	TCA	T	T,TCA	11	5,6	T,TCA	10	1,9	T	5	0,5	TCA	14	14,0	UPSTREAM
Gm03	5931730	T	TATA	T,TATA	9	4,5	T,TATA	17	13,4	T	7	7,0	TATA	5	0,5	UPSTREAM
Gm03	5931806	C	CACA	C,CACA	8	3,5	C	11	11,0	CACA	10	0,10	C	3	3,0	UPSTREAM
Gm03	5931942	A	AGT	A,AGT	11	6,5	A,AGT	12	6,6	AGT	4	0,4	A	9	9,0	UPSTREAM
Gm03	5931967	T	TGC	T,TGC	11	5,6	T,TGC	14	9,5	TGC	4	0,4	T	9	9,0	UPSTREAM
Gm03	5932155	TGGCTCTCCTAGGGTTTTCTCATTTGGGATCCCG	T	T,TGGCTCTCCTAGGGTTTTCTCATTTGGGATCCCG	12	4,8	T,TGGCTCTCCTAGGGTTTTCTCATTTGGGATCCCG	9	4,5	T	5	0,5	TGGCTCTCCTAGGGTTTTCTCATTTGGGATCCCG	12	12,0	UPSTREAM
Gm03	5932248	A	AT	A,AT	9	3,6	A,AT	10	4,6	AT	7	0,7	A	12	12,0	UPSTREAM
Gm03	5932467	AT	A	A,AT	17	7,10	A,AT	13	5,8	A	9	0,9	AT	14	14,0	UPSTREAM
Gm03	5932683	C	CCA	C,CCA	17	8,9	C,CCA	9	5,4	CCA	14	0,14	C	18	18,0	UPSTREAM
Gm03	5932872	ATT	A	A,ATT	10	4,6	A,ATT	18	8,10	A	11	0,11	ATT	8	8,0	UPSTREAM
Gm03	5933819	GA	G	G,GA	11	3,8	G,GA	18	12,6	G	4	0,4	GA	14	14,0	UPSTREAM
Gm03	5934099	T	TTC	T,TTC	12	2,10	T,TTC	22	14,8	TTC	11	0,11	T	10	10,0	UPSTREAM
Gm03	5934306	AG	A	A,AG	8	1,7	A,AG	25	15,10	A	11	0,11	AG	12	12,0	UPSTREAM
Gm03	5934782	A	ATT	A,ATT	22	8,14	A,ATT	28	13,15	ATT	6	0,6	A	12	12,0	UPSTREAM
Gm03	5935128	A	AGTTGCCAGTACT	A,AGTTGCCAGTACT	10	4,6	A,AGTTGCCAGTACT	20	12,8	AGTTGCCAGTACT	7	0,7	A	8	8,0	UPSTREAM
Gm03	5935168	CA	C	C,CA	13	4,9	C,CA	26	14,12	C	7	0,7	CA	7	7,0	UPSTREAM
Gm03	5935567	GA	G	G,GA	11	5,6	G,GA	22	15,7	G	7	0,7	GA	11	11,0	UPSTREAM
Gm03	5935821	A	ATTGCTAGTT	A,ATTGCTAGTT	15	7,8	A,ATTGCTAGTT	22	15,7	ATTGCTAGTT	5	0,5	A	12	12,0	UPSTREAM
Gm03	5936198	AC	A	A,AC	13	3,10	A,AC	9	2,7	A	5	0,5	AC	12	12,0	INTERGENIC
Gm03	5939792	ACAACAAAAGTTAATAAATAGGAT	A	A,ACAACAAAAGTTAATAAATAGGAT	17	13,4	A,ACAACAAAAGTTAATAAATAGGAT	16	9,7	ACAACAAAAGTTAATAAATAGGAT	7	7,0	A	11	0,11	INTERGENIC
Gm03	5941325	GGAAGCAAAGTGGAAGTGAAGAGGAAACAAAGATGAAGAAGAAAGAAAGGAAATGGAA	G	G,GGAAGCAAAGTGGAAGTGAAGAGGAAACAAAGATGAAGAAGAAAGAAAGGAAATGGAA	22	14,8	G,GGAAGCAAAGTGGAAGTGAAGAGGAAACAAAGATGAAGAAGAAAGAAAGGAAATGGAA	22	12,10	GGAAGCAAAGTGGAAGTGAAGAGGAAACAAAGATGAAGAAGAAAGAAAGGAAATGGAA	4	4,0	G	11	0,11	INTERGENIC
Gm03	5942299	A	AT	A,AT	14	4,10	A,AT	26	19,7	AT	12	0,12	A	25	25,0	INTERGENIC
Gm03	5942566	T	TA	T,TA	16	2,14	T,TA	16	8,8	TA	16	0,16	T	15	15,0	INTERGENIC
Gm03	5942590	C	CA	C,CA	17	2,15	C,CA	9	3,6	CA	15	0,15	C	12	12,0	INTERGENIC
Gm03	5942946	TA	T	T,TA	18	6,12	T,TA	15	9,6	T	9	0,9	TA	14	14,0	INTERGENIC
Gm03	5943266	T	TC	T,TC	15	5,10	T,TC	20	11,9	T	5	5,0	TC	7	0,7	INTERGENIC
Gm03	5943570	GTCTTCTCTCGAGCCTCTCTGCATTCTTCCTTTTGATTTTATGTAGTAAAAGCTTAGTGAC	G	G,GTCTTCTCTCGAGCCTCTCTGCATTCTTCCTTTTGATTTTATGTAGTAAAAGCTTAGTGAC	19	17,2	G,GTCTTCTCTCGAGCCTCTCTGCATTCTTCCTTTTGATTTTATGTAGTAAAAGCTTAGTGAC	21	12,9	GTCTTCTCTCGAGCCTCTCTGCATTCTTCCTTTTGATTTTATGTAGTAAAAGCTTAGTGAC	9	9,0	G	11	0,11	INTERGENIC
Gm03	5943790	AGCCTG	A	A,AGCCTG	13	3,10	A,AGCCTG	12	4,8	A	8	0,8	AGCCTG	15	15,0	INTERGENIC
Gm03	5945271	A	AATTCACTATGGCCATCAAT	A,AATTCACTATGGCCATCAAT	18	8,10	A,AATTCACTATGGCCATCAAT	33	23,10	AATTCACTATGGCCATCAAT	6	0,6	A	18	18,0	INTERGENIC
Gm03	5949405	T	TA	T,TA	11	4,7	T,TA	19	13,6	TA	8	0,8	T	17	17,0	INTERGENIC
Gm03	5950220	T	TC	T,TC	12	5,7	T,TC	15	9,6	TC	7	0,7	T	14	14,0	INTERGENIC
Gm03	5950953	G	GGC	G,GGC	15	5,10	G,GGC	9	3,6	GGC	6	0,6	G	5	5,0	INTERGENIC
Gm03	5951130	T	TG	T,TG	15	6,9	T,TG	11	4,7	TG	5	0,5	T	11	11,0	INTERGENIC
Gm03	5951423	T	TA	T,TA	9	3,6	T,TA	16	7,9	TA	5	0,5	T	15	15,0	INTERGENIC
Gm03	5951543	ATTTT	A	A,ATTTT	11	6,5	A,ATTTT	18	13,5	A	7	0,7	ATTTT	10	10,0	INTERGENIC
Gm03	5951632	ATT	A	A,ATT	7	1,6	A,ATT	15	8,7	A	7	0,7	ATT	10	10,0	INTERGENIC
Gm03	5953625	C	CA	C,CA	4	1,3	C,CA	6	4,2	CA	4	0,4	C	3	3,0	INTERGENIC
Gm03	5954017	TA	T	T,TA	21	7,14	T,TA	20	10,10	T	6	0,6	TA	16	16,0	INTERGENIC
Gm03	5954202	C	CT	C,CT	16	5,11	C,CT	23	9,14	CT	3	0,3	C	10	10,0	INTERGENIC
Gm03	5954644	G	GT	G,GT	24	9,15	G,GT	26	11,15	GT	15	0,15	G	15	15,0	INTERGENIC
Gm03	5954776	T	TGTCA	T,TGTCA	16	6,10	T,TGTCA	23	13,10	TGTCA	21	0,21	T	12	12,0	INTERGENIC
Gm03	5954792	A	AT	A,AT	18	4,14	A,AT	24	14,10	AT	22	0,22	A	16	16,0	INTERGENIC
Gm03	5955137	T	TAA	T,TAA	15	6,9	T,TAA	23	11,12	TAA	10	0,10	T	8	8,0	INTERGENIC
Gm03	5955207	T	TAAA	T,TAAA	13	8,5	T,TAAA	19	11,8	TAAA	6	0,6	T	6	6,0	INTERGENIC
Gm03	5955298	AT	A	A,AT	15	9,6	A,AT	24	15,9	A	8	0,8	AT	8	8,0	INTERGENIC
Gm03	5956450	A	AT	A,AT	13	2,11	A,AT	9	3,6	AT	3	0,3	A	9	9,0	INTERGENIC
Gm03	5956779	A	AT	A,AT	12	4,8	A,AT	14	5,9	AT	8	0,8	A	11	11,0	INTERGENIC
Gm03	5956858	ACTCTATTTTTTTAG	A	A,ACTCTATTTTTTTAG	15	6,9	A,ACTCTATTTTTTTAG	14	10,4	A	9	0,9	ACTCTATTTTTTTAG	5	5,0	INTERGENIC
Gm03	5956955	T	TA	T,TA	17	8,9	T,TA	18	10,8	TA	14	0,14	T	12	12,0	INTERGENIC
Gm03	5957602	AAATT	A	A,AAATT	7	2,5	A,AAATT	10	6,4	A	9	0,9	AAATT	12	12,0	INTERGENIC
Gm03	5958399	CA	C	C,CA	13	6,7	C,CA	18	11,7	C	10	0,10	CA	15	15,0	DOWNSTREAM
Gm03	5958807	C	CATCAGTTTCTTCTGAGCACAT	C,CATCAGTTTCTTCTGAGCACAT	17	7,10	C,CATCAGTTTCTTCTGAGCACAT	17	9,8	CATCAGTTTCTTCTGAGCACAT	10	0,10	C	14	14,0	DOWNSTREAM
Gm03	5960539	T	TA	T,TA	21	15,6	T,TA	23	20,3	TA	5	0,5	T	16	16,0	DOWNSTREAM
Gm03	5960672	A	AGTTT	A,AGTTT	13	7,6	A,AGTTT	26	20,6	AGTTT	2	0,2	A	10	10,0	DOWNSTREAM
Gm03	5961232	AAAG	A	A,AAAG	12	6,6	A,AAAG	16	8,8	A	9	0,9	AAAG	10	10,0	DOWNSTREAM
Gm03	5961582	GATC	G	G,GATC	8	3,5	G,GATC	12	7,5	G	3	0,3	GATC	9	9,0	DOWNSTREAM
Gm03	5961887	GA	G	G,GA	20	9,11	G,GA	20	13,7	G	10	0,10	GA	14	14,0	DOWNSTREAM
Gm03	5962714	AAT	A	A,AAT	13	4,9	A,AAT	25	17,8	A	7	0,7	AAT	20	20,0	INTRAGENIC
Gm03	5963289	A	AC	A,AC	11	5,6	A,AC	14	11,3	AC	8	0,8	A	12	12,0	UPSTREAM
Gm03	6168620	GTATTAT	G	G,GTATTAT	10	4,6	G,GTATTAT	8	4,4	GTATTAT	1	1,0	G	10	0,10	DOWNSTREAM
Gm03	6173476	C	CT	C,CT	11	1,10	C,CT	9	4,5	CT	11	0,11	C	9	9,0	FRAME_SHIFT	aga/aAga	Glyma.03G047900.Wm82.a4.v1
Gm03	6204443	T	TA	T,TA	8	5,3	T,TA	9	4,5	T	3	3,0	TA	5	0,5	INTERGENIC
Gm03	6204485	TTA	T	T,TTA	6	3,3	T,TTA	10	5,5	TTA	6	6,0	T	3	0,3	INTERGENIC
Gm03	6204503	T	TA	T,TA	7	4,3	T,TA	9	5,4	T	6	6,0	TA	3	0,3	INTERGENIC
Gm03	6204537	CT	C	C,CT	9	7,2	C,CT	7	4,3	CT	6	6,0	C	3	0,3	INTERGENIC
Gm03	6204750	C	CATTG	C,CATTG	8	5,3	C,CATTG	19	8,11	C	10	10,0	CATTG	6	0,6	INTERGENIC
Gm03	6213429	CACTTT	C	C,CACTTT	18	13,5	C,CACTTT	16	12,4	CACTTT	8	8,0	C	2	0,2	UPSTREAM
Gm03	6238758	GTT	G	G,GTT	7	6,1	G,GTT	6	5,1	GTT	1	1,0	G	2	0,2	DOWNSTREAM
Gm03	6238895	GT	G	G,GT	7	4,3	GT	12	12,0	GT	3	3,0	G	2	0,2	DOWNSTREAM
Gm03	6240114	AC	A	A,AC	12	10,2	AC	5	5,0	AC	6	6,0	A	3	0,3	DOWNSTREAM
Gm03	6277507	TAA	T	T,TAA	6	3,3	T,TAA	18	4,14	T	17	0,17	TAA	8	8,0	DOWNSTREAM
Gm03	6278436	G	GA	G,GA	16	8,8	G,GA	18	5,13	GA	9	0,9	G	16	16,0	DOWNSTREAM
Gm03	6282566	G	GA	G,GA	13	4,9	G,GA	12	5,7	GA	3	0,3	G	11	11,0	INTRON
Gm03	6283909	G	GT	G,GT	19	4,15	G,GT	16	6,10	GT	3	0,3	G	14	14,0	INTRON
Gm03	6284729	G	GA	G,GA	19	10,9	G,GA	20	8,12	GA	6	0,6	G	17	17,0	INTRON
Gm03	6284867	GA	G	G,GA	7	4,3	G,GA	18	8,10	G	3	0,3	GA	8	8,0	INTRON
Gm03	6285273	G	GA	G,GA	18	9,9	G,GA	19	12,7	GA	9	0,9	G	5	5,0	INTRON
Gm03	6285830	TTGAATTGCTTC	T	T,TTGAATTGCTTC	19	7,12	T,TTGAATTGCTTC	16	6,10	T	6	0,6	TTGAATTGCTTC	9	9,0	FRAME_SHIFT	gaagcaattcaa/	Glyma.03G048500.Wm82.a4.v1
Gm03	6288014	C	CT	C,CT	10	4,6	C,CT	11	7,4	CT	4	0,4	C	19	19,0	UPSTREAM
Gm03	6288577	TTG	T	T,TTG	9	5,4	T,TTG	9	3,6	T	1	0,1	TTG	10	10,0	UPSTREAM
Gm03	6288613	C	CT	C,CT	8	4,4	C,CT	14	5,9	CT	1	0,1	C	12	12,0	UPSTREAM
Gm03	6288643	C	CTTTTGT	C,CTTTTGT	8	4,4	C,CTTTTGT	14	6,8	CTTTTGT	1	0,1	C	12	12,0	UPSTREAM
Gm03	6291461	A	AC	A,AC	13	5,8	A,AC	21	12,9	AC	4	0,4	A	16	16,0	DOWNSTREAM
Gm03	6351198	A	AAAGAAACGAACCAAGCAGCGAAGAAC	A,AAAGAAACGAACCAAGCAGCGAAGAAC	18	8,10	A,AAAGAAACGAACCAAGCAGCGAAGAAC	13	10,3	AAAGAAACGAACCAAGCAGCGAAGAAC	3	0,3	A	10	10,0	INTERGENIC
Gm03	6351518	A	AAGG	A,AAGG	18	5,13	A,AAGG	18	10,8	AAGG	5	0,5	A	13	13,0	INTERGENIC
Gm03	6352192	ATT	A	A,ATT	12	5,7	A,ATT	15	4,11	A	11	0,11	ATT	12	12,0	INTERGENIC
Gm03	6352419	A	ATT	A,ATT	13	4,9	A,ATT	7	1,6	ATT	3	0,3	A	9	9,0	INTERGENIC
Gm03	6355271	AG	A	A,AG	12	9,3	A,AG	9	5,4	A	7	0,7	AG	4	4,0	INTERGENIC
Gm03	6355591	AT	A	A,AT	12	5,7	A,AT	13	6,7	A	5	0,5	AT	11	11,0	INTERGENIC
Gm03	6355907	TG	T	T,TG	15	10,5	T,TG	10	3,7	TG	8	8,0	T	12	0,12	INTERGENIC
Gm03	6358636	AT	A	A,AT	13	2,11	A,AT	19	14,5	A	13	0,13	AT	6	6,0	INTERGENIC
Gm03	6386775	T	TGC	T,TGC	10	9,1	T,TGC	7	6,1	T	2	2,0	TGC	2	0,2	INTERGENIC
Gm03	6403091	CTAATAACCT	C	C,CTAATAACCT	17	5,12	C,CTAATAACCT	21	9,12	C	13	0,13	CTAATAACCT	11	11,0	INTERGENIC
Gm03	6403482	AT	A	A,AT	12	5,7	A,AT	12	6,6	A	9	0,9	AT	9	9,0	INTERGENIC
Gm03	6403531	A	AT	A,AT	17	8,9	A,AT	8	5,3	AT	14	0,14	A	9	9,0	INTERGENIC
Gm03	6403587	C	CTAAT	C,CTAAT	17	8,9	C,CTAAT	16	10,6	CTAAT	10	0,10	C	13	13,0	INTERGENIC
Gm03	6403623	AG	A	A,AG	22	11,11	A,AG	17	10,7	A	10	0,10	AG	13	13,0	INTERGENIC
Gm03	6403654	C	CCAT	C,CCAT	18	9,9	C,CCAT	21	11,10	CCAT	6	0,6	C	13	13,0	INTERGENIC
Gm03	6404331	AGGCC	A	A,AGGCC	17	6,11	A,AGGCC	30	12,18	A	5	0,5	AGGCC	13	13,0	INTERGENIC
Gm03	6404432	A	AAT	A,AAT	14	5,9	A,AAT	31	16,15	AAT	3	0,3	A	14	14,0	INTERGENIC
Gm03	6405981	A	ATAGAGTATAATGTAGAAAC	A,ATAGAGTATAATGTAGAAAC	17	6,11	A,ATAGAGTATAATGTAGAAAC	14	7,7	ATAGAGTATAATGTAGAAAC	14	0,14	A	15	15,0	INTERGENIC
Gm03	6406044	C	CAGAGAA	C,CAGAGAA	14	8,6	C,CAGAGAA	11	5,6	CAGAGAA	10	0,10	C	12	12,0	INTERGENIC
Gm03	6406121	T	TA	T,TA	13	3,10	T,TA	14	4,10	TA	8	0,8	T	8	8,0	INTERGENIC
Gm03	6406332	TG	T	T,TG	8	2,6	T,TG	12	4,8	T	7	0,7	TG	8	8,0	INTERGENIC
Gm03	6406354	AT	A	A,AT	9	2,7	A,AT	16	6,10	A	7	0,7	AT	10	10,0	INTERGENIC
Gm03	6406405	G	GAC	G,GAC	12	2,10	G,GAC	21	6,15	GAC	10	0,10	G	11	11,0	INTERGENIC
Gm03	6406444	TAA	T	T,TAA	10	2,8	T,TAA	18	4,14	T	10	0,10	TAA	11	11,0	INTERGENIC
Gm03	6406507	TC	T	T,TC	9	2,7	T,TC	26	7,19	T	12	0,12	TC	9	9,0	INTERGENIC
Gm03	6406620	CA	C	C,CA	10	3,7	C,CA	16	8,8	C	16	0,16	CA	9	9,0	INTERGENIC
Gm03	6407931	C	CTTAA	C,CTTAA	11	4,7	C,CTTAA	7	3,4	CTTAA	2	0,2	C	17	17,0	INTERGENIC
Gm03	6408786	CTT	C	C,CTT	14	3,11	C,CTT	25	11,14	C	9	0,9	CTT	16	16,0	INTERGENIC
Gm03	6410427	ATGAGTGTTAAAATGATGCGAATTATGCTAAGTTGAGCTTGTAATACTTATATTATATTGTCTGTGTGTGTGTG	A	A,ATGAGTGTTAAAATGATGCGAATTATGCTAAGTTGAGCTTGTAATACTTATATTATATTGTCTGTGTGTGTGTG	16	11,5	A,ATGAGTGTTAAAATGATGCGAATTATGCTAAGTTGAGCTTGTAATACTTATATTATATTGTCTGTGTGTGTGTG	23	13,10	ATGAGTGTTAAAATGATGCGAATTATGCTAAGTTGAGCTTGTAATACTTATATTATATTGTCTGTGTGTGTGTG	7	7,0	A	16	0,16	INTERGENIC
Gm03	6415760	A	AAAAT	A,AAAAT	13	5,8	A,AAAAT	10	7,3	AAAAT	10	0,10	A	11	11,0	DOWNSTREAM
Gm03	6423073	GA	G	G,GA	13	5,8	G,GA	14	6,8	G	7	0,7	GA	6	6,0	UPSTREAM
Gm03	6424084	AT	A	A,AT	10	3,7	A,AT	19	14,5	A	8	0,8	AT	19	19,0	UPSTREAM
Gm03	6424421	T	TCC	T,TCC	12	3,9	T,TCC	13	5,8	TCC	8	0,8	T	4	4,0	UPSTREAM
Gm03	6424834	AAGG	A	A,AAGG	5	1,4	A,AAGG	14	8,6	A	4	0,4	AAGG	10	10,0	UPSTREAM
Gm03	6424938	CTT	C	C,CTT	8	3,5	C,CTT	15	9,6	C	5	0,5	CTT	4	4,0	UPSTREAM
Gm03	6428637	AT	A	A,AT	8	4,4	A,AT	12	4,8	A	3	0,3	AT	15	15,0	INTERGENIC
Gm03	6430190	T	TC	T,TC	21	8,13	T,TC	21	7,14	TC	3	0,3	T	14	14,0	INTERGENIC
Gm03	6430434	TAA	T	T,TAA	8	3,5	T,TAA	13	8,5	T	11	0,11	TAA	16	16,0	INTERGENIC
Gm03	6431132	C	CAAGCTTGCCTTAAT	C,CAAGCTTGCCTTAAT	14	8,6	C,CAAGCTTGCCTTAAT	24	14,10	CAAGCTTGCCTTAAT	10	0,10	C	17	17,0	INTERGENIC
Gm03	6431157	G	GAGAAA	G,GAGAAA	13	8,5	G,GAGAAA	24	15,9	GAGAAA	8	0,8	G	17	17,0	INTERGENIC
Gm03	6431597	G	GGT	G,GGT	11	2,9	G,GGT	19	12,7	GGT	6	0,6	G	11	11,0	INTERGENIC
Gm03	6431723	C	CCCATCT	C,CCCATCT	13	7,6	C,CCCATCT	10	6,4	CCCATCT	13	0,13	C	11	11,0	INTERGENIC
Gm03	6431783	TA	T	T,TA	14	8,6	T,TA	20	11,9	T	6	0,6	TA	10	10,0	INTERGENIC
Gm03	6432085	T	TA	T,TA	7	2,5	T,TA	15	8,7	TA	3	0,3	T	6	6,0	INTERGENIC
Gm03	6432340	G	GA	G,GA	7	2,5	G,GA	8	5,3	GA	6	0,6	G	9	9,0	INTERGENIC
Gm03	6432726	C	CAT	C,CAT	16	3,13	C,CAT	13	6,7	CAT	8	0,8	C	10	10,0	INTERGENIC
Gm03	6432895	CA	C	C,CA	18	4,14	C,CA	17	5,12	C	8	0,8	CA	8	8,0	INTERGENIC
Gm03	6434419	GA	G	G,GA	8	2,6	G,GA	9	3,6	G	12	0,12	GA	12	12,0	INTERGENIC
Gm03	6435065	AT	A	A,AT	13	1,12	A,AT	22	10,12	A	4	0,4	AT	11	11,0	INTERGENIC
Gm03	6435506	AT	A	A,AT	16	9,7	A,AT	14	10,4	A	7	0,7	AT	8	8,0	INTERGENIC
Gm03	6435752	ATAT	A	A,ATAT	14	8,6	A,ATAT	13	6,7	A	7	0,7	ATAT	11	11,0	INTERGENIC
Gm03	6435796	CACAA	C	C,CACAA	14	8,6	C,CACAA	11	6,5	CACAA	9	9,0	C	12	0,12	INTERGENIC
Gm03	6435848	TTA	T	T,TTA	21	9,12	T,TTA	14	8,6	T	4	0,4	TTA	17	17,0	INTERGENIC
Gm03	6436444	GA	G	G,GA	12	3,9	G,GA	11	6,5	G	5	0,5	GA	5	5,0	INTERGENIC
Gm03	6436869	CTT	C	C,CTT	17	3,14	C,CTT	19	6,13	C	3	0,3	CTT	6	6,0	INTERGENIC
Gm03	6436888	TA	T	T,TA	14	2,12	T,TA	16	3,13	T	4	0,4	TA	6	6,0	INTERGENIC
Gm03	6437097	TAAGTTACTTTTTTTTTAGAA	T	T,TAAGTTACTTTTTTTTTAGAA	18	2,16	T,TAAGTTACTTTTTTTTTAGAA	22	10,12	T	8	0,8	TAAGTTACTTTTTTTTTAGAA	15	15,0	INTERGENIC
Gm03	6437307	CTA	C	C,CTA	16	2,14	C,CTA	16	6,10	C	7	0,7	CTA	16	16,0	INTERGENIC
Gm03	6437886	TA	T	T,TA	12	9,3	T,TA	14	8,6	T	4	0,4	TA	11	11,0	INTERGENIC
Gm03	6438230	A	AAT	A,AAT	16	7,9	A,AAT	12	4,8	AAT	15	0,15	A	15	15,0	DOWNSTREAM
Gm03	6438363	G	GATCCA	G,GATCCA	14	5,9	G,GATCCA	13	4,9	GATCCA	12	0,12	G	16	16,0	DOWNSTREAM
Gm03	6438379	T	TA	T,TA	12	3,9	T,TA	11	4,7	TA	16	0,16	T	12	12,0	DOWNSTREAM
Gm03	6438479	GTT	G	G,GTT	9	1,8	G,GTT	10	4,6	G	9	0,9	GTT	2	2,0	DOWNSTREAM
Gm03	6439451	G	GGAA	G,GGAA	19	6,13	G,GGAA	23	10,13	GGAA	11	0,11	G	11	11,0	DOWNSTREAM
Gm03	6439628	C	CT	C,CT	14	7,7	C,CT	29	18,11	CT	10	0,10	C	14	14,0	DOWNSTREAM
Gm03	6439707	GT	G	G,GT	16	6,10	G,GT	32	21,11	G	8	0,8	GT	17	17,0	DOWNSTREAM
Gm03	6439838	CACT	C	C,CACT	14	9,5	C,CACT	26	12,14	CACT	12	12,0	C	11	0,11	DOWNSTREAM
Gm03	6440371	T	TTCAAATAAAAATCTC	T,TTCAAATAAAAATCTC	20	8,12	T,TTCAAATAAAAATCTC	25	11,14	TTCAAATAAAAATCTC	9	0,9	T	13	13,0	DOWNSTREAM
Gm03	6440508	TTA	T	T,TTA	12	5,7	T,TTA	23	15,8	T	5	0,5	TTA	21	21,0	DOWNSTREAM
Gm03	6440581	T	TA	T,TA	9	6,3	T,TA	20	14,6	TA	2	0,2	T	13	13,0	DOWNSTREAM
Gm03	6440597	TTTGTTTTGCATATTCAA	T	T,TTTGTTTTGCATATTCAA	10	8,2	T,TTTGTTTTGCATATTCAA	22	17,5	T	2	0,2	TTTGTTTTGCATATTCAA	16	16,0	DOWNSTREAM
Gm03	6440718	TTTAAATG	T	T,TTTAAATG	15	9,6	T,TTTAAATG	23	20,3	T	4	0,4	TTTAAATG	17	17,0	DOWNSTREAM
Gm03	6440837	TC	T	T,TC	13	5,8	T,TC	27	16,11	T	11	0,11	TC	22	22,0	DOWNSTREAM
Gm03	6441128	T	TA	T,TA	14	7,7	T,TA	30	21,9	TA	9	0,9	T	21	21,0	DOWNSTREAM
Gm03	6441589	AT	A	A,AT	9	5,4	A,AT	17	8,9	A	3	0,3	AT	6	6,0	DOWNSTREAM
Gm03	6441647	AAAT	A	A,AAAT	5	3,2	A,AAAT	15	9,6	A	2	0,2	AAAT	5	5,0	DOWNSTREAM
Gm03	6442601	T	TA	T,TA	19	4,15	T,TA	26	11,15	TA	5	0,5	T	11	11,0	DOWNSTREAM
Gm03	6442926	AT	A	AT	8	8,0	A,AT	14	10,4	A	5	0,5	AT	15	15,0	DOWNSTREAM
Gm03	6443138	G	GCA	G,GCA	18	7,11	G,GCA	11	3,8	GCA	8	0,8	G	10	10,0	FRAME_SHIFT	ttc/ttTGc	Glyma.03G049500.Wm82.a4.v1
Gm03	6443317	TAAACAAAATAA	T	T,TAAACAAAATAA	13	8,5	T,TAAACAAAATAA	8	1,7	T	10	0,10	TAAACAAAATAA	5	5,0	UPSTREAM
Gm03	6443349	GA	G	G,GA	12	6,6	G,GA	10	1,9	G	9	0,9	GA	5	5,0	UPSTREAM
Gm03	6443446	A	AT	A,AT	19	7,12	A,AT	17	5,12	AT	15	0,15	A	12	12,0	UPSTREAM
Gm03	6443861	AT	A	A,AT	23	4,19	A,AT	13	9,4	A	11	0,11	AT	11	11,0	UPSTREAM
Gm03	6444741	AT	A	A,AT	16	5,11	A,AT	25	16,9	A	9	0,9	AT	6	6,0	UPSTREAM
Gm03	6444948	T	TA	T,TA	20	8,12	T,TA	26	17,9	TA	9	0,9	T	9	9,0	UPSTREAM
Gm03	6445247	AG	A	A,AG	11	3,8	A,AG	13	7,6	A	24	0,24	AG	8	8,0	UPSTREAM
Gm03	6445359	A	AT	A,AT	7	2,5	A,AT	7	1,6	AT	7	0,7	A	5	5,0	UPSTREAM
Gm03	6445383	AT	A	A,AT	7	1,6	A,AT	8	1,7	A	3	0,3	AT	4	4,0	UPSTREAM
Gm03	6445586	TTC	T	T,TTC	6	2,4	T,TTC	14	10,4	T	7	0,7	TTC	8	8,0	UPSTREAM
Gm03	6445757	A	AT	A,AT	17	9,8	A,AT	32	18,14	AT	7	0,7	A	18	18,0	UPSTREAM
Gm03	6445922	CA	C	C,CA	12	6,6	C,CA	25	11,14	C	7	0,7	CA	18	18,0	UPSTREAM
Gm03	6446049	TA	T	T,TA	15	9,6	T,TA	26	11,15	T	6	0,6	TA	24	24,0	UPSTREAM
Gm03	6446275	A	ATTTCTTTAG	A,ATTTCTTTAG	24	10,14	A,ATTTCTTTAG	16	6,10	A	7	7,0	ATTTCTTTAG	13	0,13	UPSTREAM
Gm03	6446808	T	TG	T	5	5,0	T,TG	11	3,8	TG	3	0,3	T	13	13,0	UPSTREAM
Gm03	6447255	G	GTAAT	G,GTAAT	18	9,9	G,GTAAT	20	10,10	GTAAT	11	0,11	G	12	12,0	UPSTREAM
Gm03	6447409	A	AG	A,AG	14	5,9	A,AG	15	12,3	AG	15	0,15	A	8	8,0	UPSTREAM
Gm03	6447492	T	TCGAGAA	T,TCGAGAA	11	7,4	T,TCGAGAA	18	14,4	TCGAGAA	7	0,7	T	6	6,0	UPSTREAM
Gm03	6447737	TA	T	T,TA	19	11,8	T,TA	23	14,9	T	9	0,9	TA	12	12,0	UPSTREAM
Gm03	6448147	TC	T	T,TC	12	5,7	T,TC	27	13,14	T	5	0,5	TC	9	9,0	UPSTREAM
Gm03	6449364	A	AT	A,AT	13	4,9	A,AT	17	10,7	AT	10	0,10	A	20	20,0	INTERGENIC
Gm03	6450625	GA	G	G,GA	13	4,9	G,GA	12	4,8	G	1	0,1	GA	5	5,0	INTERGENIC
Gm03	6450662	TCCCCC	T	T,TCCCCC	10	4,6	T,TCCCCC	17	8,9	T	1	0,1	TCCCCC	6	6,0	INTERGENIC
Gm03	6451582	AG	A	A,AG	10	4,6	A,AG	21	12,9	A	5	0,5	AG	6	6,0	INTERGENIC
Gm03	6451823	C	CATTTGAGAGTG	C,CATTTGAGAGTG	6	4,2	C,CATTTGAGAGTG	15	8,7	CATTTGAGAGTG	10	0,10	C	9	9,0	INTERGENIC
Gm03	6453825	AG	A	A,AG	5	1,4	A,AG	10	2,8	A	5	0,5	AG	12	12,0	INTERGENIC
Gm03	6453989	A	ATATAATATAAT	A,ATATAATATAAT	7	5,2	A,ATATAATATAAT	12	7,5	A	7	7,0	ATATAATATAAT	10	0,10	INTERGENIC
Gm03	6454002	ACAACAG	A	A,ACAACAG	8	2,6	A,ACAACAG	13	5,8	A	6	0,6	ACAACAG	9	9,0	INTERGENIC
Gm03	6454222	ATT	A	A,ATT	15	7,8	A,ATT	10	4,6	A	7	0,7	ATT	4	4,0	INTERGENIC
Gm03	6455084	C	CAT	C,CAT	15	8,7	C,CAT	23	13,10	CAT	11	0,11	C	19	19,0	INTERGENIC
Gm03	6455146	TATG	T	T,TATG	13	6,7	T,TATG	22	13,9	T	8	0,8	TATG	20	20,0	INTERGENIC
Gm03	6455286	TA	T	T,TA	15	6,9	T,TA	31	15,16	T	11	0,11	TA	13	13,0	INTERGENIC
Gm03	6455323	G	GT	G,GT	11	3,8	G,GT	30	15,15	GT	7	0,7	G	16	16,0	INTERGENIC
Gm03	6455498	CAAA	C	C,CAAA	9	2,7	C,CAAA	17	7,10	C	8	0,8	CAAA	12	7,0	INTERGENIC
Gm03	6455603	A	AT	A,AT	13	5,8	A,AT	24	13,11	AT	10	0,10	A	17	17,0	INTERGENIC
Gm03	6455752	CAT	C	C,CAT	19	8,11	C,CAT	21	12,9	C	17	0,17	CAT	21	21,0	INTERGENIC
Gm03	6455812	TAATAG	T	T,TAATAG	18	6,12	T,TAATAG	23	12,11	T	12	0,12	TAATAG	30	30,0	INTERGENIC
Gm03	6460283	AACT	A	A,AACT	12	2,10	A,AACT	21	10,11	A	13	0,13	AACT	16	16,0	INTERGENIC
Gm03	6462978	TC	T	T,TC	15	5,10	T,TC	17	9,8	T	7	0,7	TC	16	16,0	INTERGENIC
Gm03	6463746	A	ACCCCC	A	11	11,0	A,ACCCCC	17	10,7	ACCCCC	1	0,1	A	18	18,0	INTERGENIC
Gm03	6464061	GTC	G	G,GTC	17	9,8	G,GTC	25	17,8	G	13	0,13	GTC	19	19,0	INTERGENIC
Gm03	6465370	C	CAT	C,CAT	12	4,8	C,CAT	18	9,9	CAT	5	0,5	C	19	19,0	INTERGENIC
Gm03	6466470	TGAGATGTA	T	T,TGAGATGTA	18	6,12	T,TGAGATGTA	18	7,11	T	9	0,9	TGAGATGTA	7	7,0	INTERGENIC
Gm03	6467576	TA	T	T,TA	27	15,12	T,TA	16	8,8	T	12	0,12	TA	11	11,0	INTERGENIC
Gm03	6468061	GATAAATAATTTTTCAAAAGAA	G	G,GATAAATAATTTTTCAAAAGAA	14	8,6	G,GATAAATAATTTTTCAAAAGAA	18	9,9	G	8	0,8	GATAAATAATTTTTCAAAAGAA	17	17,0	INTERGENIC
Gm03	6468156	GT	G	G,GT	11	6,5	G,GT	24	15,9	G	5	0,5	GT	20	20,0	INTERGENIC
Gm03	6468598	G	GA	G,GA	14	4,10	G,GA	20	11,9	GA	3	0,3	G	12	12,0	INTERGENIC
Gm03	6468720	T	TA	T,TA	15	4,11	T,TA	20	11,9	TA	5	0,5	T	9	9,0	INTERGENIC
Gm03	6468734	T	TGTTTGATTCTTTGACTATGTGAATTGAA	T,TGTTTGATTCTTTGACTATGTGAATTGAA	14	4,10	T,TGTTTGATTCTTTGACTATGTGAATTGAA	24	12,12	TGTTTGATTCTTTGACTATGTGAATTGAA	7	0,7	T	9	9,0	INTERGENIC
Gm03	6468875	ATAT	A	A,ATAT	17	8,9	A,ATAT	26	16,10	A	11	0,11	ATAT	13	13,0	INTERGENIC
Gm03	6468985	AAACAAATTTTTGAGAT	A	A,AAACAAATTTTTGAGAT	18	6,12	A,AAACAAATTTTTGAGAT	24	13,11	A	12	0,12	AAACAAATTTTTGAGAT	11	11,0	INTERGENIC
Gm03	6469175	AG	A	A,AG	22	7,15	A,AG	29	18,11	A	13	0,13	AG	17	17,0	INTERGENIC
Gm03	6469415	T	TTAATCTA	T,TTAATCTA	18	13,5	T,TTAATCTA	22	9,13	T	10	10,0	TTAATCTA	8	0,8	INTERGENIC
Gm03	6469606	G	GAAAATC	G,GAAAATC	7	2,5	G,GAAAATC	25	12,13	GAAAATC	10	0,10	G	12	12,0	INTERGENIC
Gm03	6470260	A	ATT	A,ATT	17	8,9	A,ATT	23	13,10	ATT	5	0,5	A	12	12,0	INTERGENIC
Gm03	6471079	T	TA	T,TA	16	6,10	T,TA	16	11,5	TA	7	0,7	T	17	17,0	INTERGENIC
Gm03	6471438	TTAA	T	T,TTAA	21	9,10	T,TTAA	32	11,21	T	14	0,14	TTAA	16	16,0	INTERGENIC
Gm03	6471702	TA	T	T,TA	11	5,6	T,TA	13	4,9	T	5	0,5	TA	6	6,0	INTERGENIC
Gm03	6471942	C	CA	C,CA	7	2,5	C,CA	11	6,5	CA	3	0,3	C	10	10,0	INTERGENIC
Gm03	6472176	G	GT	G,GT	11	3,8	G,GT	28	15,13	GT	4	0,4	G	11	11,0	INTERGENIC
Gm03	6472422	A	ATG	A,ATG	10	1,9	A,ATG	20	11,9	ATG	10	0,10	A	19	19,0	INTERGENIC
Gm03	6473151	T	TCA	T,TCA	14	5,9	T,TCA	17	10,7	TCA	8	0,8	T	17	17,0	INTERGENIC
Gm03	6473766	C	CAAG	C,CAAG	12	4,8	C,CAAG	22	11,11	CAAG	10	0,10	C	14	14,0	INTERGENIC
Gm03	6475172	GGTTTAGCTATAA	G	G,GGTTTAGCTATAA	9	5,4	G,GGTTTAGCTATAA	25	10,15	G	14	0,14	GGTTTAGCTATAA	20	20,0	INTERGENIC
Gm03	6475195	GCCA	G	G,GCCA	8	4,4	G,GCCA	25	10,15	G	13	0,13	GCCA	16	16,0	INTERGENIC
Gm03	6475594	G	GT	G,GT	17	6,11	G,GT	29	14,15	GT	11	0,11	G	15	15,0	INTERGENIC
Gm03	6476034	TA	T	T,TA	9	8,1	T,TA	15	7,8	TA	11	11,0	T	17	0,17	INTERGENIC
Gm03	6477022	TATGTTCTTCCA	T	T,TATGTTCTTCCA	15	5,10	T,TATGTTCTTCCA	17	8,9	T	9	0,9	TATGTTCTTCCA	12	12,0	INTERGENIC
Gm03	6477108	T	TA	T,TA	15	6,9	T,TA	16	9,7	TA	13	0,13	T	18	18,0	INTERGENIC
Gm03	6477337	CTCAA	C	C,CTCAA	18	11,7	C,CTCAA	18	10,8	C	7	0,7	CTCAA	16	16,0	INTERGENIC
Gm03	6478286	CGATAACGCCTACCATTGCAA	C	C,CGATAACGCCTACCATTGCAA	14	5,9	C,CGATAACGCCTACCATTGCAA	21	10,11	CGATAACGCCTACCATTGCAA	11	11,0	C	11	0,11	INTERGENIC
Gm03	6478421	ATT	A	A,ATT	11	8,3	A,ATT	33	26,7	A	11	0,11	ATT	14	14,0	INTERGENIC
Gm03	6478442	CT	C	C,CT	14	7,7	C,CT	34	25,9	C	11	0,11	CT	16	16,0	INTERGENIC
Gm03	6479022	A	AT	A,AT	11	2,9	A,AT	16	5,11	AT	4	0,4	A	7	7,0	INTERGENIC
Gm03	6479636	AATT	A	A,AATT	8	3,5	A,AATT	10	6,4	A	3	0,3	AATT	7	7,0	INTERGENIC
Gm03	6479928	A	ATTT	A,ATTT	15	6,9	A,ATTT	11	3,8	ATTT	9	0,9	A	8	8,0	INTERGENIC
Gm03	6480373	T	TTTTTATTTATC	T,TTTTTATTTATC	17	3,14	T,TTTTTATTTATC	21	12,9	TTTTTATTTATC	8	0,8	T	17	17,0	INTERGENIC
Gm03	6480875	A	AGATC	A,AGATC	12	4,8	A,AGATC	28	14,14	AGATC	5	0,5	A	10	10,0	INTERGENIC
Gm03	6480933	A	AC	A,AC	12	4,8	A,AC	20	9,11	AC	8	0,8	A	12	12,0	INTERGENIC
Gm03	6481230	GA	G	G,GA	24	10,14	G,GA	32	18,14	G	11	0,11	GA	19	19,0	INTERGENIC
Gm03	6482469	T	TTTA	T,TTTA	18	4,14	T,TTTA	18	9,9	TTTA	5	0,5	T	14	14,0	INTERGENIC
Gm03	6482494	A	AG	A,AG	16	3,13	A,AG	18	10,8	AG	8	0,8	A	13	13,0	INTERGENIC
Gm03	6482513	A	ATT	A,ATT	15	3,12	A,ATT	18	10,8	ATT	10	0,10	A	13	13,0	INTERGENIC
Gm03	6482909	A	AT	A,AT	16	4,12	A,AT	16	10,6	AT	9	0,9	A	17	17,0	INTERGENIC
Gm03	6483846	TGC	T	T,TGC	9	5,4	T,TGC	14	6,8	T	11	0,11	TGC	6	6,0	INTERGENIC
Gm03	6483942	C	CT	C,CT	17	5,12	C,CT	20	12,8	CT	12	0,12	C	10	10,0	INTERGENIC
Gm03	6484335	A	AGGTGAATGACAAGTGATAGTATAATATTATTT	A,AGGTGAATGACAAGTGATAGTATAATATTATTT	15	5,10	A,AGGTGAATGACAAGTGATAGTATAATATTATTT	13	5,8	AGGTGAATGACAAGTGATAGTATAATATTATTT	6	0,6	A	12	12,0	INTERGENIC
Gm03	6484637	AATTTTAAG	A	A,AATTTTAAG	8	2,6	A,AATTTTAAG	16	9,7	A	14	0,14	AATTTTAAG	13	13,0	INTERGENIC
Gm03	6484911	T	TA	T,TA	14	5,9	T,TA	15	7,8	TA	6	0,6	T	16	16,0	INTERGENIC
Gm03	6484938	AAAAAAAATTTGGTAAAG	A	A,AAAAAAAATTTGGTAAAG	14	5,9	A,AAAAAAAATTTGGTAAAG	16	8,8	A	6	0,6	AAAAAAAATTTGGTAAAG	17	17,0	INTERGENIC
Gm03	6485021	A	AAT	A,AAT	18	5,13	A,AAT	21	8,13	AAT	8	0,8	A	14	14,0	INTERGENIC
Gm03	6485078	T	TA	T,TA	21	5,16	T,TA	27	10,17	TA	9	0,9	T	11	11,0	INTERGENIC
Gm03	6485385	GT	G	G,GT	21	4,17	G,GT	23	15,8	G	10	0,10	GT	13	13,0	INTERGENIC
Gm03	6485465	CTT	C	C,CTT	16	2,14	C,CTT	19	5,14	C	6	0,6	CTT	10	10,0	INTERGENIC
Gm03	6488052	C	CG	C,CG	20	9,11	C,CG	15	7,8	CG	3	0,3	C	9	9,0	INTERGENIC
Gm03	6489335	T	TG	T,TG	15	6,9	T,TG	8	5,3	TG	6	0,6	T	6	6,0	INTERGENIC
Gm03	6489489	C	CAGTAAAGAACA	C,CAGTAAAGAACA	8	3,5	C,CAGTAAAGAACA	14	9,5	CAGTAAAGAACA	5	0,5	C	10	10,0	INTERGENIC
Gm03	6491253	AT	A	A,AT	19	7,12	A,AT	32	19,13	A	5	0,5	AT	6	6,0	INTERGENIC
Gm03	6491999	AC	A	A,AC	6	3,3	A,AC	13	9,4	A	3	0,3	AC	5	5,0	INTERGENIC
Gm03	6492093	TCAGTC	T	T,TCAGTC	5	3,2	T,TCAGTC	7	5,2	T	2	0,2	TCAGTC	9	9,0	INTERGENIC
Gm03	6493539	TGAA	T	T,TGAA	11	5,6	T,TGAA	11	5,6	T	9	0,9	TGAA	13	13,0	INTERGENIC
Gm03	6498208	TAA	T	T,TAA	14	4,10	T,TAA	22	9,13	T	3	0,3	TAA	11	11,0	DOWNSTREAM
Gm03	6498660	T	TTA	T,TTA	23	3,20	T,TTA	35	23,12	TTA	11	0,11	T	20	20,0	DOWNSTREAM
Gm03	6498948	G	GT	G,GT	21	4,17	G,GT	25	18,7	GT	9	0,9	G	14	14,0	DOWNSTREAM
Gm03	6499791	AG	A	A,AG	15	6,9	A,AG	21	12,9	A	5	0,5	AG	14	14,0	INTRON
Gm03	6499916	T	TAAC	T,TAAC	15	7,8	T,TAAC	21	11,10	TAAC	5	0,5	T	10	10,0	INTRON
Gm03	6500002	G	GT	G,GT	12	5,7	G,GT	24	16,8	GT	7	0,7	G	9	9,0	INTRON
Gm03	6500089	AG	A	A,AG	8	3,5	A,AG	30	21,9	A	4	0,4	AG	10	10,0	INTRON
Gm03	6500522	A	ATTTAATGG	A,ATTTAATGG	10	4,6	A,ATTTAATGG	18	11,7	ATTTAATGG	8	0,8	A	9	9,0	INTRON
Gm03	6500587	C	CATATTATGTTTATTAATCA	C,CATATTATGTTTATTAATCA	8	4,4	C	10	10,0	CATATTATGTTTATTAATCA	4	0,4	C	9	9,0	INTRON
Gm03	6500646	TA	T	T,TA	12	5,7	T,TA	15	11,4	T	2	0,2	TA	10	10,0	INTRON
Gm03	6501966	GT	G	G,GT	7	2,5	G,GT	11	6,5	G	8	0,8	GT	14	14,0	INTRON
Gm03	6502816	GT	G	G,GT	9	5,4	G,GT	21	18,3	G	1	0,1	GT	11	11,0	INTRON
Gm03	6505972	T	TA	T,TA	26	10,16	T,TA	25	8,17	TA	11	0,11	T	12	12,0	UPSTREAM
Gm03	6506692	TG	T	T,TG	10	4,6	T,TG	23	14,9	T	9	0,9	TG	25	25,0	UPSTREAM
Gm03	6506983	A	AT	A,AT	14	3,11	A,AT	24	12,12	AT	4	0,4	A	18	18,0	UPSTREAM
Gm03	6507534	TG	T	T,TG	18	6,12	T,TG	7	5,2	T	6	0,6	TG	12	12,0	UPSTREAM
Gm03	6508547	A	AACAAGCTCC	A,AACAAGCTCC	15	7,8	A,AACAAGCTCC	9	1,8	AACAAGCTCC	10	0,10	A	14	14,0	UPSTREAM
Gm03	6509525	T	TC	T,TC	9	1,8	T,TC	15	9,6	TC	7	0,7	T	8	8,0	UPSTREAM
Gm03	6513828	A	AG	A,AG	12	2,10	A,AG	18	8,10	AG	7	0,7	A	8	8,0	DOWNSTREAM
Gm03	6515220	AT	A	A,AT	18	6,12	A,AT	16	11,5	A	8	0,8	AT	21	21,0	INTRON
Gm03	6515932	G	GA	G,GA	17	1,16	G,GA	23	15,8	GA	11	1,10	G	25	25,0	INTRON
Gm03	6517696	A	ACATG	A,ACATG	23	8,15	A,ACATG	22	15,7	ACATG	8	0,8	A	10	10,0	INTRON
Gm03	6518546	A	AGATTCTATAT	A,AGATTCTATAT	22	10,12	A,AGATTCTATAT	34	21,13	AGATTCTATAT	16	0,16	A	15	15,0	UPSTREAM
Gm03	6518565	G	GAAATA	G,GAAATA	18	9,9	G,GAAATA	30	19,11	GAAATA	13	0,13	G	19	19,0	UPSTREAM
Gm03	6519744	CTA	C	C,CTA	8	4,4	C,CTA	17	9,8	C	5	0,5	CTA	19	19,0	UPSTREAM
Gm03	6520097	G	GAAC	G,GAAC	11	6,5	G,GAAC	23	12,11	GAAC	10	0,10	G	25	25,0	UPSTREAM
Gm03	6520339	A	AG	A,AG	16	5,11	A,AG	11	7,4	AG	11	0,11	A	14	14,0	UPSTREAM
Gm03	6520373	A	AAAAAT	A,AAAAAT	7	2,5	A,AAAAAT	7	5,2	AAAAAT	8	0,8	A	8	8,0	UPSTREAM
Gm03	6520870	C	CAT	C,CAT	14	6,8	C,CAT	17	7,10	CAT	6	0,6	C	14	14,0	UPSTREAM
Gm03	6521068	A	AT	A,AT	13	5,8	A,AT	19	7,12	AT	8	0,8	A	11	11,0	UPSTREAM
Gm03	6521178	T	TA	T,TA	13	5,8	T,TA	18	7,11	TA	11	0,11	T	13	13,0	UPSTREAM
Gm03	6521709	TA	T	T,TA	15	9,6	T,TA	11	7,4	T	6	0,6	TA	13	13,0	UPSTREAM
Gm03	6522281	GT	G	G,GT	14	7,7	G,GT	19	8,11	G	10	0,10	GT	8	8,0	UPSTREAM
Gm03	6522338	TC	T	T,TC	21	10,11	T,TC	17	9,8	T	10	0,10	TC	8	8,0	UPSTREAM
Gm03	6522753	TCATAG	T	T,TCATAG	14	6,8	T,TCATAG	21	9,12	T	11	0,11	TCATAG	10	10,0	UPSTREAM
Gm03	6523058	T	TAAAAAAA	T,TAAAAAAA	9	5,2	T,TAAAAAAA	16	11,5	TAAAAAAA	4	0,2	T	23	23,0	UPSTREAM
Gm03	6523530	A	AT	A,AT	15	3,12	A,AT	19	11,8	AT	13	0,13	A	17	17,0	INTERGENIC
Gm03	6524367	AT	A	A,AT	9	3,6	A,AT	19	8,11	A	5	0,5	AT	9	9,0	INTERGENIC
Gm03	6524542	A	AC	A,AC	16	9,7	A,AC	28	18,10	AC	5	0,5	A	14	14,0	INTERGENIC
Gm03	6524995	ATGCATC	A	A,ATGCATC	11	3,8	A,ATGCATC	20	11,9	A	2	0,2	ATGCATC	9	9,0	INTERGENIC
Gm03	6525268	A	ATC	A,ATC	9	3,6	A,ATC	22	11,11	ATC	9	0,9	A	11	11,0	INTERGENIC
Gm03	6532280	ACT	A	A,ACT	13	4,9	A,ACT	12	6,6	A	7	0,7	ACT	9	9,0	INTERGENIC
Gm03	6532364	C	CT	C,CT	16	5,11	C,CT	18	7,11	CT	7	0,7	C	10	10,0	INTERGENIC
Gm03	6533589	T	TC	T,TC	13	5,8	T,TC	25	13,12	TC	7	0,7	T	9	9,0	INTERGENIC
Gm03	6536073	A	AT	A,AT	5	1,4	A,AT	20	10,10	AT	8	0,8	A	11	11,0	DOWNSTREAM
Gm03	6536102	TCG	T	T,TCG	6	2,4	T,TCG	17	10,7	T	8	0,8	TCG	12	12,0	DOWNSTREAM
Gm03	6536165	C	CGA	C,CGA	7	3,4	C,CGA	14	10,4	CGA	9	0,9	C	11	11,0	DOWNSTREAM
Gm03	6536780	TAA	T	T,TAA	18	6,12	T,TAA	18	12,6	T	6	0,6	TAA	19	19,0	DOWNSTREAM
Gm03	6536863	T	TTG	T,TTG	17	11,6	T,TTG	17	15,2	TTG	7	0,7	T	14	14,0	DOWNSTREAM
Gm03	6536879	T	TTAACCATAATACTATTAAAACTACATATAAGTAAAAATGATAAGAAACAATAGAAAAAAAAAAGAATAATGTTATGCGGTACGAAATATATATCGGACGAAAAAGTA	T,TTAACCATAATACTATTAAAACTACATATAAGTAAAAATGATAAGAAACAATAGAAAAAAAAAAGAATAATGTTATGCGGTACGAAATATATATCGGACGAAAAAGTA	16	10,6	T,TTAACCATAATACTATTAAAACTACATATAAGTAAAAATGATAAGAAACAATAGAAAAAAAAAAGAATAATGTTATGCGGTACGAAATATATATCGGACGAAAAAGTA	19	16,3	TTAACCATAATACTATTAAAACTACATATAAGTAAAAATGATAAGAAACAATAGAAAAAAAAAAGAATAATGTTATGCGGTACGAAATATATATCGGACGAAAAAGTA	5	0,5	T	15	15,0	DOWNSTREAM
Gm03	6544694	GA	G	G,GA	8	3,5	G,GA	16	11,5	G	1	0,1	GA	21	21,0	UPSTREAM
Gm03	6545025	TTTAGGAAC	T	T,TTTAGGAAC	12	11,1	T,TTTAGGAAC	8	6,2	T	1	0,1	TTTAGGAAC	12	12,0	UPSTREAM
Gm03	6545164	C	CT	C,CT	15	9,6	C	13	12,1	CT	2	0,2	C	9	9,0	UPSTREAM
Gm03	6545183	C	CAAGT	C,CAAGT	12	9,3	C,CAAGT	17	15,2	CAAGT	2	0,2	C	10	10,0	UPSTREAM
Gm03	6545423	T	TG	T,TG	15	4,11	T,TG	22	14,8	TG	6	0,6	T	11	11,0	UPSTREAM
Gm03	6545656	A	ATT	A,ATT	25	12,13	A,ATT	23	7,16	ATT	9	0,9	A	14	14,0	UPSTREAM
Gm03	6545669	C	CTA	C,CTA	26	13,13	C,CTA	22	7,15	CTA	8	0,8	C	14	14,0	UPSTREAM
Gm03	6545726	GAA	G	G,GAA	24	11,13	G,GAA	26	10,16	G	8	0,8	GAA	12	12,0	UPSTREAM
Gm03	6545819	A	AAG	A,AAG	35	7,28	A,AAG	23	11,12	AAG	4	0,4	A	16	16,0	UPSTREAM
Gm03	6545923	T	TA	T,TA	30	10,20	T,TA	21	10,11	TA	7	0,7	T	13	13,0	UPSTREAM
Gm03	6546149	CT	C	C,CT	16	10,6	C,CT	12	6,6	C	11	0,11	CT	16	16,0	UPSTREAM
Gm03	6548835	A	AG	A,AG	15	7,8	A,AG	10	9,1	AG	10	0,10	A	11	11,0	UPSTREAM
Gm03	6548985	GAATAAATA	G	G,GAATAAATA	11	5,6	G,GAATAAATA	10	6,4	G	4	0,4	GAATAAATA	14	14,0	UPSTREAM
Gm03	6549138	T	TC	T,TC	14	3,11	T,TC	13	6,7	TC	9	0,9	T	12	12,0	INTRAGENIC
Gm03	6549390	A	AT	A,AT	22	8,14	A,AT	18	11,7	AT	5	0,5	A	10	10,0	INTRON
Gm03	6549616	CTA	C	C,CTA	15	6,9	C,CTA	26	18,8	C	12	0,12	CTA	10	10,0	INTRON
Gm03	6550391	AG	A	A,AG	20	5,15	A,AG	21	14,7	A	13	0,13	AG	10	10,0	INTRON
Gm03	6550920	A	ATTG	A,ATTG	12	7,5	A,ATTG	15	9,6	ATTG	9	0,9	A	12	12,0	INTRON
Gm03	6551928	GTT	G	G,GTT	13	4,9	G,GTT	19	10,9	G	8	0,8	GTT	11	11,0	DOWNSTREAM
Gm03	6552061	TTTC	T	T,TTTC	18	3,15	T,TTTC	17	5,12	T	10	0,10	TTTC	19	19,0	DOWNSTREAM
Gm03	6552825	T	TG	T,TG	13	2,11	T,TG	23	13,10	TG	4	0,4	T	15	15,0	DOWNSTREAM
Gm03	6552904	C	CAG	C,CAG	14	5,9	C,CAG	25	14,11	CAG	11	0,11	C	6	6,0	DOWNSTREAM
Gm03	6553042	A	ACTAATT	A,ACTAATT	15	2,13	A,ACTAATT	25	11,14	ACTAATT	7	0,7	A	17	17,0	DOWNSTREAM
Gm03	6553807	TA	T	T,TA	14	6,8	T,TA	21	13,8	T	7	0,7	TA	17	17,0	DOWNSTREAM
Gm03	6554943	TA	T	T,TA	17	7,10	T,TA	20	12,8	T	8	0,8	TA	19	19,0	DOWNSTREAM
Gm03	6555080	C	CTGCA	C	12	12,0	C,CTGCA	13	7,6	CTGCA	9	0,9	C	21	21,0	DOWNSTREAM
Gm03	6555146	TA	T	T,TA	12	7,5	T,TA	17	8,9	T	8	0,8	TA	16	16,0	DOWNSTREAM
Gm03	6555276	CT	C	C,CT	11	6,5	C,CT	15	8,7	C	7	0,7	CT	20	20,0	DOWNSTREAM
Gm03	6555733	C	CT	C,CT	18	10,8	C,CT	21	10,11	CT	10	0,10	C	24	24,0	DOWNSTREAM
Gm03	6555838	G	GTAATTGTTAAATGACCTCTAAGATTACTTTTGTTGTCTATCCGGTTACACTTTATATTTTTCATATTTAATATTTAA	G,GTAATTGTTAAATGACCTCTAAGATTACTTTTGTTGTCTATCCGGTTACACTTTATATTTTTCATATTTAATATTTAA	15	8,7	G,GTAATTGTTAAATGACCTCTAAGATTACTTTTGTTGTCTATCCGGTTACACTTTATATTTTTCATATTTAATATTTAA	22	13,9	G	15	15,0	GTAATTGTTAAATGACCTCTAAGATTACTTTTGTTGTCTATCCGGTTACACTTTATATTTTTCATATTTAATATTTAA	9	0,9	DOWNSTREAM
Gm03	6555922	G	GCATTTAA	G,GCATTTAA	20	4,16	G,GCATTTAA	20	11,9	GCATTTAA	8	0,8	G	8	8,0	DOWNSTREAM
Gm03	6556179	T	TA	T,TA	13	4,9	T,TA	19	8,11	TA	3	0,3	T	8	8,0	DOWNSTREAM
Gm03	6556468	C	CT	C,CT	7	4,3	C,CT	13	6,7	CT	6	0,6	C	12	12,0	UPSTREAM
Gm03	6557263	ATTTATCATAGGTGATGATCCCTTTCT	A	A,ATTTATCATAGGTGATGATCCCTTTCT	8	4,4	A,ATTTATCATAGGTGATGATCCCTTTCT	13	6,7	A	6	0,6	ATTTATCATAGGTGATGATCCCTTTCT	9	9,0	UPSTREAM
Gm03	6557901	G	GTA	G,GTA	9	5,4	G,GTA	16	13,3	GTA	2	0,2	G	9	9,0	UPSTREAM
Gm03	6557927	TC	T	T,TC	7	5,2	T,TC	14	12,2	T	1	0,1	TC	9	9,0	UPSTREAM
Gm03	6559468	C	CATTTCATAAATT	C,CATTTCATAAATT	15	5,10	C,CATTTCATAAATT	16	10,6	CATTTCATAAATT	12	0,12	C	17	17,0	UPSTREAM
Gm03	6559593	A	AT	A,AT	21	9,12	A,AT	18	8,10	AT	23	0,23	A	18	18,0	UPSTREAM
Gm03	6559638	AT	A	A,AT	14	7,7	A,AT	17	10,7	A	22	0,22	AT	20	20,0	UPSTREAM
Gm03	6559778	A	ATG	A,ATG	17	7,10	A,ATG	26	12,14	ATG	14	0,14	A	20	20,0	UPSTREAM
Gm03	6559797	CTTATTCAAATGTTTAAGTTCAATT	C	C,CTTATTCAAATGTTTAAGTTCAATT	17	8,9	C,CTTATTCAAATGTTTAAGTTCAATT	27	14,13	C	12	0,12	CTTATTCAAATGTTTAAGTTCAATT	19	19,0	UPSTREAM
Gm03	6559885	CCTAT	C	C,CCTAT	11	4,7	C,CCTAT	19	11,8	C	8	0,8	CCTAT	11	11,0	UPSTREAM
Gm03	6559934	A	AT	A,AT	7	4,3	A,AT	13	9,4	AT	3	0,3	A	16	16,0	UPSTREAM
Gm03	6560020	AT	A	A,AT	14	3,11	A,AT	23	12,11	A	18	0,18	AT	19	19,0	UPSTREAM
Gm03	6560075	TTTA	T	T,TTTA	18	4,14	T,TTTA	21	13,8	T	17	0,17	TTTA	17	17,0	UPSTREAM
Gm03	6560125	TG	T	T,TG	23	4,19	T,TG	19	11,8	T	11	0,11	TG	18	18,0	UPSTREAM
Gm03	6560185	T	TA	T,TA	22	5,17	T,TA	18	13,5	TA	12	0,12	T	17	17,0	UPSTREAM
Gm03	6560303	G	GT	G,GT	19	2,17	G,GT	15	9,6	GT	11	0,11	G	17	17,0	UPSTREAM
Gm03	6560340	T	TA	T,TA	21	4,17	T,TA	10	5,5	TA	8	0,8	T	15	15,0	UPSTREAM
Gm03	6560370	G	GT	G,GT	25	4,21	G,GT	12	7,5	GT	8	0,8	G	16	16,0	UPSTREAM
Gm03	6560416	GC	G	G,GC	20	3,17	G,GC	10	6,4	G	6	0,6	GC	9	9,0	UPSTREAM
Gm03	6560473	ATCAT	A	A,ATCAT	18	4,14	ATCAT	7	7,0	A	8	0,8	ATCAT	8	8,0	UPSTREAM
Gm03	6561401	TTA	T	T,TTA	12	4,8	T,TTA	8	6,2	T	7	0,7	TTA	17	17,0	INTRON
Gm03	6561481	A	AT	A,AT	10	5,5	A,AT	8	4,4	AT	6	0,6	A	21	21,0	INTRON
Gm03	6561820	GTTTT	G	G,GTTTT	9	3,6	G,GTTTT	12	7,5	G	7	0,7	GTTTT	12	12,0	INTRON
Gm03	6562949	TA	T	T,TA	20	7,13	T,TA	25	12,13	T	15	0,15	TA	13	13,0	INTRON
Gm03	6563090	T	TTTGCCTCA	T,TTTGCCTCA	19	8,11	T,TTTGCCTCA	26	12,14	TTTGCCTCA	11	0,11	T	14	14,0	INTRON
Gm03	6566701	CT	C	C,CT	16	8,8	C,CT	26	10,16	C	11	0,11	CT	3	3,0	DOWNSTREAM
Gm03	6568678	CA	C	C,CA	15	6,9	C,CA	27	16,11	C	12	0,12	CA	17	17,0	DOWNSTREAM
Gm03	6568867	A	AACTG	A,AACTG	17	5,12	A,AACTG	24	15,9	AACTG	10	0,10	A	16	16,0	DOWNSTREAM
Gm03	6571180	T	TA	T,TA	9	2,7	T,TA	22	13,9	TA	8	0,8	T	9	9,0	INTERGENIC
Gm03	6572929	AGG	A	A,AGG	15	5,10	A,AGG	14	7,5	A	1	0,1	AGG	5	3,0	INTERGENIC
Gm03	6573466	AT	A	A,AT	12	6,6	A,AT	27	13,14	A	5	0,5	AT	15	15,0	INTERGENIC
Gm03	6575323	G	GT	G,GT	13	8,5	G,GT	16	8,8	GT	4	0,4	G	5	5,0	DOWNSTREAM
Gm03	6575377	CTTATTATGTCATCAAAGAATATGAGATTAAAGTCATGTGTAATTGTTTTTTTGAAAAATTGTGTTTCTAAATTATTATATGT	C	C,CTTATTATGTCATCAAAGAATATGAGATTAAAGTCATGTGTAATTGTTTTTTTGAAAAATTGTGTTTCTAAATTATTATATGT	36	26,10	C,CTTATTATGTCATCAAAGAATATGAGATTAAAGTCATGTGTAATTGTTTTTTTGAAAAATTGTGTTTCTAAATTATTATATGT	34	20,14	CTTATTATGTCATCAAAGAATATGAGATTAAAGTCATGTGTAATTGTTTTTTTGAAAAATTGTGTTTCTAAATTATTATATGT	8	8,0	C	14	0,14	DOWNSTREAM
Gm03	6576922	GA	G	G,GA	15	4,11	G,GA	13	2,11	G	9	0,9	GA	18	15,0	DOWNSTREAM
Gm03	6577026	A	AT	A,AT	16	6,10	A,AT	13	7,6	AT	5	0,5	A	15	15,0	DOWNSTREAM
Gm03	6579357	C	CTACG	C,CTACG	25	10,15	C,CTACG	26	15,11	CTACG	16	0,16	C	25	25,0	INTRON
Gm03	6580167	A	AATT	A,AATT	17	5,12	A,AATT	22	12,10	AATT	10	0,10	A	6	6,0	UPSTREAM
Gm03	6580917	T	TTATG	T,TTATG	7	4,3	T,TTATG	8	6,2	TTATG	2	0,2	T	6	6,0	UPSTREAM
Gm03	6581630	TAACAAACATAATTTAA	T	T,TAACAAACATAATTTAA	16	10,6	T,TAACAAACATAATTTAA	30	11,19	T	9	0,9	TAACAAACATAATTTAA	14	14,0	UPSTREAM
Gm03	6581933	AT	A	A,AT	10	4,6	A,AT	27	13,14	A	17	0,17	AT	23	23,0	UPSTREAM
Gm03	6582377	GAAATAATAATAGGAGTGACAATGA	G	G,GAAATAATAATAGGAGTGACAATGA	9	2,7	G,GAAATAATAATAGGAGTGACAATGA	28	13,15	G	10	0,10	GAAATAATAATAGGAGTGACAATGA	6	6,0	DOWNSTREAM
Gm03	6582978	CA	C	C,CA	14	6,8	C,CA	23	13,10	C	10	0,10	CA	18	18,0	DOWNSTREAM
Gm03	6583097	TCA	T	T,TCA	13	5,8	T,TCA	19	10,9	T	8	0,8	TCA	9	9,0	DOWNSTREAM
Gm03	6583186	T	TTAG	T,TTAG	8	3,5	T,TTAG	14	6,8	TTAG	5	0,5	T	8	8,0	DOWNSTREAM
Gm03	6583457	C	CTTTTTTTTAAAAAAAAATTGTAGA	C,CTTTTTTTTAAAAAAAAATTGTAGA	21	8,13	C,CTTTTTTTTAAAAAAAAATTGTAGA	20	12,8	CTTTTTTTTAAAAAAAAATTGTAGA	4	0,4	C	6	6,0	DOWNSTREAM
Gm03	6583517	TA	T	T,TA	17	4,11	T,TA	16	10,6	T	6	0,6	TA	9	9,0	DOWNSTREAM
Gm03	6583876	AT	A	A,AT	14	5,9	A,AT	26	12,14	A	13	0,13	AT	17	17,0	DOWNSTREAM
Gm03	6584035	T	TA	T,TA	10	5,5	T,TA	18	10,8	TA	7	0,7	T	15	15,0	INTRAGENIC
Gm03	6586789	G	GA	G,GA	7	1,6	G,GA	7	4,3	GA	7	0,7	G	6	6,0	UPSTREAM
Gm03	6586931	A	ATATTAATATTT	A,ATATTAATATTT	6	2,4	A,ATATTAATATTT	11	7,4	ATATTAATATTT	4	0,4	A	9	9,0	UPSTREAM
Gm03	6587364	T	TAGTGTAAC	T,TAGTGTAAC	20	3,17	T,TAGTGTAAC	14	7,7	TAGTGTAAC	7	0,7	T	15	15,0	DOWNSTREAM
Gm03	6588096	AT	A	A,AT	5	2,3	A,AT	7	5,2	A	1	0,1	AT	4	4,0	INTRON
Gm03	6595652	TA	T	T,TA	10	3,7	T,TA	17	13,4	T	3	0,3	TA	11	11,0	UPSTREAM
Gm03	6595833	A	AATG	A,AATG	8	2,6	A,AATG	15	10,5	AATG	2	0,2	A	11	11,0	UPSTREAM
Gm03	6596858	A	AGAAGATTCAAGT	A,AGAAGATTCAAGT	13	4,9	A,AGAAGATTCAAGT	22	10,12	AGAAGATTCAAGT	5	0,5	A	12	12,0	UPSTREAM
Gm03	6597398	G	GGATGATT	G,GGATGATT	13	6,7	G,GGATGATT	17	10,7	GGATGATT	8	0,8	G	11	11,0	UPSTREAM
Gm03	6598062	T	TTAAAATTTCTGAGGC	T,TTAAAATTTCTGAGGC	10	2,8	T,TTAAAATTTCTGAGGC	22	11,11	TTAAAATTTCTGAGGC	9	0,9	T	10	10,0	UPSTREAM
Gm03	6611812	A	AAAT	A	11	11,0	A,AAAT	15	7,8	AAAT	6	0,6	A	6	6,0	UPSTREAM
Gm03	6615267	CA	C	C,CA	20	6,14	C,CA	17	7,10	C	8	0,8	CA	15	15,0	INTRON
Gm03	6615479	GA	G	G,GA	8	2,6	G,GA	12	6,6	G	7	0,7	GA	9	9,0	INTRON
Gm03	6616238	CATA	C	C,CATA	7	2,5	C,CATA	12	8,4	C	2	0,2	CATA	10	10,0	INTRON
Gm03	6616265	C	CTT	C,CTT	9	2,7	C,CTT	14	10,4	CTT	2	0,2	C	9	9,0	INTRON
Gm03	6616647	T	TC	T,TC	17	4,13	T,TC	18	10,8	TC	13	0,13	T	13	13,0	INTRON
Gm03	6616690	T	TGTCATGGTTTCAAA	T,TGTCATGGTTTCAAA	15	3,12	T,TGTCATGGTTTCAAA	27	13,14	TGTCATGGTTTCAAA	12	0,12	T	15	15,0	INTRON
Gm03	6616723	A	ATGTTAAAT	A,ATGTTAAAT	17	2,15	A,ATGTTAAAT	28	15,13	ATGTTAAAT	13	0,13	A	14	14,0	INTRON
Gm03	6616796	A	AGCC	A,AGCC	16	4,12	A,AGCC	31	16,15	AGCC	11	0,11	A	10	10,0	INTRON
Gm03	6617071	CT	C	C,CT	10	3,7	C,CT	29	14,15	C	15	0,15	CT	12	12,0	INTRON
Gm03	6617383	TA	T	T,TA	14	5,9	T,TA	20	11,9	T	8	0,8	TA	24	24,0	INTRON
Gm03	6618491	TGG	T	T,TGG	16	7,9	T,TGG	25	15,10	T	6	0,6	TGG	11	11,0	DOWNSTREAM
Gm03	6618541	AGATC	A	A,AGATC	15	5,10	A,AGATC	19	9,10	A	7	0,7	AGATC	12	12,0	DOWNSTREAM
Gm03	6618587	TATC	T	T,TATC	15	5,10	T,TATC	19	11,8	T	9	0,9	TATC	11	11,0	DOWNSTREAM
Gm03	6618921	A	AT	A,AT	15	3,12	A,AT	19	9,10	AT	6	0,6	A	16	16,0	DOWNSTREAM
Gm03	6618981	A	AT	A,AT	14	3,11	A,AT	23	12,11	AT	8	0,8	A	17	17,0	DOWNSTREAM
Gm03	6618999	TA	T	T,TA	10	2,8	T,TA	23	12,11	T	8	0,8	TA	17	17,0	DOWNSTREAM
Gm03	6619049	C	CTTTCATACT	C,CTTTCATACT	16	5,11	C,CTTTCATACT	17	9,8	CTTTCATACT	6	0,6	C	13	13,0	DOWNSTREAM
Gm03	6619282	A	AATC	A,AATC	13	3,10	A,AATC	20	14,6	AATC	9	0,9	A	18	18,0	DOWNSTREAM
Gm03	6619334	ATTTTTTT	A	A,ATTTTTTT	10	3,7	A,ATTTTTTT	23	15,8	A	11	0,11	ATTTTTTT	14	14,0	DOWNSTREAM
Gm03	6619557	TCG	T	T,TCG	19	4,15	T,TCG	22	10,12	T	10	0,10	TCG	14	14,0	DOWNSTREAM
Gm03	6619945	TATCTG	T	T,TATCTG	15	6,9	T,TATCTG	18	8,10	T	11	0,11	TATCTG	12	12,0	DOWNSTREAM
Gm03	6627667	ATCGATACTTCTTATCCCAACAAAATGTATCTACTTT	A	A,ATCGATACTTCTTATCCCAACAAAATGTATCTACTTT	13	7,6	A,ATCGATACTTCTTATCCCAACAAAATGTATCTACTTT	20	14,6	A	8	0,8	ATCGATACTTCTTATCCCAACAAAATGTATCTACTTT	11	11,0	INTERGENIC
Gm03	6629175	TA	T	T,TA	14	4,10	T,TA	16	8,8	T	8	0,8	TA	13	13,0	INTERGENIC
Gm03	6629195	TCG	T	T,TCG	14	4,10	T,TCG	15	7,8	T	7	0,7	TCG	17	17,0	INTERGENIC
Gm03	6629695	A	AT	A,AT	8	6,2	A,AT	10	7,3	A	6	6,0	AT	4	0,4	INTERGENIC
Gm03	6632355	TAAAATAA	T	T,TAAAATAA	7	4,3	TAAAATAA	6	6,0	T	10	0,10	TAAAATAA	4	4,0	INTERGENIC
Gm03	6637092	C	CT	C,CT	14	8,6	C,CT	14	10,4	CT	5	0,5	C	9	9,0	UPSTREAM
Gm03	6637687	AT	A	A,AT	16	8,8	A,AT	23	9,14	A	9	0,9	AT	18	18,0	UPSTREAM
Gm03	6638021	A	AT	A,AT	16	5,11	A,AT	20	11,9	AT	5	0,5	A	13	13,0	UPSTREAM
Gm03	6639985	G	GT	G,GT	14	2,12	G,GT	19	9,10	GT	11	1,10	G	13	13,0	UPSTREAM
Gm03	6644577	T	TA	T,TA	20	6,14	T,TA	14	9,5	TA	4	0,4	T	16	16,0	INTRON
Gm03	6645286	G	GTTT	G,GTTT	8	2,6	G,GTTT	13	7,4	GTTT	3	1,2	G	12	8,0	INTRON
Gm03	6646914	G	GTA	G,GTA	8	4,4	G,GTA	24	10,14	GTA	10	0,10	G	18	18,0	DOWNSTREAM
Gm03	6650927	A	AGTGTATATTTTTGTTTGT	A,AGTGTATATTTTTGTTTGT	21	8,13	A,AGTGTATATTTTTGTTTGT	27	16,11	AGTGTATATTTTTGTTTGT	15	0,15	A	15	15,0	UPSTREAM
Gm03	6651509	GAA	G	G,GAA	7	1,6	G,GAA	19	9,10	G	3	0,3	GAA	7	7,0	UPSTREAM
Gm03	6652006	A	ACAAG	A,ACAAG	6	0,6	A,ACAAG	11	3,8	ACAAG	7	0,7	A	12	12,0	UPSTREAM
Gm03	6652090	GTCGAATGAGCCTTAT	G	G,GTCGAATGAGCCTTAT	11	4,7	G,GTCGAATGAGCCTTAT	10	6,4	G	4	0,4	GTCGAATGAGCCTTAT	13	13,0	FRAME_SHIFT	atgagccttatc/	Glyma.03G050850.Wm82.a4.v1
Gm03	6652167	C	CTT	C,CTT	14	7,7	C,CTT	13	8,5	CTT	6	0,6	C	9	9,0	FRAME_SHIFT	cca/cTTca	Glyma.03G050850.Wm82.a4.v1
Gm03	6652212	C	CTCCTT	C,CTCCTT	10	8,2	C,CTCCTT	11	8,3	CTCCTT	1	0,1	C	8	8,0	FRAME_SHIFT	cta/cTCCTTta	Glyma.03G050850.Wm82.a4.v1
Gm03	6652242	AAAAC	A	A,AAAAC	12	8,4	A,AAAAC	11	8,3	A	1	0,1	AAAAC	11	11,0	FRAME_SHIFT	aaaaca/	Glyma.03G050850.Wm82.a4.v1
Gm03	6654154	A	AT	A,AT	12	6,6	A,AT	17	9,8	AT	9	0,9	A	8	8,0	DOWNSTREAM
Gm03	6654958	C	CTTT	C	12	12,0	C,CTTT	10	7,3	CTTT	2	0,2	C	15	15,0	DOWNSTREAM
Gm03	6655767	A	AT	A,AT	8	3,5	A,AT	19	7,12	AT	7	0,7	A	7	7,0	DOWNSTREAM
Gm03	6660954	G	GC	G,GC	14	1,13	G,GC	21	8,13	GC	7	0,7	G	15	15,0	INTERGENIC
Gm03	6661617	ATT	A	A,ATT	10	5,5	A,ATT	12	4,8	A	8	0,8	ATT	10	10,0	UPSTREAM
Gm03	6665250	GT	G	G,GT	6	3,3	G,GT	25	10,15	G	2	0,2	GT	14	14,0	UPSTREAM
Gm03	6670400	CTTTT	C	C,CTTTT	7	1,6	C,CTTTT	9	1,8	C	7	0,7	CTTTT	3	1,0	DOWNSTREAM
Gm03	6671383	AT	A	A,AT	8	2,6	A,AT	20	12,8	A	4	0,4	AT	12	12,0	DOWNSTREAM
Gm03	6671596	TA	T	T,TA	8	6,2	T,TA	24	11,13	T	7	0,7	TA	13	13,0	DOWNSTREAM
Gm03	6683591	G	GA	G,GA	13	11,2	G,GA	11	6,5	G	7	7,0	GA	4	0,4	INTERGENIC
Gm03	6695039	CCTTG	C	C,CCTTG	13	5,8	C,CCTTG	6	1,5	C	4	0,4	CCTTG	15	15,0	INTERGENIC
Gm03	6695823	GTTTT	G	G,GTTTT	5	1,4	G,GTTTT	18	8,7	G	7	0,7	GTTTT	5	5,0	INTERGENIC
Gm03	6696043	AT	A	A,AT	8	1,7	A,AT	25	15,10	A	11	0,11	AT	18	18,0	INTERGENIC
Gm03	6696361	CA	C	C,CA	19	8,11	C,CA	14	10,4	C	7	0,7	CA	12	12,0	INTERGENIC
Gm03	6696553	ATT	A	A,ATT	10	5,5	A,ATT	12	2,10	A	6	0,6	ATT	4	4,0	INTERGENIC
Gm03	6698243	G	GAAAAATATCAATAATGATATTTTT	G,GAAAAATATCAATAATGATATTTTT	11	2,9	G,GAAAAATATCAATAATGATATTTTT	17	9,8	GAAAAATATCAATAATGATATTTTT	5	0,5	G	12	12,0	INTERGENIC
Gm03	6698344	A	AT	A,AT	13	8,5	A,AT	8	5,3	AT	3	0,3	A	15	15,0	INTERGENIC
Gm03	6699807	G	GA	G,GA	10	5,5	G,GA	24	10,14	GA	6	0,6	G	18	18,0	INTERGENIC
Gm03	6700066	CAT	C	C,CAT	16	9,7	C,CAT	19	10,9	C	8	0,8	CAT	14	14,0	INTERGENIC
Gm03	6700371	TTTTTAA	T	T,TTTTTAA	13	7,6	T,TTTTTAA	24	16,8	T	10	0,10	TTTTTAA	7	7,0	INTERGENIC
Gm03	6702668	G	GT	G,GT	14	6,8	G,GT	7	4,3	GT	3	0,3	G	11	11,0	INTERGENIC
Gm03	6702870	CTT	C	C,CTT	17	6,11	C,CTT	13	6,7	C	5	0,5	CTT	7	7,0	INTERGENIC
Gm03	6703373	G	GTCCTCAACATGAGTGAGGCT	G,GTCCTCAACATGAGTGAGGCT	8	2,6	G,GTCCTCAACATGAGTGAGGCT	19	10,9	GTCCTCAACATGAGTGAGGCT	6	0,6	G	12	12,0	INTERGENIC
Gm03	6704775	G	GTA	G,GTA	15	4,11	G,GTA	20	10,10	GTA	11	0,11	G	21	21,0	UPSTREAM
Gm03	6705010	GGGCATCAATTGCCCC	G	G,GGGCATCAATTGCCCC	13	4,9	G,GGGCATCAATTGCCCC	21	13,8	G	4	0,4	GGGCATCAATTGCCCC	11	11,0	UPSTREAM
Gm03	6706991	A	AAC	A,AAC	21	8,13	A,AAC	23	15,8	AAC	2	0,2	A	10	10,0	UPSTREAM
Gm03	6707780	TTA	T	T,TTA	10	3,7	T,TTA	22	13,9	T	12	0,12	TTA	9	9,0	UPSTREAM
Gm03	6708540	G	GT	G,GT	5	3,2	G,GT	16	9,7	GT	8	0,8	G	9	9,0	INTRAGENIC
Gm03	6711076	G	GGTC	G,GGTC	12	5,7	G,GGTC	12	10,2	GGTC	5	0,5	G	9	9,0	DOWNSTREAM
Gm03	6711220	A	ATGTTG	A,ATGTTG	12	3,9	A,ATGTTG	15	11,4	ATGTTG	7	0,7	A	12	12,0	DOWNSTREAM
Gm03	6711254	T	TA	T,TA	13	6,7	T,TA	19	11,8	TA	5	0,5	T	13	13,0	DOWNSTREAM
Gm03	6711267	TCAACGG	T	T,TCAACGG	13	5,8	T,TCAACGG	20	13,7	T	6	0,6	TCAACGG	14	14,0	DOWNSTREAM
Gm03	6711432	TA	T	T,TA	12	4,8	T,TA	10	4,6	T	7	0,7	TA	10	10,0	DOWNSTREAM
Gm03	6711868	GTTCGCCACCGA	G	G,GTTCGCCACCGA	19	5,14	G,GTTCGCCACCGA	16	10,6	G	5	0,5	GTTCGCCACCGA	7	7,0	DOWNSTREAM
Gm03	6712128	C	CTAATG	C,CTAATG	16	5,11	C,CTAATG	10	6,4	CTAATG	7	0,7	C	15	15,0	DOWNSTREAM
Gm03	6712660	A	AT	A,AT	12	3,9	A,AT	10	6,4	AT	1	0,1	A	14	14,0	DOWNSTREAM
Gm03	6712907	A	AATAT	A,AATAT	11	3,8	A,AATAT	13	8,5	AATAT	2	0,2	A	12	10,0	DOWNSTREAM
Gm03	6713305	G	GA	G,GA	12	5,7	G,GA	15	9,6	GA	3	0,3	G	10	10,0	DOWNSTREAM
Gm03	6714115	T	TTAGAAATTG	T,TTAGAAATTG	19	6,13	T,TTAGAAATTG	16	12,4	TTAGAAATTG	4	0,4	T	11	11,0	DOWNSTREAM
Gm03	6714507	GT	G	G,GT	16	9,7	G,GT	10	6,4	G	17	0,17	GT	13	13,0	DOWNSTREAM
Gm03	6715729	TA	T	T,TA	26	10,16	T,TA	22	11,11	T	14	0,14	TA	29	29,0	DOWNSTREAM
Gm03	6715939	TA	T	T,TA	13	9,4	T,TA	27	11,16	TA	8	8,0	T	12	0,12	DOWNSTREAM
Gm03	6716657	G	GT	G,GT	9	4,5	G,GT	12	10,2	GT	5	0,5	G	11	11,0	DOWNSTREAM
Gm03	6717292	AAG	A	A,AAG	20	4,16	A,AAG	25	10,15	A	2	0,2	AAG	15	15,0	DOWNSTREAM
Gm03	6717401	TAAAA	T	T,TAAAA	14	2,12	T,TAAAA	23	7,16	T	6	0,6	TAAAA	9	5,0	DOWNSTREAM
Gm03	6717971	TA	T	T,TA	9	3,6	T,TA	11	6,5	T	10	0,10	TA	9	9,0	DOWNSTREAM
Gm03	6718325	ACAT	A	A,ACAT	16	7,9	A,ACAT	29	10,19	A	8	0,8	ACAT	12	12,0	DOWNSTREAM
Gm03	6719050	A	AG	A,AG	15	6,9	A,AG	29	19,10	AG	3	0,3	A	21	21,0	INTRAGENIC
Gm03	6724991	ATCCTCCTCC	A	A,ATCCTCCTCC	8	3,5	A,ATCCTCCTCC	15	8,7	A	12	0,12	ATCCTCCTCC	9	9,0	CODON_CHANGE_PLUS_CODON_DELETION	gaggaggaggat/gat	Glyma.03G051300.Wm82.a4.v1
Gm03	6726741	G	GC	G,GC	19	7,12	G,GC	20	14,6	GC	9	0,9	G	14	14,0	UPSTREAM
Gm03	6727081	A	AT	A,AT	17	5,12	A,AT	25	15,10	AT	9	0,9	A	15	15,0	UPSTREAM
Gm03	6727158	T	TA	T,TA	16	8,8	T,TA	31	16,15	TA	9	0,9	T	9	9,0	UPSTREAM
Gm03	6727176	ATT	A	A,ATT	17	9,8	A,ATT	28	12,16	A	9	0,9	ATT	10	10,0	UPSTREAM
Gm03	6727223	TG	T	T,TG	17	11,6	T,TG	26	11,15	T	10	0,10	TG	10	10,0	UPSTREAM
Gm03	6727378	TAAA	T	T,TAAA	12	5,7	T,TAAA	25	11,14	T	9	0,9	TAAA	12	12,0	UPSTREAM
Gm03	6727394	CCAATA	C	C,CCAATA	13	5,8	C,CCAATA	21	10,11	C	9	0,9	CCAATA	16	16,0	UPSTREAM
Gm03	6727421	G	GGGTGGA	G,GGGTGGA	14	7,7	G,GGGTGGA	21	9,12	GGGTGGA	7	0,7	G	17	17,0	UPSTREAM
Gm03	6728024	TA	T	T,TA	19	9,10	T,TA	22	10,12	T	7	0,7	TA	21	21,0	UPSTREAM
Gm03	6728201	T	TCAA	T,TCAA	13	8,5	T,TCAA	27	12,15	TCAA	7	0,7	T	15	15,0	UPSTREAM
Gm03	6728212	CATA	C	C,CATA	13	8,5	C,CATA	28	12,16	C	6	0,6	CATA	14	14,0	UPSTREAM
Gm03	6728489	A	AC	A,AC	16	7,9	A,AC	26	16,10	AC	4	0,4	A	9	9,0	UPSTREAM
Gm03	6728786	GT	G	G,GT	11	5,6	G,GT	10	5,5	G	2	0,2	GT	8	8,0	UPSTREAM
Gm03	6728919	A	ATATT	A,ATATT	17	3,14	A,ATATT	6	3,3	ATATT	5	0,5	A	12	12,0	UPSTREAM
Gm03	6728940	TA	T	T,TA	20	3,17	T,TA	10	3,7	T	9	0,9	TA	12	12,0	UPSTREAM
Gm03	6729132	AT	A	A,AT	24	9,15	A,AT	12	7,5	A	11	0,11	AT	10	10,0	UPSTREAM
Gm03	6729164	GAATGTGTATTGGAAAATC	G	G,GAATGTGTATTGGAAAATC	23	8,15	G,GAATGTGTATTGGAAAATC	12	8,4	G	15	0,15	GAATGTGTATTGGAAAATC	15	15,0	UPSTREAM
Gm03	6729196	TA	T	T,TA	21	7,14	T,TA	9	6,3	T	14	0,14	TA	12	12,0	UPSTREAM
Gm03	6730184	TGAACC	T	T,TGAACC	22	11,11	T,TGAACC	25	8,17	T	20	0,20	TGAACC	15	15,0	UPSTREAM
Gm03	6732042	T	TAATTA	T,TAATTA	13	5,8	T,TAATTA	25	12,13	TAATTA	12	0,12	T	18	18,0	INTERGENIC
Gm03	6732167	A	AT	A,AT	11	7,4	A,AT	23	6,17	AT	10	0,10	A	11	11,0	INTERGENIC
Gm03	6732186	C	CTGCGAAAAA	C,CTGCGAAAAA	11	6,5	C,CTGCGAAAAA	23	7,16	CTGCGAAAAA	7	0,7	C	11	11,0	INTERGENIC
Gm03	6732500	T	TTAAAAA	T,TTAAAAA	12	8,4	T	18	18,0	T	3	3,0	TTAAAAA	4	0,4	INTERGENIC
Gm03	6758538	A	AT	A,AT	11	6,5	A,AT	17	10,7	AT	8	0,8	A	12	12,0	INTERGENIC
Gm03	6761165	G	GA	G,GA	11	6,5	G,GA	14	9,5	GA	8	0,8	G	15	15,0	UPSTREAM
Gm03	6761234	GA	G	G,GA	12	4,8	G,GA	19	10,9	G	6	0,6	GA	14	14,0	UPSTREAM
Gm03	6766089	C	CTT	C,CTT	8	3,5	C,CTT	15	8,7	CTT	2	0,2	C	16	16,0	INTRON
Gm03	6768112	A	AT	A,AT	19	7,12	A,AT	26	12,14	AT	13	0,13	A	15	15,0	DOWNSTREAM
Gm03	6768198	CT	C	C,CT	18	6,12	C,CT	25	13,12	C	20	0,20	CT	19	19,0	DOWNSTREAM
Gm03	6768221	A	AC	A,AC	21	9,12	A,AC	22	15,7	AC	20	0,20	A	14	14,0	DOWNSTREAM
Gm03	6768276	G	GT	G,GT	19	10,9	G,GT	21	13,8	GT	19	0,19	G	12	12,0	DOWNSTREAM
Gm03	6768790	TTA	T	T,TTA	17	3,14	T,TTA	25	15,10	T	16	0,16	TTA	19	19,0	DOWNSTREAM
Gm03	6768813	G	GTTT	G,GTTT	15	4,11	G,GTTT	18	11,7	GTTT	16	0,16	G	17	17,0	DOWNSTREAM
Gm03	6769008	AAT	A	A,AAT	19	6,13	A,AAT	14	9,5	A	10	0,10	AAT	12	12,0	DOWNSTREAM
Gm03	6769752	GT	G	G,GT	11	4,7	G,GT	24	15,9	G	4	0,4	GT	19	19,0	DOWNSTREAM
Gm03	6769970	CATTCAT	C	CATTCAT	8	8,0	C,CATTCAT	19	12,7	C	6	0,6	CATTCAT	14	14,0	DOWNSTREAM
Gm03	6770001	CT	C	C,CT	9	6,3	C,CT	15	10,5	C	11	0,11	CT	12	12,0	DOWNSTREAM
Gm03	6770987	A	AG	A,AG	15	4,11	A,AG	13	6,7	AG	9	0,9	A	12	12,0	DOWNSTREAM
Gm03	6771975	T	TGTTGCTCCG	T,TGTTGCTCCG	16	10,6	T,TGTTGCTCCG	9	7,2	TGTTGCTCCG	4	0,4	T	4	4,0	DOWNSTREAM
Gm03	6774888	TA	T	T,TA	5	1,4	T,TA	10	9,1	T	2	0,2	TA	10	10,0	INTERGENIC
Gm03	6775477	T	TTA	T,TTA	15	3,12	T	17	17,0	TTA	7	0,7	T	9	9,0	INTERGENIC
Gm03	6777668	TTA	T	T,TTA	14	5,9	T,TTA	27	17,10	T	2	0,2	TTA	15	15,0	INTERGENIC
Gm03	6778027	AT	A	A,AT	9	5,4	A,AT	12	4,8	A	7	0,7	AT	8	8,0	INTERGENIC
Gm03	6778071	TG	T	T,TG	11	4,7	T,TG	14	3,11	T	9	0,9	TG	14	14,0	INTERGENIC
Gm03	6778690	AT	A	A,AT	26	9,17	A,AT	23	10,13	A	18	0,18	AT	23	23,0	INTERGENIC
Gm03	6780125	ATT	A	A,ATT	11	4,7	A,ATT	23	13,10	A	8	0,8	ATT	17	17,0	INTERGENIC
Gm03	6780509	G	GTT	G,GTT	8	5,3	G,GTT	28	16,12	GTT	3	0,3	G	24	24,0	INTERGENIC
Gm03	6780531	T	TA	T,TA	8	5,3	T,TA	30	16,14	TA	4	0,4	T	26	26,0	INTERGENIC
Gm03	6780933	TA	T	T,TA	14	4,10	T,TA	25	13,12	T	14	0,14	TA	11	11,0	INTERGENIC
Gm03	6781833	A	AT	A,AT	14	8,6	A,AT	31	19,12	AT	13	0,13	A	16	16,0	INTERGENIC
Gm03	6782405	C	CA	C,CA	13	5,8	C,CA	25	12,13	CA	11	0,11	C	19	19,0	INTERGENIC
Gm03	6782610	GA	G	G,GA	12	5,7	G,GA	21	12,9	G	6	0,6	GA	9	9,0	INTERGENIC
Gm03	6789147	A	AT	A,AT	23	11,12	A,AT	26	13,13	AT	7	0,7	A	10	10,0	DOWNSTREAM
Gm03	6792621	G	GT	G,GT	14	5,9	G,GT	28	12,16	GT	13	0,13	G	18	18,0	DOWNSTREAM
Gm03	6793806	CAAAAA	C	C,CAAAAA	8	2,6	C,CAAAAA	12	9,3	C	3	0,3	CAAAAA	9	9,0	UPSTREAM
Gm03	6794661	A	AT	A,AT	8	2,6	A,AT	13	6,7	AT	4	0,4	A	4	4,0	UPSTREAM
Gm03	6794927	ATTAAAAATATAAT	A	A,ATTAAAAATATAAT	20	8,12	A,ATTAAAAATATAAT	39	22,17	A	13	0,13	ATTAAAAATATAAT	18	18,0	UPSTREAM
Gm03	6796104	A	ATATT	A,ATATT	7	3,4	A,ATATT	12	7,5	ATATT	4	0,4	A	2	2,0	UPSTREAM
Gm03	6797622	T	TA	T,TA	13	2,11	T,TA	22	9,13	TA	13	0,13	T	10	10,0	UPSTREAM
Gm03	6799581	TTA	T	T,TTA	16	4,12	T,TTA	35	18,17	T	11	0,11	TTA	14	14,0	UPSTREAM
Gm03	6799923	T	TCATG	T,TCATG	10	6,4	T,TCATG	12	5,7	TCATG	9	0,9	T	14	14,0	UPSTREAM
Gm03	6800207	T	TA	T,TA	6	3,3	T,TA	16	8,8	TA	10	0,10	T	20	20,0	UPSTREAM
Gm03	6800418	A	AT	A,AT	9	6,3	A,AT	20	14,6	AT	7	0,7	A	11	11,0	UPSTREAM
Gm03	6800959	CTACTGAAATAT	C	C,CTACTGAAATAT	13	3,10	C,CTACTGAAATAT	19	13,6	C	7	0,7	CTACTGAAATAT	18	18,0	UPSTREAM
Gm03	6801566	A	AT	A,AT	8	2,6	A,AT	26	13,13	AT	7	0,7	A	21	21,0	UPSTREAM
Gm03	6801602	AT	A	A,AT	15	4,11	A,AT	32	18,14	A	7	0,7	AT	11	11,0	UPSTREAM
Gm03	6802127	AC	A	A,AC	11	3,8	A,AC	29	16,13	A	16	0,16	AC	20	20,0	UPSTREAM
Gm03	6804142	TA	T	T,TA	26	7,19	T,TA	19	10,9	T	5	0,5	TA	20	20,0	DOWNSTREAM
Gm03	6804226	A	AT	A,AT	21	9,12	A,AT	20	12,8	AT	6	0,6	A	16	16,0	DOWNSTREAM
Gm03	6804649	G	GA	G,GA	8	3,5	G,GA	11	7,4	GA	4	0,4	G	11	11,0	DOWNSTREAM
Gm03	6804757	C	CTTTCTTTTT	C,CTTTCTTTTT	4	1,3	C,CTTTCTTTTT	8	6,2	CTTTCTTTTT	2	0,2	C	8	8,0	DOWNSTREAM
Gm03	6805589	TC	T	T,TC	17	9,8	T,TC	18	7,11	T	2	0,2	TC	11	11,0	DOWNSTREAM
Gm03	6805736	TGGTGTGGA	T	T,TGGTGTGGA	14	5,9	T,TGGTGTGGA	12	6,6	T	5	0,5	TGGTGTGGA	11	11,0	DOWNSTREAM
Gm03	6805910	TA	T	T,TA	19	9,10	T,TA	12	7,5	T	8	0,8	TA	15	15,0	DOWNSTREAM
Gm03	6805985	ATT	A	A,ATT	11	7,4	A,ATT	12	6,6	A	7	0,7	ATT	14	14,0	DOWNSTREAM
Gm03	6806264	A	AAAG	A,AAAG	18	9,9	A,AAAG	25	8,17	AAAG	6	0,6	A	10	10,0	DOWNSTREAM
Gm03	6806510	C	CGTT	C,CGTT	16	6,10	C,CGTT	24	14,10	CGTT	8	0,8	C	11	11,0	DOWNSTREAM
Gm03	6807551	T	TA	T,TA	10	3,7	T,TA	8	2,6	TA	7	0,7	T	9	9,0	DOWNSTREAM
Gm03	6807626	TC	T	T,TC	10	2,8	T,TC	11	5,6	T	9	0,9	TC	14	14,0	DOWNSTREAM
Gm03	6808264	TCC	T	T,TCC	10	6,4	TCC	4	4,0	T	2	0,2	TCC	16	16,0	DOWNSTREAM
Gm03	6808316	T	TAGCG	T,TAGCG	11	6,5	T	9	9,0	TAGCG	2	0,2	T	17	17,0	DOWNSTREAM
Gm03	6811439	G	GCT	G,GCT	17	8,7	G,GCT	21	10,9	GCT	10	0,8	G	10	10,0	INTERGENIC
Gm03	6812851	G	GA	G,GA	10	0,10	G,GA	19	15,4	GA	11	0,11	G	14	14,0	INTERGENIC
Gm03	6813393	TA	T	T,TA	13	3,10	T,TA	22	11,11	T	4	0,4	TA	14	14,0	INTERGENIC
Gm03	6813765	C	CA	C,CA	9	3,6	C,CA	16	7,9	CA	8	0,8	C	13	13,0	INTERGENIC
Gm03	6813814	TA	T	T,TA	11	4,7	T,TA	14	8,6	T	10	0,10	TA	17	17,0	INTERGENIC
Gm03	6813838	GA	G	G,GA	15	4,11	G,GA	12	7,5	G	10	0,10	GA	15	15,0	INTERGENIC
Gm03	6813886	CA	C	C,CA	14	5,9	CA	6	6,0	C	6	0,6	CA	13	13,0	INTERGENIC
Gm03	6813932	ATT	A	A,ATT	15	5,10	ATT	6	6,0	A	4	0,4	ATT	11	11,0	INTERGENIC
Gm03	6814066	CAT	C	C,CAT	19	7,12	C,CAT	26	14,12	C	12	0,12	CAT	26	26,0	INTERGENIC
Gm03	6815155	C	CTTTTT	C,CTTTTT	15	6,7	C,CTTTTT	21	12,9	CTTTTT	6	0,6	C	21	21,0	INTERGENIC
Gm03	6815195	AT	A	A,AT	17	4,13	A,AT	18	8,10	A	7	0,7	AT	27	27,0	INTERGENIC
Gm03	6815322	AT	A	A,AT	16	4,12	A,AT	37	16,21	A	9	0,9	AT	23	23,0	INTERGENIC
Gm03	6815452	ATT	A	A,ATT	10	5,5	A,ATT	20	13,7	A	5	0,5	ATT	15	15,0	INTERGENIC
Gm03	6818883	G	GA	G,GA	14	10,4	G,GA	12	7,5	GA	3	0,3	G	5	5,0	INTERGENIC
Gm03	6819182	GC	G	G,GC	10	3,7	G,GC	19	7,12	G	6	0,6	GC	12	12,0	INTERGENIC
Gm03	6820680	GAATCGATGGCATGTTTGTA	G	G,GAATCGATGGCATGTTTGTA	11	5,6	G,GAATCGATGGCATGTTTGTA	17	6,11	G	6	0,6	GAATCGATGGCATGTTTGTA	7	7,0	INTERGENIC
Gm03	6820723	GT	G	G,GT	10	4,6	G,GT	18	7,11	G	6	0,6	GT	6	6,0	INTERGENIC
Gm03	6822535	C	CTGAGA	C,CTGAGA	10	3,7	C,CTGAGA	12	3,9	CTGAGA	4	0,4	C	6	6,0	INTERGENIC
Gm03	6823349	ACCTGCAGGCTACC	A	A,ACCTGCAGGCTACC	12	6,6	A,ACCTGCAGGCTACC	8	4,4	A	1	0,1	ACCTGCAGGCTACC	7	7,0	INTERGENIC
Gm03	6824922	T	TTTTTTA	T,TTTTTTA	11	7,4	T,TTTTTTA	14	10,4	TTTTTTA	1	0,1	T	12	12,0	INTERGENIC
Gm03	6825044	CTT	C	C,CTT	16	6,10	C,CTT	10	6,4	C	8	0,8	CTT	11	11,0	INTERGENIC
Gm03	6825938	T	TGTCATC	T,TGTCATC	13	4,9	T,TGTCATC	15	9,6	TGTCATC	7	0,7	T	13	13,0	DOWNSTREAM
Gm03	6826994	TA	T	T,TA	6	3,3	T,TA	6	1,5	T	1	0,1	TA	7	7,0	DOWNSTREAM
Gm03	6827760	TAAAAAATAACTGGAATTCAAGGTTTTTACTC	T	T,TAAAAAATAACTGGAATTCAAGGTTTTTACTC	12	5,7	T,TAAAAAATAACTGGAATTCAAGGTTTTTACTC	15	9,6	T	8	0,8	TAAAAAATAACTGGAATTCAAGGTTTTTACTC	6	6,0	DOWNSTREAM
Gm03	6828253	T	TG	T,TG	17	3,14	T,TG	15	11,4	TG	6	0,6	T	8	8,0	DOWNSTREAM
[truncated: 22,017 more rows]

## Sheet: Table S5
Table S5. Clean Data Statistics.
Samples	Rep1	Rep2	Input
Raw reads	153.102718 M	111.927622 M	121.550834 M
Raw bases	22.965408 G	16.789143 G	18.232625 G
Raw bases Q20	22.196995 G (96.654042%)	15.985619 G (95.214024%)	17.308215 G (94.929914%)
Raw bases Q30	21.118710 G (91.958785%)	14.899776 G (88.746497%)	16.381113 G (89.845058%)
Clean reads	152.648588 M	111.489188 M	121.229960 M
Clean bases	18.772007 G	14.409328 G	11.980495 G
Clean bases Q20	18.413988 G (98.092800%)	13.881267 G (96.335287%)	11.764548 G (98.197505%)
Clean bases Q30	17.640499 G (93.972361%)	13.000049 G (90.219673%)	11.304450 G (94.357117%)
Filter ratio	0.997034	0.996083	0.99736

## Sheet: Table S6
Table S6. Reference sequence alignment results.
Samples	Total reads	Reads mapped	Reads mapped and paired	Reads unpaired	Map ratio
Rep1	152648588	147564695	147451174	113521	0.966695
Rep2	111489188	107333189	107225056	108133	0.962723
Input	121229960	118520771	118490198	30573	0.977652

## Sheet: Table S7
Table S7. Annotation of ChIP-seq peaks in root of soybean.
Peak ID	Location	Annotation	Associated geneid	distanceToTSS	Gene description	fold_enrichment	mean_-log10(pvalue)	mean_-log10(qvalue)
Merged-Gm07-12187124-2	Gm07:12186972-12187277	Distal Intergenic	Glyma.07G115000.Wm82.a4.v1	27030	XP_003529032.1|uclacyanin-3 [Glycine max]	11.1539	65.2111	60.7
Merged-Gm03-26772278-2	Gm03:26772157-26772392	Distal Intergenic	Glyma.03G086400.Wm82.a4.v1	5096	XP_003520991.1|40S ribosomal protein S8 [Glycine max]	10.6293	107.852	102.767
Merged-Gm13_scaffold_21-638431-2	Gm13_scaffold_21:638091-638793	Distal Intergenic	Glyma.U010902.Wm82.a4.v1	96713	KRH17875.1|hypothetical protein GLYMA_13G023900 [Glycine max]	10.2685	46.4519	42.2489
Merged-Gm06-38751019-2	Gm06:38750901-38751142	Distal Intergenic	Glyma.06G239500.Wm82.a4.v1	-17367	XP_003527240.1|anthocyanidin 3-O-glucosyltransferase 5 [Glycine max]	9.73876	53.7623	49.426
Merged-Gm09-33325633-2	Gm09:33325531-33325740	Distal Intergenic	Glyma.09G129400.Wm82.a4.v1	4281	XP_006587265.1|pentatricopeptide repeat-containing protein At4g21190 [Glycine max]	9.63843	67.6736	63.1261
Merged-Gm09-7326203-3	Gm09:7324778-7328253	Intron (Glyma.09G071600.4.Wm82.a4.v1/Glyma.09G071600.Wm82.a4.v1, intron 2 of 3)	Glyma.09G071600.Wm82.a4.v1	1257	XP_028181619.1|protein TIFY 10A-like isoform X1 [Glycine soja]	9.03614	39.818	35.7627
Merged-Gm17-25892885-2	Gm17:25892644-25893185	Distal Intergenic	Glyma.17G189600.Wm82.a4.v1	25563	XP_003550141.1|cytoplasmic 60S subunit biogenesis factor REI1 homolog 1 [Glycine max]	8.93714	71.7583	67.1625
Merged-Gm17-39226879-3	Gm17:39225411-39227802	3' UTR	Glyma.17G236200.Wm82.a4.v1	959	NP_001235613.2|scof-1 protein [Glycine max]	8.62563	43.469	39.3549
Merged-Gm14-6521824-2	Gm14:6517456-6526141	Distal Intergenic	Glyma.14G078300.Wm82.a4.v1	-2933	KRH15271.1|hypothetical protein GLYMA_14G078300 [Glycine max]	8.5684	36.7531	32.7022
Merged-Gm03-44791463-2	Gm03:44790563-44792113	Exon (Glyma.03G236300.4.Wm82.a4.v1/Glyma.03G236300.Wm82.a4.v1, exon 1 of 12)	Glyma.03G236300.Wm82.a4.v1	398	KRH68526.1|hypothetical protein GLYMA_03G236300 [Glycine max]	8.48824	45.4359	41.2362
Merged-Gm09-48230893-2	Gm09:48230333-48231633	Intron (Glyma.09G260100.1.Wm82.a4.v1/Glyma.09G260100.Wm82.a4.v1, intron 1 of 10)	Glyma.09G260100.Wm82.a4.v1	500	XP_003534564.1|beta-amylase 7 [Glycine max]	8.47499	42.3056	38.1591
Merged-Gm05-2624737-2	Gm05:2624617-2624856	Distal Intergenic	Glyma.05G030600.Wm82.a4.v1	-3045	XP_003525007.2|protein NRT1/ PTR FAMILY 2.11 [Glycine max]	8.10603	76.244	71.5771
Merged-Gm12-38593608-2	Gm12:38592636-38594192	Exon (Glyma.12G212300.1.Wm82.a4.v1/Glyma.12G212300.Wm82.a4.v1, exon 3 of 3)	Glyma.12G212300.Wm82.a4.v1	1947	NP_001237587.2|WRKY transcription factor 16 [Glycine max]	7.97147	39.9023	35.8006
Merged-Gm20-35023079-2	Gm20:35022956-35023191	Promoter (<=1kb)	Glyma.20G108200.Wm82.a4.v1	-375	KRG90689.1|hypothetical protein GLYMA_20G108200 [Glycine max]	7.84915	44.6176	40.431
Merged-Gm12-11724131-2	Gm12:11723267-11724685	Exon (Glyma.12G117000.1.Wm82.a4.v1/Glyma.12G117000.Wm82.a4.v1, exon 1 of 1)	Glyma.12G117000.Wm82.a4.v1	688	XP_014620342.1|ethylene-responsive transcription factor 9 [Glycine max]	7.77307	45.1239	40.9406
Merged-Gm18-3569293-2	Gm18:3569167-3569419	Promoter (<=1kb)	Glyma.18G042400.Wm82.a4.v1	-800	XP_003552884.1|protein GAMETE EXPRESSED 1 [Glycine max]	7.74638	79.6264	74.9098
Merged-Gm07-15567000-2	Gm07:15566897-15567102	Promoter (<=1kb)	Glyma.07G132800.Wm82.a4.v1	-819	XP_006602593.1|RHOMBOID-like protein 1 [Glycine max]	7.53641	28.0097	24.1295
Merged-Gm01-49711476-2	Gm01:49711346-49711613	Intron (Glyma.01G149000.2.Wm82.a4.v1/Glyma.01G149000.Wm82.a4.v1, intron 13 of 15)	Glyma.01G149000.Wm82.a4.v1	3528	XP_025984248.1|cyclin-dependent kinase F-4 [Glycine max]	7.47946	102.313	97.3012
Merged-Gm17-41682119-2	Gm17:41681967-41682247	Distal Intergenic	Glyma.17G262300.Wm82.a4.v1	3206	NP_001237120.2|cyclin-dependent kinases CDKB [Glycine max]	7.42781	73.941	69.3051
Merged-Gm15-12168383-3	Gm15:12167477-12169547	Exon (Glyma.15G148000.2.Wm82.a4.v1/Glyma.15G148000.Wm82.a4.v1, exon 1 of 1)	Glyma.15G148000.Wm82.a4.v1	867	XP_003533377.1|xyloglucan 6-xylosyltransferase 2 [Glycine max]	7.38195	35.7538	31.7654
Merged-Gm02-9330291-2	Gm02:9330055-9330527	Intron (Glyma.02G099800.1.Wm82.a4.v1/Glyma.02G099800.Wm82.a4.v1, intron 6 of 8)	Glyma.02G099700.Wm82.a4.v1	-4175	KRH70607.1|hypothetical protein GLYMA_02G099700 [Glycine max]	7.26476	117.718	112.51
Merged-Gm08-11931370-2	Gm08:11931005-11931775	5' UTR	Glyma.08G153600.Wm82.a4.v1	67	KRH43496.1|hypothetical protein GLYMA_08G153600 [Glycine max]	7.20285	31.1385	27.2007
Merged-Gm12-7602924-2	Gm12:7601903-7603973	Exon (Glyma.12G093100.1.Wm82.a4.v1/Glyma.12G093100.Wm82.a4.v1, exon 1 of 1)	Glyma.12G093100.Wm82.a4.v1	733	XP_003539842.1|probable CCR4-associated factor 1 homolog 11 [Glycine max]	7.11717	44.0421	39.8764
Merged-Gm13-38750671-2	Gm13:38749761-38751508	Exon (Glyma.13G294200.1.Wm82.a4.v1/Glyma.13G294200.Wm82.a4.v1, exon 2 of 2)	Glyma.13G294200.Wm82.a4.v1	486	XP_003543322.1|uncharacterized protein LOC100820571 [Glycine max]	6.99601	25.9515	22.1207
Merged-Gm09-3583928-2	Gm09:3583191-3584672	Exon (Glyma.09G042400.1.Wm82.a4.v1/Glyma.09G042400.Wm82.a4.v1, exon 1 of 1)	Glyma.09G042400.Wm82.a4.v1	512	XP_025979454.1|RING-H2 finger protein ATL2-like [Glycine max]	6.97946	35.3837	31.3604
Merged-Gm05-37888542-3	Gm05:37886762-37890218	Exon (Glyma.05G194101.1.Wm82.a4.v1/Glyma.05G194101.Wm82.a4.v1, exon 1 of 1)	Glyma.05G194101.Wm82.a4.v1	454	XP_006580879.1|lipase-like PAD4, partial [Glycine max]	6.96031	35.5501	31.565
Merged-Gm15-14933572-2	Gm15:14933339-14933801	Exon (Glyma.15G168200.1.Wm82.a4.v1/Glyma.15G168200.Wm82.a4.v1, exon 3 of 3)	Glyma.15G168200.Wm82.a4.v1	1709	NP_001348305.1|WRKY transcription factor 42 [Glycine max]	6.95786	24.1034	20.3068
Merged-Gm12-14201935-3	Gm12:14200636-14202908	Exon (Glyma.12G128600.1.Wm82.a4.v1/Glyma.12G128600.Wm82.a4.v1, exon 1 of 1)	Glyma.12G128600.Wm82.a4.v1	1531	XP_003540983.1|F-box protein MAX2 [Glycine max]	6.93825	34.0504	30.0902
Merged-Gm09-37896503-2	Gm09:37896336-37896671	Distal Intergenic	Glyma.09G149700.Wm82.a4.v1	9121	XP_003533242.1|uncharacterized protein LOC100800179 [Glycine max]	6.88842	95.295	90.3538
Merged-Gm09-7394093-2	Gm09:7393510-7394653	Exon (Glyma.09G072000.1.Wm82.a4.v1/Glyma.09G072000.Wm82.a4.v1, exon 1 of 1)	Glyma.09G072000.Wm82.a4.v1	715	XP_003533795.1|ethylene-responsive transcription factor ERF017 [Glycine max]	6.8548	28.4425	24.5586
Merged-Gm20-38023756-2	Gm20:38022438-38025275	Exon (Glyma.20G141600.4.Wm82.a4.v1/Glyma.20G141600.Wm82.a4.v1, exon 3 of 3)	Glyma.20G141600.Wm82.a4.v1	1078	XP_003627151.1|polyubiquitin isoform X1 [Medicago truncatula]	6.81555	44.8398	40.6554
Merged-Gm11-11380763-2	Gm11:11378588-11382995	Intron (Glyma.11G150452.1.Wm82.a4.v1/Glyma.11G150452.Wm82.a4.v1, intron 3 of 5)	Glyma.11G150452.Wm82.a4.v1	1560	NP_001237882.2|mitogen-activated protein kinase 1 [Glycine max]	6.79904	36.5255	32.4928
Merged-Gm10-1983276-3	Gm10:1982593-1983789	Distal Intergenic	Glyma.10G022900.Wm82.a4.v1	-4619	XP_003536343.1|gibberellin receptor GID1B [Glycine max]	6.73316	21.7946	18.0762
Merged-Gm09-41588132-2	Gm09:41587905-41588379	Intron (Glyma.09G181960.2.Wm82.a4.v1/Glyma.09G181960.Wm82.a4.v1, intron 1 of 2)	Glyma.09G181960.Wm82.a4.v1	3545	KRH39159.1|hypothetical protein GLYMA_09G182100 [Glycine max]	6.70703	23.4383	19.7241
Merged-Gm04-16436471-2	Gm04:16436314-16436624	Distal Intergenic	Glyma.04G127550.Wm82.a4.v1	-32253	XP_025984129.1|pentatricopeptide repeat-containing protein At1g11290, chloroplastic-like [Glycine max]	6.691	70.6334	66.0458
Merged-Gm18-33824186-2	Gm18:33823987-33824444	5' UTR	Glyma.18G155550.Wm82.a4.v1	34	YP_008816294.1|NADH dehydrogenase subunit 1 [Glycine soja]	6.67631	113.648	108.481
Merged-Gm15-17333134-3	Gm15:17331897-17335222	Intron (Glyma.15G179600.2.Wm82.a4.v1/Glyma.15G179600.Wm82.a4.v1, intron 2 of 4)	Glyma.15G179600.Wm82.a4.v1	1164	XP_003546514.1|protein TIFY 10A [Glycine max]	6.66901	31.6124	27.6944
Merged-Gm01-50156843-3	Gm01:50155297-50159238	Exon (Glyma.01G153300.1.Wm82.a4.v1/Glyma.01G153300.Wm82.a4.v1, exon 4 of 7)	Glyma.01G153300.Wm82.a4.v1	1730	NP_001237490.2|abscisic acid 8&apos;-hydroxylase [Glycine max]	6.666	24.3301	20.5518
Merged-Gm15-52990898-2	Gm15:52990589-52991313	5' UTR	Glyma.15G272600.Wm82.a4.v1	60	|	6.6658	24.339	20.5392
Merged-Gm13-11180376-2	Gm13:11179953-11180794	Exon (Glyma.13G038800.1.Wm82.a4.v1/Glyma.13G038800.Wm82.a4.v1, exon 1 of 1)	Glyma.13G038800.Wm82.a4.v1	455	KRH18115.1|hypothetical protein GLYMA_13G038800 [Glycine max]	6.66475	33.3543	29.4354
Merged-Gm18-14156162-2	Gm18:14155854-14156508	5' UTR	Glyma.18G116300.Wm82.a4.v1	174	XP_003551948.1|probable polyamine oxidase 2 isoform X1 [Glycine max]	6.64771	21.8045	18.0737
Merged-Gm07-5729724-2	Gm07:5729531-5729925	5' UTR	Glyma.07G065600.Wm82.a4.v1	53	XP_006583272.2|uncharacterized protein LOC100783381 isoform X1 [Glycine max]	6.609	25.4688	21.6397
Merged-Gm16-31046800-2	Gm16:31046432-31047120	Promoter (<=1kb)	Glyma.16G147800.Wm82.a4.v1	-1	XP_006599413.1|uncharacterized protein LOC102660655 isoform X1 [Glycine max]	6.59818	21.629	17.8887
Merged-Gm12-14396525-2	Gm12:14396054-14396995	Distal Intergenic	Glyma.12G129600.Wm82.a4.v1	23140	XP_003540001.1|shaggy-related protein kinase eta [Glycine max]	6.52062	21.1899	17.4621
Merged-Gm08-1240608-3	Gm08:1239187-1241480	Exon (Glyma.08G015700.1.Wm82.a4.v1/Glyma.08G015700.Wm82.a4.v1, exon 1 of 1)	Glyma.08G015700.Wm82.a4.v1	916	XP_003532848.1|BTB/POZ domain-containing protein At5g41330 [Glycine max]	6.50522	29.1875	25.3127
Merged-Gm10-24506308-2	Gm10:24506165-24506460	Distal Intergenic	Glyma.10G108600.Wm82.a4.v1	-56120	NP_001238343.1|transcription initiation factor IIB [Glycine max]	6.42896	67.7585	63.2111
Merged-Gm05-16826153-3	Gm05:16824322-16827402	5' UTR	Glyma.05G082200.Wm82.a4.v1	776	XP_006579804.1|probable disease resistance protein At5g66900 isoform X2 [Glycine max]	6.36974	22.5501	18.813
Merged-Gm14-49393451-2	Gm14:49393103-49393800	5' UTR	Glyma.14G220400.Wm82.a4.v1	158	XP_006596541.1|reticulocyte binding protein 2 homolog b isoform X1 [Glycine max]	6.27728	20.076	16.3803
Merged-Gm08-11934018-2	Gm08:11933747-11934272	Distal Intergenic	Glyma.08G153600.Wm82.a4.v1	2686	KRH43496.1|hypothetical protein GLYMA_08G153600 [Glycine max]	6.27367	21.403	17.7396
Merged-Gm02-3245280-3	Gm02:3244522-3246485	Exon (Glyma.02G035200.1.Wm82.a4.v1/Glyma.02G035200.Wm82.a4.v1, exon 1 of 1)	Glyma.02G035200.Wm82.a4.v1	547	XP_003519935.1|uncharacterized protein LOC100776669 [Glycine max]	6.24806	26.4911	22.6091
Merged-Gm13-20020330-3	Gm13:20019422-20021123	5' UTR	Glyma.13G094800.Wm82.a4.v1	494	XP_003542171.1|calmodulin-binding protein 60 B [Glycine max]	6.21375	26.3674	22.4884
Merged-Gm18-33836143-2	Gm18:33835190-33837082	5' UTR	Glyma.18G155800.Wm82.a4.v1	357	KRG99587.1|hypothetical protein GLYMA_18G155800 [Glycine max]	6.1799	138.853	133.399
Merged-Gm17-15780109-2	Gm17:15779906-15780352	5' UTR	Glyma.17G169700.Wm82.a4.v1	145	NP_001235590.1|uncharacterized protein LOC100500268 [Glycine max]	6.16995	19.2971	15.663
Merged-Gm09-44060977-3	Gm09:44059410-44063866	3' UTR	Glyma.09G207400.Wm82.a4.v1	3698	XP_006587602.1|lysine-specific demethylase JMJ706 isoform X2 [Glycine max]	6.16175	21.4958	17.7339
Merged-Gm11-5107753-2	Gm11:5105945-5109600	Distal Intergenic	Glyma.11G068100.Wm82.a4.v1	4360	KRH28670.1|hypothetical protein GLYMA_11G068100 [Glycine max]	6.15243	30.8279	26.8888
Merged-Gm07-1267045-2	Gm07:1264961-1269125	Intron (Glyma.07G015800.1.Wm82.a4.v1/Glyma.07G015800.Wm82.a4.v1, intron 4 of 22)	Glyma.07G015800.Wm82.a4.v1	1828	XP_003530098.1|ABC transporter G family member 36 [Glycine max]	6.11869	25.8568	22.0223
Merged-Gm03-41643488-3	Gm03:41641972-41644399	Exon (Glyma.03G194000.1.Wm82.a4.v1/Glyma.03G194000.Wm82.a4.v1, exon 1 of 1)	Glyma.03G194000.Wm82.a4.v1	925	NP_001237029.2|A20/AN1-like zinc finger protein [Glycine max]	6.10376	31.8936	27.9032
Merged-Gm19-47457083-2	Gm19:47456535-47457598	Exon (Glyma.19G216200.1.Wm82.a4.v1/Glyma.19G216200.Wm82.a4.v1, exon 1 of 1)	Glyma.19G216200.Wm82.a4.v1	712	NP_001237222.1|bZIP transcription factor 53B [Glycine max]	6.08904	22.1946	18.4947
Merged-Gm06-2980936-2	Gm06:2980069-2981778	Promoter (<=1kb)	Glyma.06G039600.Wm82.a4.v1	-216	KRH51986.1|hypothetical protein GLYMA_06G039600 [Glycine max]	6.08615	21.3613	17.6545
Merged-Gm11-2615590-3	Gm11:2614720-2616509	Intron (Glyma.11G036400.1.Wm82.a4.v1/Glyma.11G036400.Wm82.a4.v1, intron 1 of 1)	Glyma.11G036400.Wm82.a4.v1	211	NP_001304366.2|ethylene-responsive transcription factor 5-like protein [Glycine max]	6.04407	20.7222	16.9822
Merged-Gm03-35660808-2	Gm03:35660583-35661032	5' UTR	Glyma.03G130000.Wm82.a4.v1	85	NP_001240226.1|uncharacterized protein LOC100788079 [Glycine max]	6.02133	19.0472	15.4099
Merged-Gm01-57002640-3	Gm01:57001608-57003459	Exon (Glyma.01G232500.5.Wm82.a4.v1/Glyma.01G232500.Wm82.a4.v1, exon 2 of 4)	Glyma.01G232500.Wm82.a4.v1	588	XP_003517548.1|cellulose synthase-like protein D2 [Glycine max]	5.97927	24.678	20.8361
Merged-Gm07-42103426-2	Gm07:42102905-42103846	Promoter (<=1kb)	Glyma.07G236000.Wm82.a4.v1	-858	XP_003529503.1|alkaline/neutral invertase A, mitochondrial [Glycine max]	5.96794	19.8842	16.1928
Merged-Gm17-40327461-2	Gm17:40326528-40328385	Exon (Glyma.17G246500.1.Wm82.a4.v1/Glyma.17G246500.Wm82.a4.v1, exon 1 of 1)	Glyma.17G246500.Wm82.a4.v1	915	NP_001236445.1|allene oxide synthase [Glycine max]	5.96744	27.2587	23.4305
Merged-Gm05-6255794-2	Gm05:6255165-6256406	Exon (Glyma.05G063500.1.Wm82.a4.v1/Glyma.05G063500.Wm82.a4.v1, exon 1 of 1)	Glyma.05G063500.Wm82.a4.v1	419	XP_003524068.1|ethylene-responsive transcription factor 5 [Glycine max]	5.95721	20.9664	17.2487
Merged-Gm09-40541661-2	Gm09:40541389-40541929	Promoter (<=1kb)	Glyma.09G171400.Wm82.a4.v1	-284	KRH39006.1|hypothetical protein GLYMA_09G171400 [Glycine max]	5.95261	74.2283	69.5917
Merged-Gm01-55041736-3	Gm01:55041217-55042250	Promoter (1-2kb)	Glyma.01G207300.Wm82.a4.v1	-1339	XP_003517410.1|homeobox-leucine zipper protein HAT4 [Glycine max]	5.93658	17.1144	13.532
Merged-Gm15-4153860-2	Gm15:4153591-4154127	Promoter (<=1kb)	Glyma.15G053000.Wm82.a4.v1	-76	XP_003547078.2|protein LNK1 [Glycine max]	5.92341	19.0769	15.4231
Merged-Gm09-43802672-3	Gm09:43801809-43803758	Exon (Glyma.09G205100.2.Wm82.a4.v1/Glyma.09G205100.Wm82.a4.v1, exon 1 of 3)	Glyma.09G205100.Wm82.a4.v1	709	XP_006587594.1|uncharacterized protein LOC100790691 [Glycine max]	5.91822	26.1059	22.2327
Merged-Gm18-33668140-2	Gm18:33667972-33668296	Distal Intergenic	Glyma.18G155300.Wm82.a4.v1	147867	KRG99582.1|hypothetical protein GLYMA_18G155300 [Glycine max]	5.91351	18.0928	14.4823
Merged-Gm07-2899884-2	Gm07:2899469-2900179	Distal Intergenic	Glyma.07G035700.Wm82.a4.v1	2449	KRH47535.1|hypothetical protein GLYMA_07G035700 [Glycine max]	5.91011	21.1056	17.3802
Merged-Gm17-22439285-2	Gm17:22438956-22439598	Distal Intergenic	Glyma.17G182300.Wm82.a4.v1	69305	KRH44307.1|hypothetical protein GLYMA_08G202800 [Glycine max]	5.90087	105.446	100.444
Merged-Gm01-51759636-2	Gm01:51759028-51760254	Exon (Glyma.01G169000.1.Wm82.a4.v1/Glyma.01G169000.Wm82.a4.v1, exon 1 of 7)	Glyma.01G169000.Wm82.a4.v1	247	XP_006573569.1|zinc finger CCCH domain-containing protein 44 isoform X2 [Glycine max]	5.89222	23.7665	19.9743
Merged-Gm15-14932182-2	Gm15:14931577-14932729	Exon (Glyma.15G168200.1.Wm82.a4.v1/Glyma.15G168200.Wm82.a4.v1, exon 1 of 3)	Glyma.15G168200.Wm82.a4.v1	292	NP_001348305.1|WRKY transcription factor 42 [Glycine max]	5.87723	20.1668	16.48
Merged-Gm03-34994077-2	Gm03:34993889-34994239	Distal Intergenic	Glyma.03G124700.Wm82.a4.v1	-17167	XP_006576772.1|probable mediator of RNA polymerase II transcription subunit 26b isoform X1 [Glycine max]	5.86294	17.7106	14.0922
Merged-Gm17-39631235-2	Gm17:39630873-39631595	5' UTR	Glyma.17G239700.Wm82.a4.v1	203	XP_003550329.1|long chain base biosynthesis protein 1 isoform X1 [Glycine max]	5.85534	20.5193	16.8093
Merged-Gm11-4249994-2	Gm11:4249644-4250434	Exon (Glyma.11G056200.1.Wm82.a4.v1/Glyma.11G056200.Wm82.a4.v1, exon 2 of 2)	Glyma.11G056300.Wm82.a4.v1	1561	KRH28475.1|hypothetical protein GLYMA_11G056300 [Glycine max]	5.83668	20.58	16.8757
Merged-Gm05-19032329-2	Gm05:19031972-19032666	Distal Intergenic	Glyma.05G084600.Wm82.a4.v1	2611	KRH57800.1|hypothetical protein GLYMA_05G084600, partial [Glycine max]	5.82357	231.035	224.377
Merged-Gm13-43493525-2	Gm13:43493133-43493914	Exon (Glyma.13G352200.1.Wm82.a4.v1/Glyma.13G352200.Wm82.a4.v1, exon 1 of 1)	Glyma.13G352200.Wm82.a4.v1	271	XP_003543609.1|ESCRT-related protein CHMP1B [Glycine max]	5.82348	28.659	24.7705
Merged-Gm11-32737346-2	Gm11:32736515-32738172	Exon (Glyma.11G198300.2.Wm82.a4.v1/Glyma.11G198300.Wm82.a4.v1, exon 2 of 3)	Glyma.11G198300.Wm82.a4.v1	633	QFQ66918.1|oxalyl-CoA synthetase [Glycine max]	5.80001	27.3116	23.4457
Merged-Gm17-7084247-2	Gm17:7083987-7084632	Distal Intergenic	Glyma.17G090900.Wm82.a4.v1	-2750	XP_003550742.3|U-box domain-containing protein 19 [Glycine max]	5.78189	17.2965	13.6955
Merged-Gm06-44826590-2	Gm06:44825090-44828060	Exon (Glyma.06G265000.2.Wm82.a4.v1/Glyma.06G265000.Wm82.a4.v1, exon 2 of 5)	Glyma.06G265000.Wm82.a4.v1	1313	RCW19375.1|hypothetical protein GLYMA_06G265000 [Glycine max]	5.78034	24.9364	21.1173
Merged-Gm14-6809474-2	Gm14:6808526-6810374	Exon (Glyma.14G080200.1.Wm82.a4.v1/Glyma.14G080200.Wm82.a4.v1, exon 1 of 1)	Glyma.14G080200.Wm82.a4.v1	662	NP_001237445.2|uncharacterized protein LOC100500655 [Glycine max]	5.78003	23.1356	19.3575
Merged-Gm08-16373773-2	Gm08:16373491-16374050	Exon (Glyma.08G201300.4.Wm82.a4.v1/Glyma.08G201300.Wm82.a4.v1, exon 9 of 23)	Glyma.08G201300.Wm82.a4.v1	995	XP_006585572.1|ABC transporter G family member 36 [Glycine max]	5.77702	20.0784	16.3882
Merged-Gm09-37434197-3	Gm09:37433024-37435059	Exon (Glyma.09G147200.1.Wm82.a4.v1/Glyma.09G147200.Wm82.a4.v1, exon 1 of 1)	Glyma.09G147200.Wm82.a4.v1	785	KRH38616.1|hypothetical protein GLYMA_09G147200 [Glycine max]	5.77651	23.135	19.3295
Merged-Gm18-52353551-2	Gm18:52353234-52353889	5' UTR	Glyma.18G232400.Wm82.a4.v1	175	XP_003552392.1|beta-amylase 7 [Glycine max]	5.7753	25.6609	21.8258
Merged-Gm06-5953503-2	Gm06:5952397-5954532	3' UTR	Glyma.06G077400.Wm82.a4.v1	980	NP_001238661.1|WRKY transcription factor 37 [Glycine max]	5.77294	28.8895	25.001
Merged-scaffold_273-18366-2	scaffold_273:18176-18558	Distal Intergenic	Glyma.U008900.Wm82.a4.v1	9421	KRG88521.1|hypothetical protein GLYMA_U008900 [Glycine max]	5.76061	17.241	13.6351
Merged-Gm13-26952472-2	Gm13:26952176-26952696	Promoter (<=1kb)	Glyma.13G159700.Wm82.a4.v1	-457	KRH20148.1|hypothetical protein GLYMA_13G159700 [Glycine max]	5.76061	17.241	13.6351
Merged-Gm10-7085472-2	Gm10:7084713-7086249	3' UTR	Glyma.10G070900.Wm82.a4.v1	997	XP_003535547.1|zinc finger A20 and AN1 domain-containing stress-associated protein 4 [Glycine max]	5.7522	21.9229	18.2148
Merged-Gm07-15446211-2	Gm07:15446066-15446360	Promoter (<=1kb)	Glyma.07G132200.Wm82.a4.v1	-251	XP_003529095.1|transcription factor MYB3R-3 [Glycine max]	5.74481	17.4138	13.8088
Merged-Gm01-53229560-2	Gm01:53228709-53230386	5' UTR	Glyma.01G185800.Wm82.a4.v1	1253	NP_001241597.1|heat stress transcription factor 1 [Glycine max]	5.71798	19.6898	16.0177
Merged-Gm10-878835-2	Gm10:877373-880301	Intron (Glyma.10G009100.2.Wm82.a4.v1/Glyma.10G009100.Wm82.a4.v1, intron 2 of 7)	Glyma.10G009100.Wm82.a4.v1	1447	NP_001241285.1|pto-interacting protein 1-like [Glycine max]	5.71147	21.8195	18.1072
Merged-Gm10-49865590-2	Gm10:49864815-49866330	5' UTR	Glyma.10G275000.Wm82.a4.v1	74	XP_003536687.1|uncharacterized protein LOC100817478 [Glycine max]	5.70673	21.7006	17.9669
Merged-Gm15-48436004-2	Gm15:48435878-48436127	Distal Intergenic	Glyma.15G243100.Wm82.a4.v1	14581	XP_003546746.1|probable solanesyl-diphosphate synthase 3, chloroplastic [Glycine max]	5.7036	35.9812	31.9435
Merged-Gm13-30091092-2	Gm13:30090848-30091341	Exon (Glyma.13G193600.1.Wm82.a4.v1/Glyma.13G193600.Wm82.a4.v1, exon 1 of 2)	Glyma.13G193600.Wm82.a4.v1	340	XP_003542808.1|NADH dehydrogenase [ubiquinone] 1 alpha subcomplex subunit 6 [Glycine max]	5.69869	17.2961	13.714
Merged-Gm14-3148242-2	Gm14:3147625-3148927	Exon (Glyma.14G041700.1.Wm82.a4.v1/Glyma.14G041700.Wm82.a4.v1, exon 1 of 1)	Glyma.14G041700.Wm82.a4.v1	585	XP_003545485.1|NDR1/HIN1-like protein 13 [Glycine max]	5.6821	32.9382	28.9617
Merged-Gm01-1776994-3	Gm01:1775045-1778494	Exon (Glyma.01G018400.1.Wm82.a4.v1/Glyma.01G018400.Wm82.a4.v1, exon 1 of 1)	Glyma.01G018400.Wm82.a4.v1	1635	KRH74418.1|hypothetical protein GLYMA_01G018400 [Glycine max]	5.67939	31.5361	27.6195
Merged-Gm13-21571356-2	Gm13:21568989-21573738	Exon (Glyma.13G112000.1.Wm82.a4.v1/Glyma.13G112000.Wm82.a4.v1, exon 5 of 5)	Glyma.13G112000.Wm82.a4.v1	2023	XP_003542368.1|protein TIFY 10A-like isoform X1 [Glycine max]	5.65477	30.6896	26.7536
Merged-Gm08-10793141-2	Gm08:10792691-10793609	5' UTR	Glyma.08G139900.Wm82.a4.v1	66	XP_003531370.1|nucleolin [Glycine max]	5.65463	17.3375	13.7373
Merged-Gm13-4284369-2	Gm13:4284235-4284489	Promoter (<=1kb)	Glyma.13G025700.Wm82.a4.v1	-230	NP_001242820.2|N-acetyltransferase 9-like isoform 3 [Glycine max]	5.64621	60.4381	55.9967
Merged-Gm11-365162-2	Gm11:364976-365347	Intron (Glyma.11G004900.1.Wm82.a4.v1/Glyma.11G004900.Wm82.a4.v1, intron 6 of 7)	Glyma.11G004900.Wm82.a4.v1	7531	XP_003539287.1|vacuole membrane protein KMS1 isoform X1 [Glycine max]	5.63116	144.951	139.478
Merged-Gm20-36441813-2	Gm20:36441206-36442336	Distal Intergenic	Glyma.20G122100.Wm82.a4.v1	-12004	KRG90921.1|hypothetical protein GLYMA_20G122100 [Glycine max]	5.62007	16.9372	13.3477
Merged-Gm09-45863604-2	Gm09:45863106-45864401	Promoter (<=1kb)	Glyma.09G231400.Wm82.a4.v1	-12	XP_003534412.1|trehalose-phosphate phosphatase A [Glycine max]	5.60648	31.8536	27.9064
Merged-Gm02-42824421-2	Gm02:42823442-42825431	5' UTR	Glyma.02G222300.Wm82.a4.v1	561	NP_001276287.1|NAC domain protein [Glycine max]	5.60077	22.1303	18.3773
Merged-Gm07-5840121-2	Gm07:5838159-5842012	Intron (Glyma.07G066500.2.Wm82.a4.v1/Glyma.07G066500.Wm82.a4.v1, intron 1 of 1)	Glyma.07G066500.Wm82.a4.v1	1320	NP_001240854.1|protein BPS1, chloroplastic-like [Glycine max]	5.58701	25.4352	21.6086
Merged-Gm17-40013591-2	Gm17:40013249-40013934	Distal Intergenic	Glyma.17G243100.Wm82.a4.v1	-2299	XP_003550341.1|probable protein phosphatase 2C 12 [Glycine max]	5.58635	16.5969	13.016
Merged-Gm05-25040078-2	Gm05:25039735-25040422	Exon (Glyma.05G095900.1.Wm82.a4.v1/Glyma.05G095900.Wm82.a4.v1, exon 2 of 2)	Glyma.05G095800.Wm82.a4.v1	3232	KRH57955.1|hypothetical protein GLYMA_05G095800 [Glycine max]	5.58528	21.1622	17.4413
Merged-Gm02-10224419-2	Gm02:10223890-10224865	Exon (Glyma.02G107500.1.Wm82.a4.v1/Glyma.02G107500.Wm82.a4.v1, exon 2 of 8)	Glyma.02G107500.Wm82.a4.v1	337	XP_003518727.1|uncharacterized protein LOC100779674 [Glycine max]	5.58237	16.4108	12.8653
Merged-Gm20-39363859-2	Gm20:39363556-39364284	Distal Intergenic	Glyma.20G155150.Wm82.a4.v1	1638	|	5.58071	16.3859	12.8125
Merged-Gm11-16813396-2	Gm11:16812845-16814036	3' UTR	Glyma.11G193500.Wm82.a4.v1	2585	XP_003538175.1|probable glucuronoxylan glucuronosyltransferase IRX7 [Glycine max]	5.57772	21.3837	17.6564
Merged-Gm10-49824496-2	Gm10:49824245-49824751	Distal Intergenic	Glyma.10G274600.Wm82.a4.v1	4501	XP_003536685.2|ethylene-responsive transcription factor ERF118 [Glycine max]	5.57665	17.3683	13.7699
Merged-Gm11-3598458-3	Gm11:3595699-3602830	Exon (Glyma.11G048300.2.Wm82.a4.v1/Glyma.11G048300.Wm82.a4.v1, exon 3 of 6)	Glyma.11G048300.Wm82.a4.v1	3044	XP_003539278.2|calcium-transporting ATPase 2, plasma membrane-type [Glycine max]	5.5675	32.5404	28.5371
Merged-Gm06-2773563-2	Gm06:2773151-2773972	Exon (Glyma.06G036300.1.Wm82.a4.v1/Glyma.06G036300.Wm82.a4.v1, exon 1 of 2)	Glyma.06G036300.Wm82.a4.v1	220	XP_003528230.1|serpin-ZX [Glycine max]	5.56609	26.907	23.0465
Merged-Gm04-3571907-2	Gm04:3570617-3573153	3' UTR	Glyma.04G044900.Wm82.a4.v1	826	XP_003523996.1|zinc finger protein ZAT10 [Glycine max]	5.56016	32.5573	28.5882
Merged-Gm19-5102182-2	Gm19:5101955-5102446	Exon (Glyma.19G036800.1.Wm82.a4.v1/Glyma.19G036800.Wm82.a4.v1, exon 1 of 6)	Glyma.19G036800.Wm82.a4.v1	345	XP_003555018.1|alpha/beta hydrolase domain-containing protein 17B [Glycine max]	5.55973	18.9813	15.3623
Merged-Gm18-10167163-2	Gm18:10167021-10167309	Distal Intergenic	Glyma.18G098400.Wm82.a4.v1	13933	XP_003551887.1|uncharacterized protein LOC100794040 [Glycine max]	5.55556	39.008	34.9166
Merged-Gm06-48980408-2	Gm06:48980294-48980526	Distal Intergenic	Glyma.06G305400.Wm82.a4.v1	1556	KRH56127.1|hypothetical protein GLYMA_06G305400 [Glycine max]	5.55553	79.3552	74.6515
Merged-Gm16-830501-2	Gm16:830394-830608	Promoter (1-2kb)	Glyma.16G009300.Wm82.a4.v1	-1707	XP_014623903.1|uncharacterized protein LOC100500470 isoform X2 [Glycine max]	5.55398	30.4814	26.5651
Merged-Gm02-42179147-2	Gm02:42178480-42179824	5' UTR	Glyma.02G216600.Wm82.a4.v1	71	XP_006575363.1|MADS-box transcription factor 23 isoform X4 [Glycine max]	5.55269	25.1879	21.3772
Merged-Gm12-9522048-2	Gm12:9521781-9522307	Distal Intergenic	Glyma.12G105200.Wm82.a4.v1	2270	|	5.54997	16.4713	12.8956
Merged-Gm11-4004575-3	Gm11:4003531-4006237	Exon (Glyma.11G053400.1.Wm82.a4.v1/Glyma.11G053400.Wm82.a4.v1, exon 1 of 1)	Glyma.11G053400.Wm82.a4.v1	906	NP_001304384.2|soyasapogenol B glucuronide galactosyltransferase [Glycine max]	5.54675	31.2621	27.3503
Merged-Gm02-41109392-2	Gm02:41108538-41110257	Exon (Glyma.02G208000.1.Wm82.a4.v1/Glyma.02G208000.Wm82.a4.v1, exon 1 of 1)	Glyma.02G208000.Wm82.a4.v1	463	XP_003519171.1|UDP-glucuronate 4-epimerase 1 [Glycine max]	5.54225	30.914	26.9808
Merged-Gm13-34683063-2	Gm13:34682562-34683567	Exon (Glyma.13G243400.1.Wm82.a4.v1/Glyma.13G243400.Wm82.a4.v1, exon 1 of 1)	Glyma.13G243400.Wm82.a4.v1	411	XP_003543071.1|enoyl-CoA delta isomerase 2, peroxisomal [Glycine max]	5.52624	24.096	20.2949
Merged-Gm10-45757915-2	Gm10:45757766-45758066	Intron (Glyma.10G226300.2.Wm82.a4.v1/Glyma.10G226300.Wm82.a4.v1, intron 12 of 15)	Glyma.10G226300.Wm82.a4.v1	8316	XP_006589493.1|serine/threonine-protein kinase STY8 isoform X1 [Glycine max]	5.52616	91.315	86.4352
Merged-Gm12-14904556-3	Gm12:14904157-14905002	Exon (Glyma.12G132200.1.Wm82.a4.v1/Glyma.12G132200.Wm82.a4.v1, exon 1 of 5)	Glyma.12G132200.Wm82.a4.v1	481	XP_006592480.1|TMV resistance protein N [Glycine max]	5.52464	15.6564	12.1282
Merged-Gm13-40469804-3	Gm13:40469412-40470292	Promoter (<=1kb)	Glyma.13G316200.Wm82.a4.v1	-3	NP_001242282.2|glucan endo-1,3-beta-glucosidase 14-like precursor [Glycine max]	5.52464	15.6564	12.1282
Merged-Gm01-51086215-2	Gm01:51085825-51086662	Distal Intergenic	Glyma.01G161600.Wm82.a4.v1	-3670	XP_003517149.1|serine/threonine-protein kinase STY17 isoform X1 [Glycine max]	5.52269	17.8881	14.2708
Merged-Gm18-2220536-2	Gm18:2219453-2221619	Exon (Glyma.18G029300.1.Wm82.a4.v1/Glyma.18G029300.Wm82.a4.v1, exon 1 of 1)	Glyma.18G029300.Wm82.a4.v1	453	XP_003552470.1|nematode resistance protein-like HSPRO2 [Glycine max]	5.52086	29.6303	25.7194
Merged-Gm02-45222191-2	Gm02:45221275-45223082	3' UTR	Glyma.02G245700.Wm82.a4.v1	622	XP_003519336.1|probable calcium-binding protein CML18 [Glycine max]	5.48684	27.7174	23.8402
Merged-Gm13-30355083-4	Gm13:30353856-30356135	Exon (Glyma.13G195900.1.Wm82.a4.v1/Glyma.13G195900.Wm82.a4.v1, exon 1 of 1)	Glyma.13G195900.Wm82.a4.v1	1125	XP_003542817.1|U-box domain-containing protein 11 [Glycine max]	5.48262	20.5334	16.848
Merged-Gm13-26483217-2	Gm13:26483060-26483374	Distal Intergenic	Glyma.13G155600.Wm82.a4.v1	7954	XP_003542612.1|alpha/beta hydrolase domain-containing protein 17B [Glycine max]	5.47095	104.57	99.5182
Merged-Gm11-2097219-2	Gm11:2096926-2097530	Promoter (1-2kb)	Glyma.11G029000.Wm82.a4.v1	-1164	XP_003538563.1|ACT domain-containing protein ACR8 [Glycine max]	5.47031	19.1421	15.4727
Merged-Gm07-8424088-3	Gm07:8422220-8425235	Exon (Glyma.07G091800.1.Wm82.a4.v1/Glyma.07G091800.Wm82.a4.v1, exon 3 of 3)	Glyma.07G091800.Wm82.a4.v1	1261	NP_001238232.1|uncharacterized protein LOC100527326 [Glycine max]	5.46971	30.482	26.5837
Merged-Gm18-51821387-2	Gm18:51821242-51821546	Exon (Glyma.18G226500.3.Wm82.a4.v1/Glyma.18G226500.Wm82.a4.v1, exon 10 of 14)	Glyma.18G226500.Wm82.a4.v1	16706	ACN78968.1|Rpp4 candidate 2 [Glycine max]	5.45886	19.99	16.3031
Merged-Gm13-40729730-2	Gm13:40728665-40730773	Exon (Glyma.13G319000.1.Wm82.a4.v1/Glyma.13G319000.Wm82.a4.v1, exon 1 of 1)	Glyma.13G319000.Wm82.a4.v1	958	XP_003551072.1|arogenate dehydratase/prephenate dehydratase 6, chloroplastic [Glycine max]	5.45514	30.3498	26.4331
Merged-Gm13-33915630-2	Gm13:33915221-33916147	Distal Intergenic	Glyma.13G234500.Wm82.a4.v1	-3916	XP_003543019.1|glutaredoxin-C9 [Glycine max]	5.45362	16.0276	12.4943
Merged-Gm20-35619189-2	Gm20:35619006-35619405	Distal Intergenic	Glyma.20G114900.Wm82.a4.v1	9758	KRG90808.1|hypothetical protein GLYMA_20G114900 [Glycine max]	5.44655	15.6229	12.0893
Merged-Gm16-34262961-2	Gm16:34262742-34263253	Distal Intergenic	Glyma.16G179900.Wm82.a4.v1	-6413	XP_003548164.1|scarecrow-like protein 8 [Glycine max]	5.43303	16.5559	12.9765
Merged-Gm02-16242413-2	Gm02:16242310-16242518	Distal Intergenic	Glyma.02G154000.Wm82.a4.v1	5143	XP_003518964.1|nuclear transcription factor Y subunit B-5 [Glycine max]	5.43076	53.545	49.2152
Merged-Gm09-7328740-2	Gm09:7328407-7329063	Distal Intergenic	Glyma.09G071600.Wm82.a4.v1	3477	XP_028181619.1|protein TIFY 10A-like isoform X1 [Glycine soja]	5.42558	15.5697	12.0289
Merged-Gm12-11716805-2	Gm12:11716646-11716997	Distal Intergenic	Glyma.12G117000.Wm82.a4.v1	7843	XP_014620342.1|ethylene-responsive transcription factor 9 [Glycine max]	5.42314	17.3658	13.8243
Merged-Gm20-23331506-2	Gm20:23330764-23332316	Exon (Glyma.20G066100.2.Wm82.a4.v1/Glyma.20G066100.Wm82.a4.v1, exon 1 of 4)	Glyma.20G066100.Wm82.a4.v1	606	KRG90082.1|hypothetical protein GLYMA_20G066100 [Glycine max]	5.41498	17.5824	13.9665
Merged-Gm18-38048772-2	Gm18:38048662-38048882	Distal Intergenic	Glyma.18G164600.Wm82.a4.v1	15526	XP_003551381.1|F-box/FBD/LRR-repeat protein At5g56420 [Glycine max]	5.41141	102.676	97.6394
Merged-Gm05-37891548-2	Gm05:37891190-37892065	Distal Intergenic	Glyma.05G194350.Wm82.a4.v1	1305	XP_006580879.1|lipase-like PAD4, partial [Glycine max]	5.40905	15.7288	12.192
Merged-Gm11-8759547-2	Gm11:8759331-8759755	Distal Intergenic	Glyma.11G114800.Wm82.a4.v1	-5721	NP_001236565.1|bZIP transcription factor ATB2 [Glycine max]	5.40245	16.6664	13.1479
Merged-Gm12-38406658-2	Gm12:38406327-38406946	5' UTR	Glyma.12G210400.Wm82.a4.v1	105	XP_006591886.1|14-3-3 protein SGF14o isoform X1 [Glycine max]	5.40082	15.5581	12.0238
Merged-Gm08-7327040-3	Gm08:7326375-7328212	Exon (Glyma.08G095900.1.Wm82.a4.v1/Glyma.08G095900.Wm82.a4.v1, exon 2 of 2)	Glyma.08G095950.Wm82.a4.v1	1351	|	5.3969	14.5694	11.0867
Merged-Gm20-37199960-3	Gm20:37197918-37201417	Intron (Glyma.20G131500.1.Wm82.a4.v1/Glyma.20G131500.Wm82.a4.v1, intron 2 of 3)	Glyma.20G131500.Wm82.a4.v1	1540	XP_003555979.1|probable protein phosphatase 2C 63 [Glycine max]	5.38526	24.7427	20.9555
Merged-Gm06-44829061-2	Gm06:44828268-44829854	3' UTR	Glyma.06G265000.Wm82.a4.v1	3799	RCW19375.1|hypothetical protein GLYMA_06G265000 [Glycine max]	5.38362	18.7052	15.0511
Merged-Gm04-9202604-2	Gm04:9201860-9203345	Exon (Glyma.04G100400.2.Wm82.a4.v1/Glyma.04G100400.Wm82.a4.v1, exon 1 of 1)	Glyma.04G100400.Wm82.a4.v1	144	XP_003522788.3|protein EXORDIUM [Glycine max]	5.38131	22.4033	18.6517
Merged-Gm12-14583333-3	Gm12:14581589-14584575	Exon (Glyma.12G130200.1.Wm82.a4.v1/Glyma.12G130200.Wm82.a4.v1, exon 3 of 10)	Glyma.12G130200.Wm82.a4.v1	765	XP_003540006.2|cyanogenic beta-glucosidase [Glycine max]	5.38096	21.6961	17.9279
Merged-Gm08-1945062-3	Gm08:1943924-1946350	Intron (Glyma.08G024600.1.Wm82.a4.v1/Glyma.08G024600.Wm82.a4.v1, intron 2 of 5)	Glyma.08G024600.Wm82.a4.v1	1058	NP_001242010.2|DCD (development and cell death) domain-containing protein [Glycine max]	5.37761	18.2832	14.6202
Merged-Gm01-3181232-2	Gm01:3180542-3181904	Exon (Glyma.01G030300.1.Wm82.a4.v1/Glyma.01G030300.Wm82.a4.v1, exon 1 of 1)	Glyma.01G030300.Wm82.a4.v1	243	XP_003517721.1|protein bfr2 [Glycine max]	5.37279	15.2476	11.7332
Merged-Gm08-42509976-2	Gm08:42509880-42510073	Distal Intergenic	Glyma.08G311800.Wm82.a4.v1	3088	KRH46097.1|hypothetical protein GLYMA_08G311800 [Glycine max]	5.3717	41.7764	37.6429
Merged-Gm07-2915141-2	Gm07:2914881-2915495	Promoter (<=1kb)	Glyma.07G035900.Wm82.a4.v1	-12	XP_003528421.1|solute carrier family 25 member 44 [Glycine max]	5.36895	17.1131	13.5126
Merged-Gm14-6526622-2	Gm14:6526386-6526848	Distal Intergenic	Glyma.14G078300.Wm82.a4.v1	1886	KRH15271.1|hypothetical protein GLYMA_14G078300 [Glycine max]	5.36337	17.3792	13.7681
Merged-Gm09-34069405-2	Gm09:34068405-34070451	Exon (Glyma.09G133600.2.Wm82.a4.v1/Glyma.09G133600.Wm82.a4.v1, exon 1 of 1)	Glyma.09G133600.Wm82.a4.v1	1126	XP_003548164.1|scarecrow-like protein 8 [Glycine max]	5.35602	29.4077	25.5293
Merged-Gm17-5466483-2	Gm17:5465769-5467162	Distal Intergenic	Glyma.17G069600.Wm82.a4.v1	2317	XP_003549520.1|UDP-glucuronate 4-epimerase 1 [Glycine max]	5.34696	19.4528	15.7729
Merged-Gm11-5801423-2	Gm11:5800901-5801930	Exon (Glyma.11G077400.1.Wm82.a4.v1/Glyma.11G077400.Wm82.a4.v1, exon 1 of 1)	Glyma.11G077400.Wm82.a4.v1	156	NP_001241283.1|uncharacterized protein LOC100800959 [Glycine max]	5.3419	24.3404	20.5353
Merged-Gm01-1522022-2	Gm01:1521417-1522380	Intron (Glyma.01G015500.1.Wm82.a4.v1/Glyma.01G015500.Wm82.a4.v1, intron 1 of 4)	Glyma.01G015500.Wm82.a4.v1	263	XP_003516994.1|binding partner of ACD11 1 [Glycine max]	5.34016	20.2187	16.5202
Merged-Gm09-43878652-2	Gm09:43878202-43879156	Exon (Glyma.09G205800.1.Wm82.a4.v1/Glyma.09G205800.Wm82.a4.v1, exon 1 of 3)	Glyma.09G205800.Wm82.a4.v1	204	XP_003533437.1|uncharacterized protein LOC100809078 [Glycine max]	5.33947	15.3651	11.8468
Merged-Gm03-36598527-3	Gm03:36595792-36600518	Exon (Glyma.03G138000.1.Wm82.a4.v1/Glyma.03G138000.Wm82.a4.v1, exon 4 of 8)	Glyma.03G138000.Wm82.a4.v1	2237	XP_003521182.1|calcium-dependent protein kinase 32 [Glycine max]	5.33275	33.9104	29.9523
Merged-Gm03-44789965-2	Gm03:44789757-44790178	Intron (Glyma.03G236300.4.Wm82.a4.v1/Glyma.03G236300.Wm82.a4.v1, intron 2 of 11)	Glyma.03G236300.Wm82.a4.v1	1769	KRH68526.1|hypothetical protein GLYMA_03G236300 [Glycine max]	5.32355	15.355	11.83
Merged-Gm17-3720443-3	Gm17:3719103-3722840	Intron (Glyma.17G048900.1.Wm82.a4.v1/Glyma.17G048900.Wm82.a4.v1, intron 4 of 4)	Glyma.17G048900.Wm82.a4.v1	1638	NP_001238581.1|kinase-like protein [Glycine max]	5.32352	27.1049	23.2696
Merged-Gm06-11137549-2	Gm06:11137245-11138062	Promoter (<=1kb)	Glyma.06G136600.Wm82.a4.v1	-396	KRH53631.1|hypothetical protein GLYMA_06G136600 [Glycine max]	5.32055	19.1443	15.4793
Merged-Gm08-39638957-2	Gm08:39638632-39639272	Promoter (<=1kb)	Glyma.08G289300.Wm82.a4.v1	-464	KRH45714.1|hypothetical protein GLYMA_08G289300 [Glycine max]	5.31853	22.5217	18.7671
Merged-Gm09-41592952-3	Gm09:41591838-41593928	Promoter (1-2kb)	Glyma.09G181960.Wm82.a4.v1	-1146	XP_014617731.1|LEAF RUST 10 DISEASE-RESISTANCE LOCUS RECEPTOR-LIKE PROTEIN KINASE-like 2.7 isoform X2 [Glycine max]	5.31838	18.4697	14.8438
Merged-Gm09-44065811-2	Gm09:44064198-44067431	Promoter (<=1kb)	Glyma.09G207400.Wm82.a4.v1	-478	XP_006587602.1|lysine-specific demethylase JMJ706 isoform X2 [Glycine max]	5.30832	19.2146	15.6395
Merged-Gm13-40069248-2	Gm13:40068979-40069584	Promoter (<=1kb)	Glyma.13G311600.Wm82.a4.v1	-6	NP_001240264.1|chaperone protein dnaJ [Glycine max]	5.29314	18.3198	14.7065
Merged-Gm14-14481709-3	Gm14:14479845-14483865	Exon (Glyma.14G116800.1.Wm82.a4.v1/Glyma.14G116800.Wm82.a4.v1, exon 2 of 2)	Glyma.14G116800.Wm82.a4.v1	1846	XP_003544614.1|EIN3-binding F-box protein 1 [Glycine max]	5.29078	23.9669	20.1964
Merged-Gm01-51055725-2	Gm01:51055553-51055926	Promoter (<=1kb)	Glyma.01G161200.Wm82.a4.v1	-94	NP_001235039.2|SEC14 superfamily protein [Glycine max]	5.28529	17.4082	13.7974
Merged-Gm02-45609449-2	Gm02:45608472-45610658	Intron (Glyma.02G250200.1.Wm82.a4.v1/Glyma.02G250200.Wm82.a4.v1, intron 1 of 3)	Glyma.02G250200.Wm82.a4.v1	619	XP_003519357.1|protein phosphatase 2C 37 [Glycine max]	5.28357	19.8412	16.1501
Merged-Gm05-25289023-2	Gm05:25287381-25290678	Intron (Glyma.05G096500.2.Wm82.a4.v1/Glyma.05G096500.Wm82.a4.v1, intron 2 of 2)	Glyma.05G096500.Wm82.a4.v1	1405	NP_001237671.1|WRKY transcription factor [Glycine max]	5.27829	23.9078	20.112
Merged-Gm04-5234906-2	Gm04:5234378-5235447	Exon (Glyma.04G063200.1.Wm82.a4.v1/Glyma.04G063200.Wm82.a4.v1, exon 1 of 1)	Glyma.04G063200.Wm82.a4.v1	385	NP_001236848.1|uncharacterized protein LOC100306311 [Glycine max]	5.27736	20.6252	16.9474
Merged-Gm11-15154742-2	Gm11:15154113-15155408	Exon (Glyma.11G180500.1.Wm82.a4.v1/Glyma.11G180500.Wm82.a4.v1, exon 1 of 1)	Glyma.11G180500.Wm82.a4.v1	267	XP_003538097.1|probable CCR4-associated factor 1 homolog 11 [Glycine max]	5.27682	32.3723	28.4068
Merged-Gm01-56532658-2	Gm01:56532402-56532879	Distal Intergenic	Glyma.01G225600.Wm82.a4.v1	-4592	XP_003517507.1|uncharacterized protein LOC100816904 [Glycine max]	5.27046	14.7784	11.2756
Merged-Gm17-5464760-2	Gm17:5463648-5465551	Exon (Glyma.17G069600.1.Wm82.a4.v1/Glyma.17G069600.Wm82.a4.v1, exon 1 of 1)	Glyma.17G069600.Wm82.a4.v1	451	XP_003549520.1|UDP-glucuronate 4-epimerase 1 [Glycine max]	5.26391	25.6431	21.8143
Merged-Gm06-1562466-2	Gm06:1562174-1562751	Distal Intergenic	Glyma.06G020700.Wm82.a4.v1	1977	NP_001304482.2|24-methylenesterol C-methyltransferase 2-2 [Glycine max]	5.25913	20.4326	16.727
Merged-Gm15-48766160-2	Gm15:48766015-48766306	Distal Intergenic	Glyma.15G245400.Wm82.a4.v1	20200	XP_003546755.1|60S ribosomal protein L18a-like protein [Glycine max]	5.25901	62.9828	58.5046
Merged-Gm17-4332380-3	Gm17:4331346-4333501	Exon (Glyma.17G057100.1.Wm82.a4.v1/Glyma.17G057100.Wm82.a4.v1, exon 1 of 3)	Glyma.17G057100.Wm82.a4.v1	437	NP_001237408.2|WRKY transcription factor 33 [Glycine max]	5.25844	25.6834	21.8188
Merged-Gm02-48497571-2	Gm02:48497400-48497831	Promoter (<=1kb)	Glyma.02G285900.Wm82.a4.v1	-865	XP_003518509.1|WRKY transcription factor 71 [Glycine max]	5.25481	14.7552	11.3422
Merged-Gm13-33246606-2	Gm13:33245768-33247526	5' UTR	Glyma.13G225900.Wm82.a4.v1	732	XP_003542975.1|U-box domain-containing protein 17 [Glycine max]	5.253	19.4551	15.833
Merged-Gm08-5528621-3	Gm08:5528094-5529154	5' UTR	Glyma.08G072100.Wm82.a4.v1	420	XP_003532616.1|calmodulin-binding transcription activator 2 isoform X1 [Glycine max]	5.25187	17.1461	13.525
Merged-Gm09-28224775-2	Gm09:28224417-28225103	Distal Intergenic	Glyma.09G117200.Wm82.a4.v1	-66746	KRH38192.1|hypothetical protein GLYMA_09G117200 [Glycine max]	5.24569	14.7419	11.2402
Merged-Gm08-11556854-2	Gm08:11556146-11557469	Exon (Glyma.08G149600.1.Wm82.a4.v1/Glyma.08G149600.Wm82.a4.v1, exon 2 of 3)	Glyma.08G149600.Wm82.a4.v1	927	XP_003532866.1|uncharacterized protein LOC100811021 isoform X2 [Glycine max]	5.23986	23.6293	19.8682
Merged-Gm13-35364410-2	Gm13:35363950-35364775	5' UTR	Glyma.13G253400.Wm82.a4.v1	24	XP_003541775.1|uncharacterized protein LOC100812019 [Glycine max]	5.23609	14.6904	11.1929
Merged-Gm04-3084577-2	Gm04:3084434-3084719	Promoter (<=1kb)	Glyma.04G039100.Wm82.a4.v1	-361	XP_003523942.1|coenzyme Q-binding protein COQ10 homolog, mitochondrial isoform X1 [Glycine max]	5.23402	74.5049	69.8605
Merged-Gm02-49906487-2	Gm02:49906152-49906905	Distal Intergenic	Glyma.02G306200.Wm82.a4.v1	-3646	XP_003519666.1|scarecrow-like transcription factor PAT1 [Glycine max]	5.23004	14.569	11.1187
Merged-Gm18-20507010-2	Gm18:20506304-20507674	Intron (Glyma.18G138400.1.Wm82.a4.v1/Glyma.18G138400.Wm82.a4.v1, intron 2 of 8)	Glyma.18G138400.Wm82.a4.v1	776	XP_006585949.1|carbonic anhydrase 2 [Glycine max]	5.22475	19.0656	15.411
Merged-Gm14-5308998-2	Gm14:5308586-5309277	5' UTR	Glyma.14G065900.Wm82.a4.v1	256	NP_001276240.1|mannose-1-phosphate guanylyltransferase 1-like [Glycine max]	5.22093	14.7594	11.2695
Merged-Gm05-16822876-2	Gm05:16821790-16824043	3' UTR	Glyma.05G082200.Wm82.a4.v1	3722	XP_006579804.1|probable disease resistance protein At5g66900 isoform X2 [Glycine max]	5.21822	17.5934	14.0044
Merged-Gm02-1132561-2	Gm02:1131640-1133293	Exon (Glyma.02G012700.1.Wm82.a4.v1/Glyma.02G012700.Wm82.a4.v1, exon 1 of 1)	Glyma.02G012700.Wm82.a4.v1	617	NP_001237948.2|bZIP transcription factor bZIP60 [Glycine max]	5.21615	23.9548	20.1755
Merged-Gm13-38333937-2	Gm13:38333290-38334463	Exon (Glyma.13G289400.1.Wm82.a4.v1/Glyma.13G289400.Wm82.a4.v1, exon 3 of 3)	Glyma.13G289400.Wm82.a4.v1	2167	NP_001237726.2|WRKY transcription factor 52 [Glycine max]	5.20708	21.5499	17.8472
Merged-Gm17-14579396-2	Gm17:14578941-14579924	Exon (Glyma.17G163800.1.Wm82.a4.v1/Glyma.17G163800.Wm82.a4.v1, exon 1 of 4)	Glyma.17G163800.Wm82.a4.v1	181	KRH04472.1|hypothetical protein GLYMA_17G163800 [Glycine max]	5.20632	16.6085	13.0273
Merged-Gm06-46224628-2	Gm06:46224413-46224847	Promoter (1-2kb)	Glyma.06G275400.Wm82.a4.v1	-1758	XP_003527333.1|chaperone protein dnaJ C76, chloroplastic isoform X1 [Glycine max]	5.20544	76.8089	72.1317
Merged-Gm16-893364-2	Gm16:893046-893586	5' UTR	Glyma.16G010000.Wm82.a4.v1	80	NP_001240270.1|uncharacterized protein LOC100815478 [Glycine max]	5.20528	14.4377	10.962
Merged-Gm12-4696571-2	Gm12:4696146-4697031	Promoter (<=1kb)	Glyma.12G064000.Wm82.a4.v1	-52	NP_001347250.1|heat shock 70 [Glycine max]	5.20224	20.1727	16.5114
Merged-Gm07-42187558-2	Gm07:42187155-42187965	Exon (Glyma.07G237200.2.Wm82.a4.v1/Glyma.07G237200.Wm82.a4.v1, exon 1 of 2)	Glyma.07G237200.Wm82.a4.v1	176	|	5.20186	22.3199	18.5669
Merged-Gm11-1583022-2	Gm11:1582842-1583198	Promoter (<=1kb)	Glyma.11G022266.Wm82.a4.v1	-70	|	5.1884	14.8311	11.3364
Merged-Gm01-51480242-3	Gm01:51479400-51481117	Intron (Glyma.01G166100.1.Wm82.a4.v1/Glyma.01G166100.Wm82.a4.v1, intron 1 of 11)	Glyma.01G166100.Wm82.a4.v1	773	KRH76657.1|hypothetical protein GLYMA_01G166100 [Glycine max]	5.18707	19.1373	15.4462
Merged-Gm17-34766532-2	Gm17:34765668-34767326	Exon (Glyma.17G211400.1.Wm82.a4.v1/Glyma.17G211400.Wm82.a4.v1, exon 1 of 1)	Glyma.17G211400.Wm82.a4.v1	531	XP_003549284.2|uncharacterized protein LOC100788566 [Glycine max]	5.18472	36.5254	32.4802
Merged-Gm01-1435948-2	Gm01:1435090-1436724	Exon (Glyma.01G014700.2.Wm82.a4.v1/Glyma.01G014700.Wm82.a4.v1, exon 11 of 11)	Glyma.01G014700.Wm82.a4.v1	4603	XP_014622048.1|jmjC domain-containing protein isoform X2 [Glycine max]	5.18131	15.7948	12.2475
Merged-Gm06-47485312-2	Gm06:47485117-47485578	Distal Intergenic	Glyma.06G290000.Wm82.a4.v1	8017	XP_003527423.1|ethylene-responsive transcription factor 9 [Glycine max]	5.17546	15.4014	11.936
Merged-Gm08-15166193-3	Gm08:15165728-15166641	Distal Intergenic	Glyma.08G188000.Wm82.a4.v1	-4338	XP_006585494.1|uncharacterized protein LOC100811199 [Glycine max]	5.1753	14.3679	10.8987
Merged-Gm04-22786926-2	Gm04:22786650-22787253	Promoter (<=1kb)	Glyma.04G141400.Wm82.a4.v1	-53	XP_006578476.1|protein LNK2 isoform X1 [Glycine max]	5.16279	17.7986	14.1949
Merged-Gm06-2261279-2	Gm06:2260878-2261614	Promoter (<=1kb)	Glyma.06G029100.Wm82.a4.v1	-67	XP_003527678.1|BEL1-like homeodomain protein 7 [Glycine max]	5.15259	14.6824	11.2084
Merged-Gm06-5960671-2	Gm06:5959962-5961620	Distal Intergenic	Glyma.06G077500.Wm82.a4.v1	-6048	KRH52607.1|hypothetical protein GLYMA_06G077500 [Glycine max]	5.14497	15.4183	11.8979
Merged-Gm07-43009834-2	Gm07:43009025-43010516	Exon (Glyma.07G248600.1.Wm82.a4.v1/Glyma.07G248600.Wm82.a4.v1, exon 1 of 1)	Glyma.07G248600.Wm82.a4.v1	628	XP_003529574.1|protein SRC2-like [Glycine max]	5.14116	25.1368	21.3616
Merged-Gm13-37522636-2	Gm13:37522314-37522934	Promoter (1-2kb)	Glyma.13G279900.Wm82.a4.v1	-1253	NP_001238221.2|NAC transcription factor NAC27 [Glycine max]	5.13933	16.2459	12.6791
Merged-Gm12-34238726-2	Gm12:34238609-34238843	Distal Intergenic	Glyma.12G171700.Wm82.a4.v1	-5890	XP_003540171.1|protein indeterminate-domain 9 [Glycine max]	5.12895	97.072	92.1313
Merged-Gm06-37850877-2	Gm06:37850450-37851216	Exon (Glyma.06G236400.1.Wm82.a4.v1/Glyma.06G236400.Wm82.a4.v1, exon 1 of 1)	Glyma.06G236400.Wm82.a4.v1	371	XP_003527229.1|ethylene-responsive transcription factor 4 [Glycine max]	5.12659	19.648	15.9627
Merged-Gm01-51259106-2	Gm01:51258868-51259343	Exon (Glyma.01G163900.1.Wm82.a4.v1/Glyma.01G163900.Wm82.a4.v1, exon 1 of 2)	Glyma.01G163900.Wm82.a4.v1	300	XP_003517160.1|SKP1-like protein 1A isoform X1 [Glycine max]	5.12315	15.3053	11.8945
Merged-Gm06-662494-3	Gm06:661340-663622	Intron (Glyma.06G008800.1.Wm82.a4.v1/Glyma.06G008800.Wm82.a4.v1, intron 1 of 2)	Glyma.06G008800.Wm82.a4.v1	265	XP_003527135.1|GATA transcription factor 7 [Glycine max]	5.11915	22.1496	18.3698
Merged-Gm12-9488477-3	Gm12:9487605-9489751	Exon (Glyma.12G104800.1.Wm82.a4.v1/Glyma.12G104800.Wm82.a4.v1, exon 3 of 3)	Glyma.12G104800.Wm82.a4.v1	671	XP_003540870.1|transcription factor MYB30 isoform X1 [Glycine max]	5.11711	18.1711	14.5545
Merged-Gm08-3581901-2	Gm08:3581740-3582054	Promoter (<=1kb)	Glyma.08G045200.Wm82.a4.v1	-694	NP_001236150.1|nudix hydrolase family protein [Glycine max]	5.11533	14.0135	10.5546
Merged-Gm02-48947558-2	Gm02:48947052-48948087	5' UTR	Glyma.02G292100.Wm82.a4.v1	34	KRH73762.1|hypothetical protein GLYMA_02G292100 [Glycine max]	5.11519	14.7621	11.2661
Merged-Gm17-5991722-2	Gm17:5991215-5992438	Exon (Glyma.17G076600.1.Wm82.a4.v1/Glyma.17G076600.Wm82.a4.v1, exon 5 of 6)	Glyma.17G076600.Wm82.a4.v1	2202	NP_001241533.1|uncharacterized protein LOC100793323 [Glycine max]	5.11482	14.747	11.2462
Merged-Gm16-4828372-2	Gm16:4828074-4828696	Distal Intergenic	Glyma.16G050500.Wm82.a4.v1	-10674	NP_001345178.1|auxin signaling F-box 3 protein [Glycine max]	5.11303	14.7421	11.2416
Merged-Gm06-48476058-2	Gm06:48475185-48476907	Intron (Glyma.06G300100.1.Wm82.a4.v1/Glyma.06G300100.Wm82.a4.v1, intron 2 of 2)	Glyma.06G300100.Wm82.a4.v1	596	XP_003526303.1|transcription factor MYB30 [Glycine max]	5.11013	18.5215	14.872
Merged-Gm15-4640968-2	Gm15:4640173-4641443	5' UTR	Glyma.15G060200.Wm82.a4.v1	211	KRH10647.1|hypothetical protein GLYMA_15G060200 [Glycine max]	5.10955	20.5529	16.8459
Merged-Gm17-8027122-2	Gm17:8026460-8027884	Exon (Glyma.17G102400.1.Wm82.a4.v1/Glyma.17G102400.Wm82.a4.v1, exon 1 of 1)	Glyma.17G102400.Wm82.a4.v1	4122	XP_003549688.1|probable xyloglucan 6-xylosyltransferase 5 [Glycine max]	5.10215	25.8444	22.0054
Merged-Gm12-4826712-3	Gm12:4825990-4827388	Exon (Glyma.12G065900.1.Wm82.a4.v1/Glyma.12G065900.Wm82.a4.v1, exon 2 of 3)	Glyma.12G065900.Wm82.a4.v1	978	XP_003539698.1|protein UPSTREAM OF FLC [Glycine max]	5.10182	22.4383	18.7041
Merged-Gm10-49280429-2	Gm10:49280126-49280748	Intron (Glyma.10G269700.1.Wm82.a4.v1/Glyma.10G269700.Wm82.a4.v1, intron 2 of 7)	Glyma.10G269700.Wm82.a4.v1	1606	XP_003536664.1|amino-acid permease BAT1 homolog [Glycine max]	5.09495	15.8032	12.2724
Merged-Gm15-52955460-2	Gm15:52954779-52956126	Exon (Glyma.15G272300.1.Wm82.a4.v1/Glyma.15G272300.Wm82.a4.v1, exon 1 of 2)	Glyma.15G272300.Wm82.a4.v1	484	XP_003546877.1|zinc finger A20 and AN1 domain-containing stress-associated protein 5 [Glycine max]	5.0929	20.708	16.9938
Merged-Gm09-40544182-2	Gm09:40543950-40544412	Distal Intergenic	Glyma.09G171400.Wm82.a4.v1	-2806	KRH39006.1|hypothetical protein GLYMA_09G171400 [Glycine max]	5.09202	123.835	118.564
Merged-Gm07-7917922-3	Gm07:7917159-7918680	3' UTR	Glyma.07G087200.Wm82.a4.v1	733	KHN20689.1|Arabinogalactan peptide 22 [Glycine soja]	5.08966	17.3608	13.7334
Merged-Gm12-41185016-3	Gm12:41184019-41185804	3' UTR	Glyma.12G238400.Wm82.a4.v1	869	XP_003540534.1|zinc finger A20 and AN1 domain-containing stress-associated protein 5 [Glycine max]	5.07201	25.1785	21.325
Merged-Gm01-5050820-2	Gm01:5050650-5051025	Promoter (<=1kb)	Glyma.01G045100.Wm82.a4.v1	-363	XP_003517954.1|F-box/kelch-repeat protein At1g26930 [Glycine max]	5.06952	14.4115	10.925
Merged-Gm09-21263463-2	Gm09:21263296-21263625	Distal Intergenic	Glyma.09G111800.Wm82.a4.v1	-2647	XP_028180297.1|VQ motif-containing protein 25-like [Glycine soja]	5.06338	15.1517	11.6393
Merged-Gm08-333366-3	Gm08:332235-334234	Exon (Glyma.08G004400.1.Wm82.a4.v1/Glyma.08G004400.Wm82.a4.v1, exon 7 of 7)	Glyma.08G004400.Wm82.a4.v1	6455	XP_003532164.1|MACPF domain-containing protein At4g24290 [Glycine max]	5.06161	22.9841	19.2366
Merged-Gm11-35956287-2	Gm11:35956048-35956511	Promoter (1-2kb)	Glyma.11G216500.Wm82.a4.v1	-1669	XP_003538395.1|DELLA protein GAI [Glycine max]	5.05727	20.234	16.5829
Merged-Gm13-23099177-2	Gm13:23099006-23099338	Distal Intergenic	Glyma.13G127000.Wm82.a4.v1	-2060	XP_003541371.1|auxin-responsive protein IAA11 [Glycine max]	5.05276	15.165	11.692
Merged-Gm01-1815260-2	Gm01:1815002-1815496	Distal Intergenic	Glyma.01G018900.Wm82.a4.v1	3679	XP_014617438.1|uncharacterized protein LOC106794538 [Glycine max]	5.05015	13.7009	10.2808
Merged-Gm10-41924345-2	Gm10:41924040-41924649	Exon (Glyma.10G185200.1.Wm82.a4.v1/Glyma.10G185200.Wm82.a4.v1, exon 2 of 9)	Glyma.10G185200.Wm82.a4.v1	380	XP_003536234.1|uncharacterized protein LOC100799160 [Glycine max]	5.04936	15.4379	11.9365
Merged-Gm09-43998585-3	Gm09:43997760-43999382	3' UTR	Glyma.09G207000.Wm82.a4.v1	611	NP_001238432.1|uncharacterized protein LOC100305643 [Glycine max]	5.04689	21.1379	17.4363
Merged-Gm09-41600904-2	Gm09:41600649-41601170	Exon (Glyma.09G181960.1.Wm82.a4.v1/Glyma.09G181960.Wm82.a4.v1, exon 1 of 3)	Glyma.09G181960.Wm82.a4.v1	282	XP_006587495.1|LEAF RUST 10 DISEASE-RESISTANCE LOCUS RECEPTOR-LIKE PROTEIN KINASE-like 2.1 isoform X1 [Glycine max]	5.04195	14.4765	11.0299
Merged-Gm13-14237978-3	Gm13:14237363-14238606	Promoter (<=1kb)	Glyma.13G054400.Wm82.a4.v1	-324	KRH18365.1|hypothetical protein GLYMA_13G054400 [Glycine max]	5.0371	12.9425	9.54523
Merged-Gm12-25498166-3	Gm12:25497546-25498954	5' UTR	Glyma.12G156900.Wm82.a4.v1	918	XP_003540057.2|protein GRAVITROPIC IN THE LIGHT 1 [Glycine max]	5.0371	12.9425	9.54523
Merged-Gm06-5933718-3	Gm06:5933001-5934622	Exon (Glyma.06G077200.1.Wm82.a4.v1/Glyma.06G077200.Wm82.a4.v1, exon 2 of 3)	Glyma.06G077200.Wm82.a4.v1	646	XP_003526458.1|uncharacterized protein LOC100776044 [Glycine max]	5.03653	15.0597	11.5561
Merged-Gm06-16242644-2	Gm06:16242237-16243085	Exon (Glyma.06G187200.2.Wm82.a4.v1/Glyma.06G187200.Wm82.a4.v1, exon 4 of 4)	Glyma.06G187200.Wm82.a4.v1	3215	XP_003527041.1|protein EDS1L [Glycine max]	5.03482	14.1546	10.8085
Merged-Gm03-43449942-2	Gm03:43449441-43450401	Exon (Glyma.03G219300.1.Wm82.a4.v1/Glyma.03G219300.Wm82.a4.v1, exon 1 of 1)	Glyma.03G219300.Wm82.a4.v1	701	NP_001235046.1|bZIP transcription factor 53A [Glycine max]	5.0346	17.6448	14.1666
Merged-Gm01-1692644-3	Gm01:1691110-1694642	Intron (Glyma.01G017700.1.Wm82.a4.v1/Glyma.01G017700.Wm82.a4.v1, intron 3 of 3)	Glyma.01G017700.Wm82.a4.v1	1378	NP_001288359.1|uncharacterized protein LOC100797900 [Glycine max]	5.02909	19.291	15.6396
Merged-Gm05-37890717-2	Gm05:37890558-37890843	Distal Intergenic	Glyma.05G194200.Wm82.a4.v1	1320	KRH59604.1|hypothetical protein GLYMA_05G194200 [Glycine max]	5.02578	14.5789	11.1355
Merged-Gm09-41589441-2	Gm09:41588635-41590246	Intron (Glyma.09G181960.2.Wm82.a4.v1/Glyma.09G181960.Wm82.a4.v1, intron 1 of 2)	Glyma.09G181960.Wm82.a4.v1	2247	KRH39159.1|hypothetical protein GLYMA_09G182100 [Glycine max]	5.02283	20.352	16.6463
Merged-Gm07-8326864-2	Gm07:8326341-8327400	Exon (Glyma.07G090800.2.Wm82.a4.v1/Glyma.07G090800.Wm82.a4.v1, exon 1 of 1)	Glyma.07G090800.Wm82.a4.v1	343	KRH48470.1|hypothetical protein GLYMA_07G090800 [Glycine max]	5.0204	18.3824	14.7375
Merged-Gm04-11170433-2	Gm04:11170043-11170836	Promoter (1-2kb)	Glyma.04G106500.Wm82.a4.v1	-1806	XP_003522815.1|heavy metal-associated isoprenylated plant protein 24 [Glycine max]	5.02036	15.8675	12.3177
Merged-Gm13-35393769-2	Gm13:35393554-35394034	5' UTR	Glyma.13G253900.Wm82.a4.v1	25	XP_003543120.1|protein RMD5 homolog [Glycine max]	5.01661	15.1552	11.6359
Merged-Gm13-21605543-2	Gm13:21604987-21606112	Exon (Glyma.13G112400.1.Wm82.a4.v1/Glyma.13G112400.Wm82.a4.v1, exon 1 of 1)	Glyma.13G112400.Wm82.a4.v1	236	XP_003542371.3|ethylene-responsive transcription factor ERF017 [Glycine max]	5.01358	19.3363	15.6903
Merged-Gm06-13582775-2	Gm06:13582453-13583137	5' UTR	Glyma.06G164600.Wm82.a4.v1	195	XP_006581842.1|cyclin-H1-1 isoform X1 [Glycine max]	5.01084	16.631	13.0562
Merged-Gm15-16968973-2	Gm15:16968623-16969304	Exon (Glyma.15G177900.1.Wm82.a4.v1/Glyma.15G177900.Wm82.a4.v1, exon 5 of 5)	Glyma.15G177900.Wm82.a4.v1	3219	XP_003547504.1|serine/threonine-protein kinase RIPK [Glycine max]	5.01067	19.6791	16.0432
Merged-Gm18-1104062-2	Gm18:1103560-1104552	Exon (Glyma.18G015500.1.Wm82.a4.v1/Glyma.18G015500.Wm82.a4.v1, exon 1 of 5)	Glyma.18G015500.Wm82.a4.v1	399	XP_003552029.2|lanC-like protein GCL1 [Glycine max]	5.0074	17.5252	13.9468
Merged-Gm16-1085377-2	Gm16:1084868-1085933	Exon (Glyma.16G012600.2.Wm82.a4.v1/Glyma.16G012600.Wm82.a4.v1, exon 1 of 3)	Glyma.16G012600.Wm82.a4.v1	291	NP_001335962.1|ethylene responsive protein [Glycine max]	4.99362	17.0239	13.4438
Merged-Gm02-39124509-2	Gm02:39124226-39124753	Distal Intergenic	Glyma.02G196500.Wm82.a4.v1	-27713	XP_003519115.1|BEL1-like homeodomain protein 1 [Glycine max]	4.98748	16.1563	12.6025
Merged-Gm13-16458637-2	Gm13:16458299-16459036	5' UTR	Glyma.13G072800.Wm82.a4.v1	31	XP_003543320.1|E3 ubiquitin-protein ligase RZF1 [Glycine max]	4.98512	14.1898	10.7196
Merged-Gm08-27309395-2	Gm08:27308875-27309775	5' UTR	Glyma.08G262400.Wm82.a4.v1	187	KRH45274.1|hypothetical protein GLYMA_08G262400 [Glycine max]	4.98495	13.8508	10.3937
Merged-Gm13-34083444-3	Gm13:34082915-34083926	Distal Intergenic	Glyma.13G236500.Wm82.a4.v1	2609	NP_001238595.2|ethylene-responsive element binding factor 4 [Glycine max]	4.97932	15.5952	12.0703
Merged-Gm06-11110889-2	Gm06:11110416-11111533	Exon (Glyma.06G136000.1.Wm82.a4.v1/Glyma.06G136000.Wm82.a4.v1, exon 1 of 1)	Glyma.06G136000.Wm82.a4.v1	401	KRH53621.1|hypothetical protein GLYMA_06G136000 [Glycine max]	4.97892	19.3406	15.6721
Merged-Gm18-4408762-2	Gm18:4408062-4409312	Exon (Glyma.18G051500.3.Wm82.a4.v1/Glyma.18G051500.Wm82.a4.v1, exon 1 of 1)	Glyma.18G051500.Wm82.a4.v1	643	XP_003537365.2|pathogenesis-related genes transcriptional activator PTI6 [Glycine max]	4.97781	16.0593	12.5539
Merged-Gm19-13996706-2	Gm19:13996415-13997018	Promoter (<=1kb)	Glyma.19G063300.Wm82.a4.v1	-55	NP_001241111.1|uncharacterized protein LOC100776353 [Glycine max]	4.97752	14.4394	11.0491
Merged-Gm14-8520293-3	Gm14:8519714-8520774	Promoter (<=1kb)	Glyma.14G090700.Wm82.a4.v1	-45	XP_003545361.2|CSC1-like protein RXW8 isoform X1 [Glycine max]	4.97545	15.5835	12.0285
Merged-Gm09-5825645-2	Gm09:5825200-5826085	3' UTR	Glyma.09G061900.Wm82.a4.v1	1789	XP_003534908.2|probable WRKY transcription factor 11 [Glycine max]	4.97133	17.817	14.254
Merged-Gm13-35501791-2	Gm13:35501067-35502245	5' UTR	Glyma.13G255200.Wm82.a4.v1	127	NP_001241489.1|MADS-box transcription factor NMHC5 [Glycine max]	4.96964	15.0138	11.5262
Merged-Gm08-8092056-2	Gm08:8091776-8092311	Exon (Glyma.08G105100.1.Wm82.a4.v1/Glyma.08G105100.Wm82.a4.v1, exon 1 of 2)	Glyma.08G105100.Wm82.a4.v1	201	NP_001240272.1|uncharacterized protein LOC100777334 [Glycine max]	4.96918	23.107	19.3297
Merged-Gm01-26490120-2	Gm01:26489882-26490350	Distal Intergenic	Glyma.01G087500.Wm82.a4.v1	2629	NP_001358046.1|AP2/ERF transcription factor family protein RAV1 [Glycine max]	4.96874	14.9694	11.4894
Merged-Gm14-6547944-2	Gm14:6546933-6548866	Intron (Glyma.14G078600.1.Wm82.a4.v1/Glyma.14G078600.Wm82.a4.v1, intron 1 of 1)	Glyma.14G078600.Wm82.a4.v1	1005	KRH15274.1|hypothetical protein GLYMA_14G078600 [Glycine max]	4.96551	20.5066	16.8488
Merged-Gm13-41724218-2	Gm13:41724010-41724431	Promoter (1-2kb)	Glyma.13G329000.Wm82.a4.v1	-1058	KRH22943.1|hypothetical protein GLYMA_13G329000 [Glycine max]	4.96477	15.0048	11.4983
Merged-Gm09-853138-2	Gm09:851675-854587	Exon (Glyma.09G011200.1.Wm82.a4.v1/Glyma.09G011200.Wm82.a4.v1, exon 2 of 3)	Glyma.09G011200.Wm82.a4.v1	1310	XP_003534866.1|cytochrome b561 and DOMON domain-containing protein At5g47530 [Glycine max]	4.96441	28.0018	24.1568
Merged-Gm03-20819022-2	Gm03:20818012-20820173	Exon (Glyma.03G078200.1.Wm82.a4.v1/Glyma.03G078200.Wm82.a4.v1, exon 1 of 1)	Glyma.03G078200.Wm82.a4.v1	908	XP_003520927.1|BAHD acyltransferase DCR [Glycine max]	4.96397	20.61	16.9036
Merged-Gm01-8903466-2	Gm01:8903267-8903663	Intron (Glyma.01G063000.1.Wm82.a4.v1/Glyma.01G063000.Wm82.a4.v1, intron 1 of 3)	Glyma.01G063000.Wm82.a4.v1	950	XP_003516432.1|probable UDP-arabinopyranose mutase 1 [Glycine max]	4.96386	13.6876	10.2479
Merged-Gm15-13588878-2	Gm15:13588657-13589143	5' UTR	Glyma.15G160300.Wm82.a4.v1	36	XP_014623861.1|uncharacterized protein LOC100812799 isoform X2 [Glycine max]	4.95914	13.727	10.2976
Merged-Gm13-24539814-2	Gm13:24539527-24540090	Exon (Glyma.13G142000.1.Wm82.a4.v1/Glyma.13G142000.Wm82.a4.v1, exon 1 of 5)	Glyma.13G142000.Wm82.a4.v1	233	XP_003542526.1|uncharacterized protein LOC100795364 [Glycine max]	4.95608	15.7805	12.2791
Merged-Gm02-9992738-2	Gm02:9992582-9992909	Promoter (<=1kb)	Glyma.02G105600.Wm82.a4.v1	-334	XP_006574898.1|F-box/kelch-repeat protein At1g26930 [Glycine max]	4.95057	15.4028	11.8734
Merged-Gm06-6283001-2	Gm06:6282504-6283480	Exon (Glyma.06G082000.2.Wm82.a4.v1/Glyma.06G082000.Wm82.a4.v1, exon 7 of 11)	Glyma.06G082000.Wm82.a4.v1	3216	XP_003527825.1|sulfite exporter TauE/SafE family protein 3 [Glycine max]	4.94782	13.224	9.80953
Merged-Gm06-3573326-2	Gm06:3572643-3574164	5' UTR	Glyma.06G047600.Wm82.a4.v1	220	NP_001239737.1|uncharacterized protein LOC100801557 [Glycine max]	4.9441	22.9763	19.2019
Merged-Gm06-3439832-2	Gm06:3438597-3441254	Exon (Glyma.06G045400.1.Wm82.a4.v1/Glyma.06G045400.Wm82.a4.v1, exon 1 of 1)	Glyma.06G045400.Wm82.a4.v1	755	XP_003525928.1|zinc finger protein ZAT10 [Glycine max]	4.94301	26.6655	22.8175
Merged-Gm11-37205369-2	Gm11:37204456-37206339	Exon (Glyma.11G228100.1.Wm82.a4.v1/Glyma.11G228100.Wm82.a4.v1, exon 1 of 1)	Glyma.11G228100.Wm82.a4.v1	557	NP_001235233.2|Hs1pro-1 domain-containing protein [Glycine max]	4.94246	29.5145	25.6027
Merged-Gm11-23736129-2	Gm11:23736026-23736234	Distal Intergenic	Glyma.11G170800.Wm82.a4.v1	-6256	KRH30257.1|hypothetical protein GLYMA_11G170800 [Glycine max]	4.93895	46.7698	42.5479
Merged-Gm08-17833267-2	Gm08:17833101-17833417	Distal Intergenic	Glyma.08G218400.Wm82.a4.v1	-6003	XP_003531737.1|CBL-interacting serine/threonine-protein kinase 5 [Glycine max]	4.9387	13.6749	10.292
Merged-Gm13-41525052-3	Gm13:41524599-41525471	5' UTR	Glyma.13G326600.Wm82.a4.v1	962	XP_014621546.1|geranylgeranyl pyrophosphate synthase, chloroplastic [Glycine max]	4.9381	22.791	19.0476
Merged-Gm11-13612130-2	Gm11:13611661-13612609	3' UTR	Glyma.11G168010.Wm82.a4.v1	357	KRH13578.1|hypothetical protein GLYMA_15G248600 [Glycine max]	4.93522	91.3447	86.4642
Merged-Gm14-48887680-2	Gm14:48887188-48888067	Distal Intergenic	Glyma.14G215800.Wm82.a4.v1	1423	XP_003544994.1|probable calcium-binding protein CML18 [Glycine max]	4.93506	17.6424	14.1111
Merged-Gm10-10967548-2	Gm10:10967376-10967719	Promoter (1-2kb)	Glyma.10G086800.Wm82.a4.v1	-1998	KRH32923.1|hypothetical protein GLYMA_10G086800 [Glycine max]	4.93319	15.1878	11.6891
Merged-Gm15-5376668-2	Gm15:5376439-5376869	Promoter (<=1kb)	Glyma.15G070300.Wm82.a4.v1	-653	XP_003547137.1|NAC transcription factor 25 [Glycine max]	4.93191	19.6536	16.0197
Merged-Gm12-11325698-2	Gm12:11325507-11325914	5' UTR	Glyma.12G114300.Wm82.a4.v1	58	XP_003540915.1|transcription factor bHLH162 [Glycine max]	4.9306	13.6464	10.2136
Merged-Gm16-3715216-2	Gm16:3714676-3715723	Exon (Glyma.16G039800.1.Wm82.a4.v1/Glyma.16G039800.Wm82.a4.v1, exon 2 of 2)	Glyma.16G039800.Wm82.a4.v1	1012	XP_003548726.2|myb-like protein X isoform X1 [Glycine max]	4.92795	13.1652	9.74906
Merged-Gm03-36693200-2	Gm03:36692841-36693558	Promoter (<=1kb)	Glyma.03G138600.Wm82.a4.v1	-121	XP_003521185.1|zinc finger CCCH domain-containing protein 30 [Glycine max]	4.92634	14.5319	11.1112
Merged-Gm08-17861996-3	Gm08:17860517-17863862	Intron (Glyma.08G218600.5.Wm82.a4.v1/Glyma.08G218600.Wm82.a4.v1, intron 2 of 3)	Glyma.08G218600.Wm82.a4.v1	1120	NP_001237558.1|WRKY transcription factor 56 [Glycine max]	4.92597	20.6478	16.9097
Merged-Gm13-28996804-2	Gm13:28996259-28997389	Distal Intergenic	Glyma.13G182700.Wm82.a4.v1	-4278	XP_003542768.1|dof zinc finger protein DOF4.6 [Glycine max]	4.92201	14.3727	10.9024
Merged-Gm11-4580213-3	Gm11:4578971-4581396	Exon (Glyma.11G061200.1.Wm82.a4.v1/Glyma.11G061200.Wm82.a4.v1, exon 4 of 4)	Glyma.11G061200.Wm82.a4.v1	3546	XP_003537416.1|BTB/POZ domain-containing protein At5g66560 [Glycine max]	4.91976	18.5373	14.9092
Merged-Gm05-33706042-2	Gm05:33705896-33706184	Intron (Glyma.05G143100.1.Wm82.a4.v1/Glyma.05G143100.Wm82.a4.v1, intron 2 of 7)	Glyma.05G143100.Wm82.a4.v1	2250	XP_003524870.1|uncharacterized protein LOC100785647 isoform X1 [Glycine max]	4.91951	81.5485	76.8079
Merged-Gm08-10440267-2	Gm08:10439057-10441352	Downstream (<=300bp)	Glyma.08G135100.Wm82.a4.v1	5752	XP_003531347.1|ubiquitin carboxyl-terminal hydrolase 4 isoform X2 [Glycine max]	4.91275	15.4361	11.9086
Merged-Gm10-224864-2	Gm10:224674-225057	Promoter (<=1kb)	Glyma.10G002100.Wm82.a4.v1	-23	XP_003536613.1|uncharacterized protein LOC100778095 [Glycine max]	4.91067	13.1519	9.73263
Merged-Gm20-47672728-2	Gm20:47672478-47672948	Distal Intergenic	Glyma.20G247900.Wm82.a4.v1	-2889	KRG93095.1|hypothetical protein GLYMA_20G247900 [Glycine max]	4.91067	13.1519	9.73263
Merged-Gm07-42263401-2	Gm07:42263142-42263660	Exon (Glyma.07G238100.1.Wm82.a4.v1/Glyma.07G238100.Wm82.a4.v1, exon 1 of 1)	Glyma.07G238100.Wm82.a4.v1	165	KRH50706.1|hypothetical protein GLYMA_07G238100 [Glycine max]	4.90726	13.9205	10.4785
Merged-Gm20-32590583-2	Gm20:32590197-32591100	Promoter (<=1kb)	Glyma.20G087200.Wm82.a4.v1	-74	KRG90376.1|hypothetical protein GLYMA_20G087200 [Glycine max]	4.89991	14.2998	10.8479
Merged-Gm03-43265529-2	Gm03:43265363-43265674	Distal Intergenic	Glyma.03G217000.Wm82.a4.v1	-4769	XP_003521579.1|kinesin-like protein KIN-14I isoform X1 [Glycine max]	4.89828	13.1566	9.74639
Merged-Gm07-4478477-2	Gm07:4478178-4478760	3' UTR	Glyma.07G052050.Wm82.a4.v1	293	|	4.89746	13.2985	9.87804
Merged-Gm05-913936-3	Gm05:912827-914874	5' UTR	Glyma.05G010500.Wm82.a4.v1	3	NP_001235804.1|uncharacterized protein LOC100306235 [Glycine max]	4.8966	17.4149	13.8225
Merged-Gm02-47966827-2	Gm02:47966728-47966935	Intron (Glyma.02G279100.1.Wm82.a4.v1/Glyma.02G279100.Wm82.a4.v1, intron 2 of 3)	Glyma.02G279100.Wm82.a4.v1	1084	XP_003519511.1|vesicle-associated membrane protein 711 [Glycine max]	4.8956	183.441	177.488
Merged-Gm18-4715411-2	Gm18:4714844-4716104	Exon (Glyma.18G054600.1.Wm82.a4.v1/Glyma.18G054600.Wm82.a4.v1, exon 1 of 2)	Glyma.18G054600.Wm82.a4.v1	411	XP_003552924.1|CBL-interacting serine/threonine-protein kinase 11 [Glycine max]	4.89363	26.002	22.1628
Merged-Gm12-3888763-2	Gm12:3888541-3888985	Exon (Glyma.12G054100.2.Wm82.a4.v1/Glyma.12G054100.Wm82.a4.v1, exon 4 of 9)	Glyma.12G054100.Wm82.a4.v1	936	XP_003540705.1|cyanogenic beta-glucosidase [Glycine max]	4.89344	17.4808	13.8842
Merged-Gm02-15576024-2	Gm02:15575829-15576217	Exon (Glyma.02G146851.1.Wm82.a4.v1/Glyma.02G146851.Wm82.a4.v1, exon 1 of 1)	Glyma.02G146851.Wm82.a4.v1	52	|	4.89264	181.8	175.899
Merged-Gm11-6660725-2	Gm11:6660421-6660986	Distal Intergenic	Glyma.11G088300.Wm82.a4.v1	1348	KHN41798.1|hypothetical protein glysoja_003538 [Glycine soja]	4.89034	13.3001	9.87777
Merged-Gm10-886493-2	Gm10:885670-887372	5' UTR	Glyma.10G009200.Wm82.a4.v1	467	KRH31740.1|hypothetical protein GLYMA_10G009200 [Glycine max]	4.89032	18.41	14.7729
Merged-Gm07-3294693-2	Gm07:3294238-3295148	Intron (Glyma.07G039900.1.Wm82.a4.v1/Glyma.07G039900.Wm82.a4.v1, intron 3 of 7)	Glyma.07G039900.Wm82.a4.v1	2649	XP_003528556.1|linoleate 13S-lipoxygenase 3-1, chloroplastic [Glycine max]	4.88845	20.3968	16.7924
Merged-Gm08-8663732-2	Gm08:8663363-8664064	Distal Intergenic	Glyma.08G112500.Wm82.a4.v1	1340	XP_028243536.1|uncharacterized protein LOC114421682 [Glycine soja]	4.88839	13.8073	10.3893
Merged-Gm14-1170165-4	Gm14:1167648-1171596	Exon (Glyma.14G016300.2.Wm82.a4.v1/Glyma.14G016300.Wm82.a4.v1, exon 1 of 1)	Glyma.14G016300.Wm82.a4.v1	1788	XP_003544707.1|zinc finger CCCH domain-containing protein 29 [Glycine max]	4.87839	26.3147	22.4957
Merged-Gm06-2934491-2	Gm06:2934136-2934860	Promoter (1-2kb)	Glyma.06G039000.Wm82.a4.v1	-1363	XP_003528265.1|probable protein phosphatase 2C 12 isoform X2 [Glycine max]	4.87547	14.8297	11.3789
Merged-Gm04-5575566-2	Gm04:5575147-5575992	5' UTR	Glyma.04G066900.Wm82.a4.v1	209	XP_003522614.1|EIN3-binding F-box protein 1 [Glycine max]	4.8722	14.1072	10.6418
Merged-Gm08-45615911-2	Gm08:45615745-45616072	5' UTR	Glyma.08G348000.Wm82.a4.v1	128	NP_001242612.2|galacturonosyltransferase 8-like [Glycine max]	4.8689	14.2879	10.8156
Merged-Gm03-4452136-2	Gm03:4451833-4452431	5' UTR	Glyma.03G035200.Wm82.a4.v1	408	XP_006576446.1|B3 domain-containing transcription repressor VAL2 isoform X1 [Glycine max]	4.86416	13.8689	10.4088
Merged-Gm10-48395200-2	Gm10:48394716-48395677	Intron (Glyma.10G256400.4.Wm82.a4.v1/Glyma.10G256400.Wm82.a4.v1, intron 1 of 2)	Glyma.10G256400.Wm82.a4.v1	161	XP_003555996.1|cysteine-rich and transmembrane domain-containing protein WIH2 [Glycine max]	4.86325	25.0047	21.1984
Merged-Gm10-50637014-2	Gm10:50636818-50637309	Distal Intergenic	Glyma.10G285700.Wm82.a4.v1	3418	XP_003536736.1|E2F-associated phosphoprotein isoform X1 [Glycine max]	4.86113	13.2579	9.89081
Merged-Gm10-45589366-2	Gm10:45589055-45589676	Distal Intergenic	Glyma.10G224500.Wm82.a4.v1	2540	XP_003535569.1|uncharacterized protein LOC100780049 [Glycine max]	4.8602	13.3349	9.91434
Merged-Gm04-49451316-3	Gm04:49450682-49452195	Intron (Glyma.04G237800.1.Wm82.a4.v1/Glyma.04G237800.Wm82.a4.v1, intron 1 of 1)	Glyma.04G237850.Wm82.a4.v1	1402	|	4.85721	12.1514	8.80066
Merged-Gm16-2591056-2	Gm16:2590814-2591328	Distal Intergenic	Glyma.16G026900.Wm82.a4.v1	5063	XP_006598916.1|jasmonic acid-amido synthetase JAR1 [Glycine max]	4.85264	13.4998	10.1028
Merged-Gm05-37052749-2	Gm05:37052573-37052926	Distal Intergenic	Glyma.05G182600.Wm82.a4.v1	-2259	KRH59428.1|hypothetical protein GLYMA_05G182600 [Glycine max]	4.85006	14.9572	11.444
Merged-Gm20-35608852-2	Gm20:35608176-35609488	5' UTR	Glyma.20G114800.Wm82.a4.v1	579	XP_003555898.1|uncharacterized protein LOC100815402 [Glycine max]	4.84932	17.0734	13.4841
Merged-Gm08-3580360-2	Gm08:3579330-3581391	Exon (Glyma.08G045200.1.Wm82.a4.v1/Glyma.08G045200.Wm82.a4.v1, exon 3 of 5)	Glyma.08G045200.Wm82.a4.v1	843	NP_001236150.1|nudix hydrolase family protein [Glycine max]	4.84722	16.5469	12.9675
Merged-Gm07-38094802-2	Gm07:38094643-38094939	Distal Intergenic	Glyma.07G208000.Wm82.a4.v1	-5210	XP_006583861.1|transcription factor bHLH153 isoform X2 [Glycine max]	4.84654	13.5535	10.22
Merged-Gm13-36363003-2	Gm13:36362834-36363162	Intron (Glyma.13G266500.1.Wm82.a4.v1/Glyma.13G266500.Wm82.a4.v1, intron 1 of 2)	Glyma.13G266500.Wm82.a4.v1	1874	XP_003543195.1|BES1/BZR1 homolog protein 4 [Glycine max]	4.84586	13.7922	10.3454
Merged-Gm08-16292230-2	Gm08:16291728-16293146	Exon (Glyma.08G200500.2.Wm82.a4.v1/Glyma.08G200500.Wm82.a4.v1, exon 2 of 12)	Glyma.08G200500.Wm82.a4.v1	660	XP_006585564.1|nuclear poly(A) polymerase 4 [Glycine max]	4.84549	12.7826	9.38395
Merged-Gm16-2325840-2	Gm16:2325165-2326358	Exon (Glyma.16G024000.1.Wm82.a4.v1/Glyma.16G024000.Wm82.a4.v1, exon 1 of 1)	Glyma.16G024000.Wm82.a4.v1	923	XP_014624700.1|aspartyl protease family protein 2 [Glycine max]	4.84313	18.2974	14.6663
Merged-Gm15-45707091-2	Gm15:45706769-45707416	5' UTR	Glyma.15G239000.Wm82.a4.v1	531	KRH13438.1|hypothetical protein GLYMA_15G239000 [Glycine max]	4.84068	84.3609	79.5817
Merged-Gm14-33209355-3	Gm14:33208492-33209889	Exon (Glyma.14G118800.1.Wm82.a4.v1/Glyma.14G118800.Wm82.a4.v1, exon 3 of 3)	Glyma.14G118800.Wm82.a4.v1	8388	XP_006596793.2|LEAF RUST 10 DISEASE-RESISTANCE LOCUS RECEPTOR-LIKE PROTEIN KINASE-like 2.1 [Glycine max]	4.83725	14.8196	11.2986
Merged-Gm17-10985108-2	Gm17:10984497-10985563	Promoter (<=1kb)	Glyma.17G136300.Wm82.a4.v1	-2	XP_003549893.2|ACT domain-containing protein ACR8 [Glycine max]	4.83448	16.539	12.9662
Merged-Gm01-1418920-3	Gm01:1418158-1419631	Distal Intergenic	Glyma.01G014700.Wm82.a4.v1	-11269	XP_014622048.1|jmjC domain-containing protein isoform X2 [Glycine max]	4.83406	12.4324	9.06636
Merged-Gm19-42607131-3	Gm19:42605968-42607976	3' UTR	Glyma.19G160900.Wm82.a4.v1	3961	XP_003554277.1|transcription factor UNE12 [Glycine max]	4.83341	16.8531	13.2434
Merged-Gm19-1166422-2	Gm19:1166046-1166852	5' UTR	Glyma.19G012300.Wm82.a4.v1	250	XP_006603833.1|uncharacterized protein LOC100796021 isoform X2 [Glycine max]	4.8331	12.7661	9.36751
Merged-Gm02-46060640-2	Gm02:46059914-46061345	Exon (Glyma.02G255400.1.Wm82.a4.v1/Glyma.02G255400.Wm82.a4.v1, exon 1 of 1)	Glyma.02G255400.Wm82.a4.v1	630	NP_001236610.2|nematode resistance HS1pro1 protein [Glycine max]	4.83171	23.3039	19.5316
Merged-Gm10-48396535-2	Gm10:48395984-48397086	3' UTR	Glyma.10G256400.Wm82.a4.v1	1500	XP_003555996.1|cysteine-rich and transmembrane domain-containing protein WIH2 [Glycine max]	4.82943	15.7918	12.25
Merged-Gm03-1850071-3	Gm03:1849497-1850724	Exon (Glyma.03G018800.1.Wm82.a4.v1/Glyma.03G018800.Wm82.a4.v1, exon 1 of 1)	Glyma.03G018800.Wm82.a4.v1	844	XP_006576382.1|transcription factor TCP9 [Glycine max]	4.82939	19.9094	16.1926
Merged-Gm17-40847101-3	Gm17:40846206-40847849	Intron (Glyma.17G253300.8.Wm82.a4.v1/Glyma.17G253300.Wm82.a4.v1, intron 1 of 4)	Glyma.17G253300.Wm82.a4.v1	699	XP_003550396.1|uncharacterized protein LOC100800918 [Glycine max]	4.82577	14.785	11.2666
Merged-Gm10-3167793-2	Gm10:3167334-3168212	Distal Intergenic	Glyma.10G036300.Wm82.a4.v1	11446	KRH32176.1|hypothetical protein GLYMA_10G036300 [Glycine max]	4.82072	12.7642	9.37324
Merged-Gm08-41078178-2	Gm08:41077690-41078662	Distal Intergenic	Glyma.08G298900.Wm82.a4.v1	-12520	XP_003532056.1|F-box/kelch-repeat protein At1g26930 [Glycine max]	4.81338	18.6762	15.1081
Merged-Gm13-38749198-2	Gm13:38749009-38749427	Distal Intergenic	Glyma.13G294200.Wm82.a4.v1	1902	XP_003543322.1|uncharacterized protein LOC100820571 [Glycine max]	4.81278	12.9077	9.50463
Merged-Gm06-8022088-2	Gm06:8021834-8022298	Distal Intergenic	Glyma.06G101500.Wm82.a4.v1	2774	NP_001340970.1|14-3-3 protein SGF14i [Glycine max]	4.81247	13.811	10.3675
Merged-Gm03-44763292-3	Gm03:44762471-44763979	Distal Intergenic	Glyma.03G236000.Wm82.a4.v1	2473	XP_003554646.1|protein RALF-like 1 [Glycine max]	4.809	13.3808	9.93437
Merged-Gm02-47576516-2	Gm02:47575896-47577144	Exon (Glyma.02G274400.1.Wm82.a4.v1/Glyma.02G274400.Wm82.a4.v1, exon 1 of 1)	Glyma.02G274400.Wm82.a4.v1	571	XP_003519484.1|NDR1/HIN1-like protein 13 [Glycine max]	4.80749	24.606	20.7946
Merged-Gm02-2091794-2	Gm02:2091657-2091934	Promoter (<=1kb)	Glyma.02G023400.Wm82.a4.v1	-935	NP_001240862.1|uncharacterized protein LOC100776312 [Glycine max]	4.80736	73.9467	69.3081
Merged-Gm17-15470547-3	Gm17:15469222-15471545	Exon (Glyma.17G167800.1.Wm82.a4.v1/Glyma.17G167800.Wm82.a4.v1, exon 1 of 1)	Glyma.17G167800.Wm82.a4.v1	696	XP_003550997.1|F-box protein SKIP2 [Glycine max]	4.80663	20.1563	16.4802
Merged-Gm15-1326229-2	Gm15:1325980-1326477	Distal Intergenic	Glyma.15G017000.Wm82.a4.v1	-5032	XP_003546477.1|protein NRT1/ PTR FAMILY 1.2 [Glycine max]	4.80507	12.5699	9.23055
Merged-Gm15-8519305-2	Gm15:8518977-8519651	Exon (Glyma.15G108700.1.Wm82.a4.v1/Glyma.15G108700.Wm82.a4.v1, exon 1 of 5)	Glyma.15G108700.Wm82.a4.v1	101	NP_001347343.1|5&apos;-adenylylsulfate reductase 3, chloroplastic [Glycine max]	4.80098	13.3092	9.88403
Merged-Gm05-35249409-4	Gm05:35248418-35250431	Exon (Glyma.05G160500.1.Wm82.a4.v1/Glyma.05G160500.Wm82.a4.v1, exon 1 of 1)	Glyma.05G160500.Wm82.a4.v1	362	XP_003524968.1|uncharacterized protein LOC100792716 [Glycine max]	4.79951	15.382	11.867
Merged-Gm02-49245981-2	Gm02:49245782-49246180	Exon (Glyma.02G296400.1.Wm82.a4.v1/Glyma.02G296400.Wm82.a4.v1, exon 6 of 9)	Glyma.02G296400.Wm82.a4.v1	3870	XP_003519608.1|glycerophosphodiester phosphodiesterase GDPDL1 [Glycine max]	4.79887	14.01	10.612
Merged-Gm04-6371592-2	Gm04:6371252-6371836	Distal Intergenic	Glyma.04G076300.Wm82.a4.v1	2099	XP_003522669.1|probable sarcosine oxidase [Glycine max]	4.79819	13.1735	9.75145
Merged-Gm08-39899371-2	Gm08:39898975-39899660	Intron (Glyma.08G291000.1.Wm82.a4.v1/Glyma.08G291000.Wm82.a4.v1, intron 2 of 5)	Glyma.08G291000.Wm82.a4.v1	2039	XP_003532033.1|cyclin-D1-1 [Glycine max]	4.79595	12.8044	9.43348
Merged-Gm14-4708301-3	Gm14:4707482-4709071	Intron (Glyma.14G059200.1.Wm82.a4.v1/Glyma.14G059200.Wm82.a4.v1, intron 1 of 8)	Glyma.14G059200.Wm82.a4.v1	693	KRH14946.1|hypothetical protein GLYMA_14G059200 [Glycine max]	4.79592	19.7729	16.1084
Merged-Gm13-36332769-2	Gm13:36332319-36333207	Intron (Glyma.13G266300.1.Wm82.a4.v1/Glyma.13G266300.Wm82.a4.v1, intron 1 of 23)	Glyma.13G266300.Wm82.a4.v1	2379	KRH21908.1|hypothetical protein GLYMA_13G266300 [Glycine max]	4.79269	12.502	9.14627
Merged-Gm02-5887576-2	Gm02:5887151-5887903	Promoter (<=1kb)	Glyma.02G066700.Wm82.a4.v1	-151	XP_006574736.1|intracellular protein transport protein USO1 isoform X2 [Glycine max]	4.78939	16.8932	13.3325
Merged-Gm11-6415959-2	Gm11:6415510-6416357	Exon (Glyma.11G085400.1.Wm82.a4.v1/Glyma.11G085400.Wm82.a4.v1, exon 6 of 6)	Glyma.11G085300.Wm82.a4.v1	-3621	XP_003538908.2|probable serine/threonine-protein kinase PIX13 [Glycine max]	4.78585	13.4823	10.0687
Merged-Gm10-2352247-2	Gm10:2351621-2352898	Distal Intergenic	Glyma.10G027000.Wm82.a4.v1	-7625	XP_006588630.1|protein TIME FOR COFFEE isoform X1 [Glycine max]	4.78338	13.2676	9.91531
Merged-Gm09-19600727-2	Gm09:19600632-19600823	Distal Intergenic	Glyma.09G107900.Wm82.a4.v1	-19147	KRH38059.1|hypothetical protein GLYMA_09G107900 [Glycine max]	4.7809	45.7249	41.5204
Merged-Gm13-17152084-2	Gm13:17150543-17153628	Exon (Glyma.13G076700.1.Wm82.a4.v1/Glyma.13G076700.Wm82.a4.v1, exon 2 of 2)	Glyma.13G076700.Wm82.a4.v1	1393	XP_003543159.1|protein ETHYLENE INSENSITIVE 3 [Glycine max]	4.77981	19.7475	16.0626
Merged-Gm01-47293668-2	Gm01:47293392-47293938	Distal Intergenic	Glyma.01G136900.Wm82.a4.v1	4319	KRH76174.1|hypothetical protein GLYMA_01G136900 [Glycine max]	4.77975	75.5724	70.9107
Merged-Gm02-12302580-2	Gm02:12302125-12303075	Exon (Glyma.02G125600.1.Wm82.a4.v1/Glyma.02G125600.Wm82.a4.v1, exon 1 of 3)	Glyma.02G125600.Wm82.a4.v1	364	XP_003518806.1|probable indole-3-acetic acid-amido synthetase GH3.1 [Glycine max]	4.77254	19.2634	15.6089
Merged-Gm13-22240403-2	Gm13:22240174-22240656	Exon (Glyma.13G119500.1.Wm82.a4.v1/Glyma.13G119500.Wm82.a4.v1, exon 1 of 12)	Glyma.13G119500.Wm82.a4.v1	213	XP_003542405.1|CBL-interacting serine/threonine-protein kinase 1 [Glycine max]	4.7707	12.7563	9.37163
Merged-Gm03-37577681-2	Gm03:37577528-37577813	Distal Intergenic	Glyma.03G148300.Wm82.a4.v1	-2815	XP_006576880.1|gibberellin receptor GID1B [Glycine max]	4.77008	14.4619	10.9789
Merged-Gm10-2356760-2	Gm10:2356608-2356919	Distal Intergenic	Glyma.10G027000.Wm82.a4.v1	-3121	XP_006588630.1|protein TIME FOR COFFEE isoform X1 [Glycine max]	4.76954	14.8929	11.497
Merged-Gm13-36960769-2	Gm13:36960402-36961151	Promoter (1-2kb)	Glyma.13G274100.Wm82.a4.v1	-1119	XP_003543229.1|ethylene-responsive transcription factor 4 [Glycine max]	4.76879	20.1234	16.4274
Merged-Gm15-26383942-2	Gm15:26383475-26384739	Distal Intergenic	Glyma.15G202600.Wm82.a4.v1	1158	XP_003546605.1|uncharacterized protein LOC100817756 [Glycine max]	4.76859	12.7563	9.36094
Merged-Gm02-49265897-2	Gm02:49263809-49268003	Exon (Glyma.02G296600.1.Wm82.a4.v1/Glyma.02G296600.Wm82.a4.v1, exon 2 of 2)	Glyma.02G296600.Wm82.a4.v1	1387	XP_003519610.1|zinc finger CCCH domain-containing protein 29 [Glycine max]	4.76828	28.0067	24.1247
Merged-Gm14-49158677-2	Gm14:49158258-49159005	5' UTR	Glyma.14G217900.Wm82.a4.v1	58	XP_006596563.1|filament-like plant protein 4 [Glycine max]	4.76792	12.4106	9.0388
Merged-Gm03-40921092-2	Gm03:40920789-40921389	Promoter (<=1kb)	Glyma.03G185700.Wm82.a4.v1	-55	XP_003520663.1|E3 ubiquitin-protein ligase RZFP34 [Glycine max]	4.76677	13.6969	10.3066
Merged-Gm02-43841400-2	Gm02:43841186-43841664	3' UTR	Glyma.02G232700.Wm82.a4.v1	5344	KRH72766.1|hypothetical protein GLYMA_02G232700 [Glycine max]	4.76255	13.5673	10.1303
Merged-Gm07-2268512-2	Gm07:2268250-2268737	5' UTR	Glyma.07G028150.Wm82.a4.v1	200	KRH47409.1|hypothetical protein GLYMA_07G028200, partial [Glycine max]	4.7583	126.162	120.87
Merged-Gm07-3451044-2	Gm07:3450542-3451463	Exon (Glyma.07G041400.1.Wm82.a4.v1/Glyma.07G041400.Wm82.a4.v1, exon 1 of 5)	Glyma.07G041400.Wm82.a4.v1	228	NP_001239983.1|protein TIFY 11B-like [Glycine max]	4.74521	13.6151	10.2022
Merged-Gm12-4394748-3	Gm12:4393327-4396007	3' UTR	Glyma.12G060700.Wm82.a4.v1	1171	XP_003539637.1|E3 ubiquitin-protein ligase RDUF2 [Glycine max]	4.74479	22.246	18.463
Merged-Gm04-8078696-2	Gm04:8078529-8078852	Promoter (<=1kb)	Glyma.04G091700.Wm82.a4.v1	-481	XP_006578259.1|ubiquitin carboxyl-terminal hydrolase 17 isoform X1 [Glycine max]	4.74315	12.3783	9.00812
Merged-Gm02-6954808-2	Gm02:6954631-6954987	Distal Intergenic	Glyma.02G080951.Wm82.a4.v1	2996	|	4.74315	12.3783	9.00812
Merged-Gm05-6289994-2	Gm05:6289885-6290107	Distal Intergenic	Glyma.05G063600.Wm82.a4.v1	-9013	XP_003524070.1|ethylene-responsive transcription factor 1A [Glycine max]	4.74315	12.3783	9.00812
Merged-Gm03-5496321-3	Gm03:5494767-5497690	Intron (Glyma.03G042700.1.Wm82.a4.v1/Glyma.03G042700.Wm82.a4.v1, intron 2 of 4)	Glyma.03G042700.Wm82.a4.v1	957	XP_006576465.1|probable WRKY transcription factor 33 [Glycine max]	4.74245	14.866	11.3433
Merged-Gm18-52995541-2	Gm18:52995229-52996011	Distal Intergenic	Glyma.18G238200.Wm82.a4.v1	-4192	NP_001237508.2|WRKY transcription factor 10 [Glycine max]	4.73949	21.8346	18.1298
Merged-Gm01-54304593-3	Gm01:54303003-54305720	Exon (Glyma.01G197900.2.Wm82.a4.v1/Glyma.01G197900.Wm82.a4.v1, exon 3 of 6)	Glyma.01G197900.Wm82.a4.v1	942	XP_025984628.1|transcription factor bHLH18 isoform X3 [Glycine max]	4.73725	20.2018	16.4758
Merged-Gm17-38040029-2	Gm17:38039524-38040497	5' UTR	Glyma.17G226600.Wm82.a4.v1	185	XP_003549342.1|fatty-acid-binding protein 2 [Glycine max]	4.73684	15.7937	12.2853
Merged-Gm14-47388262-2	Gm14:47386002-47390490	Exon (Glyma.14G200200.1.Wm82.a4.v1/Glyma.14G200200.Wm82.a4.v1, exon 4 of 5)	Glyma.14G200200.Wm82.a4.v1	1885	NP_001304523.1|WRKY transcription factor 49 [Glycine max]	4.73662	22.6104	18.8486
Merged-Gm06-5215467-2	Gm06:5215295-5215651	Distal Intergenic	Glyma.06G068400.Wm82.a4.v1	4392	NP_001335872.1|putative EIN3-binding F-box protein [Glycine max]	4.7363	15.4898	12.0501
Merged-Gm07-4383896-2	Gm07:4383543-4384352	5' UTR	Glyma.07G051000.Wm82.a4.v1	62	XP_003528768.1|CBL-interacting serine/threonine-protein kinase 9 isoform X2 [Glycine max]	4.73456	13.2611	9.8644
Merged-Gm05-39147867-2	Gm05:39146613-39149017	Exon (Glyma.05G209000.1.Wm82.a4.v1/Glyma.05G209000.Wm82.a4.v1, exon 1 of 1)	Glyma.05G209000.Wm82.a4.v1	1142	KRH59921.1|hypothetical protein GLYMA_05G209000 [Glycine max]	4.73215	21.6493	17.9179
Merged-Gm10-9889557-2	Gm10:9889260-9889845	Exon (Glyma.10G082900.1.Wm82.a4.v1/Glyma.10G082900.Wm82.a4.v1, exon 1 of 3)	Glyma.10G082900.Wm82.a4.v1	297	XP_003535822.1|uncharacterized protein LOC100795287 [Glycine max]	4.72835	13.8113	10.3816
Merged-Gm13-32814153-2	Gm13:32813713-32814531	Distal Intergenic	Glyma.13G220900.Wm82.a4.v1	-2324	XP_003542948.1|CSC1-like protein ERD4 [Glycine max]	4.72778	15.1569	11.6343
Merged-Gm17-19760550-2	Gm17:19760299-19760770	Distal Intergenic	Glyma.17G179102.Wm82.a4.v1	1077	|	4.72635	15.2663	11.7885
Merged-Gm06-6884027-2	Gm06:6883430-6884519	Promoter (<=1kb)	Glyma.06G089000.Wm82.a4.v1	-123	XP_006581468.1|uncharacterized protein LOC100804207 [Glycine max]	4.72508	17.243	13.6382
Merged-Gm08-34681721-2	Gm08:34681590-34681853	Distal Intergenic	Glyma.08G270900.Wm82.a4.v1	-11413	KRH45426.1|hypothetical protein GLYMA_08G270900 [Glycine max]	4.72421	154.246	148.669
Merged-Gm02-2668176-2	Gm02:2667979-2668355	5' UTR	Glyma.02G029300.Wm82.a4.v1	246	XP_003519417.1|uncharacterized protein LOC100797199 [Glycine max]	4.72101	14.3781	10.9239
Merged-Gm16-7386097-2	Gm16:7385747-7386488	Exon (Glyma.16G073700.1.Wm82.a4.v1/Glyma.16G073700.Wm82.a4.v1, exon 1 of 3)	Glyma.16G073700.Wm82.a4.v1	451	XP_003547725.1|CASP-like protein 4A1 [Glycine max]	4.72063	14.9919	11.4989
Merged-Gm03-27551422-2	Gm03:27551049-27551801	Exon (Glyma.03G088800.1.Wm82.a4.v1/Glyma.03G088800.Wm82.a4.v1, exon 1 of 3)	Glyma.03G088800.Wm82.a4.v1	203	XP_006576647.1|serine/threonine-protein kinase OXI1 [Glycine max]	4.71891	14.9138	11.4093
Merged-Gm08-45980370-2	Gm08:45980110-45980627	Promoter (<=1kb)	Glyma.08G352800.Wm82.a4.v1	-67	XP_014634989.1|phosphatidylinositol/phosphatidylcholine transfer protein SFH9 [Glycine max]	4.71769	12.5541	9.19283
Merged-Gm15-14536771-3	Gm15:14535544-14537625	Exon (Glyma.15G166700.2.Wm82.a4.v1/Glyma.15G166700.Wm82.a4.v1, exon 24 of 24)	Glyma.15G166800.Wm82.a4.v1	9163	XP_003546437.1|transcription factor bHLH35 [Glycine max]	4.71732	13.4587	10.0081
Merged-Gm13-20762783-2	Gm13:20762214-20763344	3' UTR	Glyma.13G102000.Wm82.a4.v1	1438	NP_001237376.2|WRKY transcription factor 13 [Glycine max]	4.71542	17.1921	13.6226
Merged-Gm02-922236-2	Gm02:921931-922544	Exon (Glyma.02G009400.1.Wm82.a4.v1/Glyma.02G009400.Wm82.a4.v1, exon 1 of 1)	Glyma.02G009400.Wm82.a4.v1	180	NP_001238003.1|NPR1 interacting domain-containing protein [Glycine max]	4.71467	12.9095	9.50623
Merged-Gm04-7187916-2	Gm04:7187760-7188053	Distal Intergenic	Glyma.04G084900.Wm82.a4.v1	-7865	XP_003523746.1|GATA transcription factor 12 [Glycine max]	4.71007	12.8832	9.50681
[truncated: 9,334 more rows]

## Sheet: Table S8
Table S8. KEGG pathway analysis of genes overlapping between ChIP-seq and RNA-seq data
[truncated: 61 more rows]

[truncated: 2 more sheets: Table S9, Table S10]
